# Supplementary material for: Chemosensory genes identified in the antennal transcriptome of the blowfly Calliphora stygia
Source: BMC Genomics. 2015 Mar 31;16(1):255. doi: 10.1186/s12864-015-1466-8 (PMC4392625; doi:10.1186/s12864-015-1466-8)
Supplement: Additional file 1: — Results of Blast against NCBI non-redundant protein database using predicted C. stygia transcripts as queries. List of transcript ID, transcript length, and best BLASTp hit. [file 12864_2015_1466_MOESM1_ESM.xlsx]

## Sheet: Table 1
Table 1: Best blast hit results obtained for search against the NCBI non-redundant protein database using the combined male and female C. stygia antennal transcripts as queries.
Sequence Name	Sequence Description	Sequence length	Hit Description	Hit ACC	E-Value	Similarity (%)	Score	Alignment Length	Positives
callMF_m.10	cytochrome p450	101	gi|194882941|ref|XP_001975568.1|GG22387 [Drosophila erecta] >gi|190658755|gb|EDV55968.1| GG22387 [Drosophila erecta]	XP_001975568	3.84e-33	78	128.257	101	79
callMF_m.1000	hypothetical conserved protein	131	gi|195152289|ref|XP_002017069.1|GL22101 [Drosophila persimilis] >gi|194112126|gb|EDW34169.1| GL22101 [Drosophila persimilis]	XP_002017069	1.07e-41	71	152.525	131	94
callMF_m.10001	GH22917	268	gi|195056215|ref|XP_001995007.1|GH22917 [Drosophila grimshawi] >gi|193899213|gb|EDV98079.1| GH22917 [Drosophila grimshawi]	XP_001995007	5.37e-42	96	160.614	82	79
callMF_m.10003	isoform c	652	gi|198471607|ref|XP_002133782.1|GA22607 [Drosophila pseudoobscura pseudoobscura] >gi|198145993|gb|EDY72409.1| GA22607 [Drosophila pseudoobscura pseudoobscura]	XP_002133782	0	88	543.888	325	286
callMF_m.10007	darkener of isoform l	564	gi|195053334|ref|XP_001993581.1|GH20308 [Drosophila grimshawi] >gi|193895451|gb|EDV94317.1| GH20308 [Drosophila grimshawi]	XP_001993581	4.4e-15	76	87.0409	78	60
callMF_m.10009	isoform c	483	gi|195155631|ref|XP_002018705.1|GL25941 [Drosophila persimilis] >gi|198476666|ref|XP_002132422.1| GA25197 [Drosophila pseudoobscura pseudoobscura] >gi|194114858|gb|EDW36901.1| GL25941 [Drosophila persimilis] >gi|198137801|gb|EDY69824.1| GA25197 [Drosophila pseudoobscura pseudoobscura]	XP_002018705	0	84	715.687	501	425
callMF_m.10013	GK25225	354	gi|195447544|ref|XP_002071261.1|GK25225 [Drosophila willistoni] >gi|194167346|gb|EDW82247.1| GK25225 [Drosophila willistoni]	XP_002071261	6.28e-18	44	92.0485	283	126
callMF_m.10014	GK24206	350	gi|195438323|ref|XP_002067086.1|GK24206 [Drosophila willistoni] >gi|194163171|gb|EDW78072.1| GK24206 [Drosophila willistoni]	XP_002067086	3.22e-142	75	418.313	351	264
callMF_m.10015	isoform f	254	gi|195483942|ref|XP_002090495.1|GE12778 [Drosophila yakuba] >gi|194176596|gb|EDW90207.1| GE12778 [Drosophila yakuba]	XP_002090495	5.01e-111	81	360.533	255	209
callMF_m.10016	GJ21600	169	gi|195381461|ref|XP_002049467.1|GJ21600 [Drosophila virilis] >gi|194144264|gb|EDW60660.1| GJ21600 [Drosophila virilis]	XP_002049467	1.46e-64	77	218.394	170	131
callMF_m.10017	hypothetical protein CRE_23462	200	gi|308484955|ref|XP_003104677.1|hypothetical protein CRE_23462 [Caenorhabditis remanei] >gi|308257877|gb|EFP01830.1| hypothetical protein CRE_23462 [Caenorhabditis remanei]	XP_003104677	1.16e-54	63	187.193	196	125
callMF_m.10018	GA25488	133	gi|198461131|ref|XP_002135892.1|GA25488 [Drosophila pseudoobscura pseudoobscura] >gi|198139682|gb|EDY70779.1| GA25488 [Drosophila pseudoobscura pseudoobscura]	XP_002135892	1.99e-49	79	165.236	109	87
callMF_m.10019	isoform a	508	gi|195469589|ref|XP_002099719.1|GE16641 [Drosophila yakuba] >gi|194187243|gb|EDX00827.1| GE16641 [Drosophila yakuba]	XP_002099719	5.66e-129	76	408.683	437	335
callMF_m.1002	af365402_1reverse transcriptase-like polymerase	190	gi|14039785|gb|AAK53386.1|AF365402_1reverse transcriptase-like polymerase [Drosophila melanogaster]	AAK53386	3.12e-57	81	203.371	155	126
callMF_m.10021	alpha -fucosyltransferase	446	gi|195398528|ref|XP_002057873.1|GJ18372 [Drosophila virilis] >gi|194141527|gb|EDW57946.1| GJ18372 [Drosophila virilis]	XP_002057873	7.03e-136	69	409.453	405	280
callMF_m.10022	GK21068	1086	gi|195443040|ref|XP_002069247.1|GK21068 [Drosophila willistoni] >gi|194165332|gb|EDW80233.1| GK21068 [Drosophila willistoni]	XP_002069247	0	58	672.159	939	554
callMF_m.10024	GJ12003	284	gi|195377056|ref|XP_002047308.1|GJ12003 [Drosophila virilis] >gi|194154466|gb|EDW69650.1| GJ12003 [Drosophila virilis]	XP_002047308	7.34e-143	87	456.062	284	249
callMF_m.10025	GH15941	493	gi|195012195|ref|XP_001983522.1|GH15941 [Drosophila grimshawi] >gi|193897004|gb|EDV95870.1| GH15941 [Drosophila grimshawi]	XP_001983522	0	86	684.871	463	400
callMF_m.10029	GH14779	328	gi|195019155|ref|XP_001984921.1|GH14779 [Drosophila grimshawi] >gi|193898403|gb|EDV97269.1| GH14779 [Drosophila grimshawi]	XP_001984921	0	91	583.948	328	299
callMF_m.1003	GA18989	196	gi|125773267|ref|XP_001357892.1|GA18989 [Drosophila pseudoobscura pseudoobscura] >gi|195158343|ref|XP_002020051.1| GL13704 [Drosophila persimilis] >gi|54637626|gb|EAL27028.1| GA18989 [Drosophila pseudoobscura pseudoobscura] >gi|194116820|gb|EDW38863.1| GL13704 [Drosophila persimilis]	XP_001357892	9.11e-139	98	397.127	195	192
callMF_m.10030	hypothetical conserved secreted protein	649	gi|289743895|gb|ADD20695.1|hypothetical conserved secreted protein [Glossina morsitans morsitans]	ADD20695	0	86	984.171	614	533
callMF_m.10031	lethal isoform a	667	gi|18858077|ref|NP_572427.1|lethal (1) G0193, isoform A [Drosophila melanogaster] >gi|7290859|gb|AAF46301.1| lethal (1) G0193, isoform A [Drosophila melanogaster] >gi|16197997|gb|AAL13770.1| LD24308p [Drosophila melanogaster] >gi|220944856|gb|ACL84971.1| l(1)G0193-PA [synthetic construct]	NP_572427	0	82	899.042	655	541
callMF_m.10032	isoform a	535	gi|195446321|ref|XP_002070726.1|GK12208 [Drosophila willistoni] >gi|194166811|gb|EDW81712.1| GK12208 [Drosophila willistoni]	XP_002070726	6.04e-167	71	494.967	493	353
callMF_m.10033	GJ12092	1050	gi|195376729|ref|XP_002047145.1|GJ12092 [Drosophila virilis] >gi|194154303|gb|EDW69487.1| GJ12092 [Drosophila virilis]	XP_002047145	0	93	1852.03	1050	986
callMF_m.10036	hypothetical protein DVIR88_6g0076	222	gi|263359703|gb|ACY70539.1|hypothetical protein DVIR88_6g0076 [Drosophila virilis]	ACY70539	3.01e-24	74	110.153	121	90
callMF_m.10038	actin-related protein 8	304	gi|195398957|ref|XP_002058087.1|GJ15683 [Drosophila virilis] >gi|194150511|gb|EDW66195.1| GJ15683 [Drosophila virilis]	XP_002058087	4.01e-97	63	309.686	328	208
callMF_m.10039	GI11852	461	gi|195127830|ref|XP_002008370.1|GI11852 [Drosophila mojavensis] >gi|193919979|gb|EDW18846.1| GI11852 [Drosophila mojavensis]	XP_002008370	2.28e-47	52	179.489	424	223
callMF_m.1004	GF14957	599	gi|194758325|ref|XP_001961412.1|GF14957 [Drosophila ananassae] >gi|190615109|gb|EDV30633.1| GF14957 [Drosophila ananassae]	XP_001961412	0	92	644.81	383	354
callMF_m.10040	c2h2-type zn-finger protein	413	gi|289741585|gb|ADD19540.1|C2H2-type Zn-finger protein [Glossina morsitans morsitans]	ADD19540	6.31e-160	75	468.003	408	308
callMF_m.10043	IP16186p	458	gi|90855609|gb|ABE01166.1|IP16186p [Drosophila melanogaster]	ABE01166	0	92	823.157	463	430
callMF_m.10044	GL25731	215	gi|195155907|ref|XP_002018842.1|GL25731 [Drosophila persimilis] >gi|194114995|gb|EDW37038.1| GL25731 [Drosophila persimilis]	XP_002018842	3.32e-122	89	356.681	215	192
callMF_m.10045	Nat1	877	gi|24643243|ref|NP_573384.1|Nat1 [Drosophila melanogaster] >gi|7293585|gb|AAF48957.1| Nat1 [Drosophila melanogaster] >gi|47271170|gb|AAT27255.1| SD09860p [Drosophila melanogaster]	NP_573384	0	89	1382.47	850	764
callMF_m.10047	GA27302	803	gi|198453003|ref|XP_002137583.1|GA27302 [Drosophila pseudoobscura pseudoobscura] >gi|198132172|gb|EDY68141.1| GA27302 [Drosophila pseudoobscura pseudoobscura]	XP_002137583	0	96	865.144	453	435
callMF_m.10052	tep2 protein	281	gi|85822201|gb|ABC84589.1|TEP2 protein [Glossina morsitans morsitans]	ABC84589	8.83e-61	62	214.157	283	177
callMF_m.10053	spne_dromo ame: full=probable atp-dependent rna helicase spindle-e ame: full=homeless	840	gi|195110187|ref|XP_001999663.1|GI22949 [Drosophila mojavensis] >gi|290463318|sp|B4K5R2.1|SPNE_DROMO RecName: Full=Probable ATP-dependent RNA helicase spindle-E; AltName: Full=Homeless >gi|193916257|gb|EDW15124.1| GI22949 [Drosophila mojavensis]	XP_001999663	0	62	698.353	838	527
callMF_m.10054	isoform a	211	gi|195400703|ref|XP_002058955.1|GJ15313 [Drosophila virilis] >gi|194141607|gb|EDW58024.1| GJ15313 [Drosophila virilis]	XP_002058955	1.42e-132	97	383.259	192	188
callMF_m.10055	isoform b	232	gi|195400703|ref|XP_002058955.1|GJ15313 [Drosophila virilis] >gi|194141607|gb|EDW58024.1| GJ15313 [Drosophila virilis]	XP_002058955	3.76e-141	94	405.601	223	210
callMF_m.10057	take out	240	gi|374082400|gb|AEY81370.1|take out [Bactrocera dorsalis]	AEY81370	6.42e-93	74	284.263	240	179
callMF_m.10058	GG13276	381	gi|194875216|ref|XP_001973552.1|GG13276 [Drosophila erecta] >gi|190655335|gb|EDV52578.1| GG13276 [Drosophila erecta]	XP_001973552	0	90	651.358	373	336
callMF_m.10059	GL26290	172	gi|195162929|ref|XP_002022306.1|GL26290 [Drosophila persimilis] >gi|194104267|gb|EDW26310.1| GL26290 [Drosophila persimilis]	XP_002022306	8.09e-96	97	297.36	156	152
callMF_m.1006	GH20086	161	gi|195053420|ref|XP_001993624.1|GH20086 [Drosophila grimshawi] >gi|193895494|gb|EDV94360.1| GH20086 [Drosophila grimshawi]	XP_001993624	2.9e-46	73	172.555	139	102
callMF_m.10060	GJ14093	536	gi|195379778|ref|XP_002048653.1|GJ14093 [Drosophila virilis] >gi|194155811|gb|EDW70995.1| GJ14093 [Drosophila virilis]	XP_002048653	0	71	622.468	546	390
callMF_m.10062	matricellular protein osteonectin sparc bm-40	302	gi|289739827|gb|ADD18661.1|matricellular protein osteonectin/SPARC/Bm-40 [Glossina morsitans morsitans]	ADD18661	1.4e-164	93	471.47	256	240
callMF_m.10063	cu2+ zn2+ superoxide dismutase sod1	214	gi|50897525|gb|AAT85825.1|putative Cu/Zn superoxide dismutase [Glossina morsitans morsitans]	AAT85825	3.63e-93	80	282.722	205	165
callMF_m.10064	cu2+ zn2+ superoxide dismutase sod1	194	gi|50897525|gb|AAT85825.1|putative Cu/Zn superoxide dismutase [Glossina morsitans morsitans]	AAT85825	1.95e-86	81	264.618	182	148
callMF_m.10065	rhodopsin 4	213	gi|63086918|emb|CAI47588.1|rhodopsin 3 [Calliphora vicina]	CAI47588	2.91e-114	100	342.813	164	164
callMF_m.10067	creb-binding protein homolog	492	gi|85682949|gb|ABC73450.1|CG15319 [Drosophila miranda]	ABC73450	1.71e-36	93	145.206	72	67
callMF_m.10069	adenylyl cyclase isoform c	139	gi|194768981|ref|XP_001966589.1|GF22254 [Drosophila ananassae] >gi|190617353|gb|EDV32877.1| GF22254 [Drosophila ananassae]	XP_001966589	1.24e-60	78	212.231	151	118
callMF_m.1007	s00954pol polyprotein - fruit fly (drosophila melanogaster) transposon 1731	389	gi|21430916|gb|AAM51136.1|SD26211p [Drosophila melanogaster]	AAM51136	1.96e-117	66	368.622	389	258
callMF_m.10070	adenylyl cyclase isoform c	308	gi|195478871|ref|XP_002100679.1|GE16042 [Drosophila yakuba] >gi|194188203|gb|EDX01787.1| GE16042 [Drosophila yakuba]	XP_002100679	2.71e-179	94	545.814	308	292
callMF_m.10071	isoform a	662	gi|68262546|emb|CAI56430.1|G-protein coupled octopamine receptor [Drosophila melanogaster]	CAI56430	0	91	654.055	387	354
callMF_m.10077	GJ23129	321	gi|195390349|ref|XP_002053831.1|GJ23129 [Drosophila virilis] >gi|194151917|gb|EDW67351.1| GJ23129 [Drosophila virilis]	XP_002053831	6.77e-68	73	238.424	333	246
callMF_m.10078	GD19016	528	gi|195570674|ref|XP_002103329.1|GD19016 [Drosophila simulans] >gi|194199256|gb|EDX12832.1| GD19016 [Drosophila simulans]	XP_002103329	3.56e-49	56	183.341	266	151
callMF_m.10079	isoform g	985	gi|195435974|ref|XP_002065953.1|GK13061 [Drosophila willistoni] >gi|194162038|gb|EDW76939.1| GK13061 [Drosophila willistoni]	XP_002065953	0	88	1592.02	987	872
callMF_m.10084	cap-binding protein complex interacting protein 2	269	gi|289742215|gb|ADD19855.1|CAP-binding protein complex interacting protein 2 [Glossina morsitans morsitans]	ADD19855	5.5e-127	97	378.637	246	241
callMF_m.10085	obiquinone biosynthesis protein coq7-like protein	135	gi|194896485|ref|XP_001978482.1|GG19611 [Drosophila erecta] >gi|190650131|gb|EDV47409.1| GG19611 [Drosophila erecta]	XP_001978482	9.55e-45	87	155.606	87	76
callMF_m.10087	obiquinone biosynthesis protein coq7-like protein	188	gi|289740661|gb|ADD19078.1|obiquinone biosynthesis protein cOQ7-like protein [Glossina morsitans morsitans]	ADD19078	1.43e-89	90	272.322	151	137
callMF_m.10088	GG19611	175	gi|194896485|ref|XP_001978482.1|GG19611 [Drosophila erecta] >gi|190650131|gb|EDV47409.1| GG19611 [Drosophila erecta]	XP_001978482	3.7e-72	93	227.639	121	113
callMF_m.10089	atp synthase beta subunit transcription termination factor rho-like protein	417	gi|289742045|gb|ADD19770.1|ATP synthase beta subunit/transcription termination factor rho-like protein [Glossina morsitans morsitans]	ADD19770	0	80	556.214	411	332
callMF_m.10093	isoform a	377	gi|195354397|ref|XP_002043684.1|GM26776 [Drosophila sechellia] >gi|194128872|gb|EDW50915.1| GM26776 [Drosophila sechellia]	XP_002043684	1.4e-103	81	340.117	227	184
callMF_m.10096	GK15219	339	gi|195433970|ref|XP_002064979.1|GK15219 [Drosophila willistoni] >gi|194161064|gb|EDW75965.1| GK15219 [Drosophila willistoni]	XP_002064979	0	95	607.06	336	321
callMF_m.1010	xeroderma pigmentosum isoform a	793	gi|195486599|ref|XP_002091573.1|GE12176 [Drosophila yakuba] >gi|194177674|gb|EDW91285.1| GE12176 [Drosophila yakuba]	XP_002091573	0	97	1507.27	769	746
callMF_m.10102	cg1397-pa	151	gi|195394201|ref|XP_002055734.1|GJ18621 [Drosophila virilis] >gi|194150244|gb|EDW65935.1| GJ18621 [Drosophila virilis]	XP_002055734	1.95e-65	79	207.223	146	116
callMF_m.10103	tbp-associated transcription factor prodos	329	gi|289742237|gb|ADD19866.1|TBP-associated transcription factor Prodos [Glossina morsitans morsitans]	ADD19866	6.72e-156	85	451.055	321	276
callMF_m.10105	isoform a	101	gi|195128193|ref|XP_002008550.1|GI11754 [Drosophila mojavensis] >gi|193920159|gb|EDW19026.1| GI11754 [Drosophila mojavensis]	XP_002008550	3.97e-24	84	97.4413	86	73
callMF_m.10106	GH15526	374	gi|195012225|ref|XP_001983537.1|GH15526 [Drosophila grimshawi] >gi|193897019|gb|EDV95885.1| GH15526 [Drosophila grimshawi]	XP_001983537	0	86	561.222	351	303
callMF_m.10107	gata zinc finger domain-containing protein 1	281	gi|195399155|ref|XP_002058186.1|GJ15947 [Drosophila virilis] >gi|194150610|gb|EDW66294.1| GJ15947 [Drosophila virilis]	XP_002058186	7.18e-80	69	258.84	216	151
callMF_m.10108	GF12797	171	gi|194753996|ref|XP_001959291.1|GF12797 [Drosophila ananassae] >gi|190620589|gb|EDV36113.1| GF12797 [Drosophila ananassae]	XP_001959291	1.2e-59	65	193.741	185	121
callMF_m.1011	GK20751	199	gi|195426541|ref|XP_002061386.1|GK20751 [Drosophila willistoni] >gi|194157471|gb|EDW72372.1| GK20751 [Drosophila willistoni]	XP_002061386	6.24e-82	81	273.092	179	145
callMF_m.10110	GK23855	452	gi|195442790|ref|XP_002069129.1|GK23855 [Drosophila willistoni] >gi|194165214|gb|EDW80115.1| GK23855 [Drosophila willistoni]	XP_002069129	0	79	570.466	458	362
callMF_m.10113	GG17611	320	gi|194896925|ref|XP_001978561.1|GG17611 [Drosophila erecta] >gi|190650210|gb|EDV47488.1| GG17611 [Drosophila erecta]	XP_001978561	7.05e-162	82	471.855	318	263
callMF_m.10114	GE13080	334	gi|195483654|ref|XP_002090376.1|GE13080 [Drosophila yakuba] >gi|194176477|gb|EDW90088.1| GE13080 [Drosophila yakuba]	XP_002090376	0	89	517.694	334	300
callMF_m.10115	nmda1_drope ame: full=glutamate	154	gi|195152487|ref|XP_002017168.1|GL22160 [Drosophila persimilis] >gi|223635337|sp|B4GF83.1|NMDA1_DROPE RecName: Full=Glutamate [NMDA] receptor subunit 1; Flags: Precursor >gi|194112225|gb|EDW34268.1| GL22160 [Drosophila persimilis]	XP_002017168	1.97e-51	78	185.267	141	110
callMF_m.10117	isoform a	655	gi|195051389|ref|XP_001993085.1|GH13284 [Drosophila grimshawi] >gi|193900144|gb|EDV99010.1| GH13284 [Drosophila grimshawi]	XP_001993085	0	72	729.939	640	465
callMF_m.10118	GH17899	182	gi|195054202|ref|XP_001994015.1|GH17899 [Drosophila grimshawi] >gi|193895885|gb|EDV94751.1| GH17899 [Drosophila grimshawi]	XP_001994015	6.99e-55	72	182.956	159	115
callMF_m.10119	GL15484	366	gi|195171413|ref|XP_002026500.1|GL15484 [Drosophila persimilis] >gi|194111406|gb|EDW33449.1| GL15484 [Drosophila persimilis]	XP_002026500	1.66e-85	63	273.863	377	241
callMF_m.10120	SNAP-25	323	gi|289742625|gb|ADD20060.1|SNAP-25 [Glossina morsitans morsitans]	ADD20060	5e-117	75	350.517	328	246
callMF_m.10123	SNAP-25	241	gi|289742625|gb|ADD20060.1|SNAP-25 [Glossina morsitans morsitans]	ADD20060	1.35e-41	96	153.295	101	97
callMF_m.10124	GH12229	250	gi|195040829|ref|XP_001991143.1|GH12229 [Drosophila grimshawi] >gi|193900901|gb|EDV99767.1| GH12229 [Drosophila grimshawi]	XP_001991143	1.88e-118	80	349.747	250	200
callMF_m.10125	mann- isoform b	661	gi|195443946|ref|XP_002069648.1|GK11460 [Drosophila willistoni] >gi|194165733|gb|EDW80634.1| GK11460 [Drosophila willistoni]	XP_002069648	0	78	834.713	647	511
callMF_m.10126	GH23866	316	gi|195072721|ref|XP_001997125.1|GH23866 [Drosophila grimshawi] >gi|193906253|gb|EDW05120.1| GH23866 [Drosophila grimshawi]	XP_001997125	2.5e-172	89	525.013	316	282
callMF_m.10127	transcription factor grauzone	511	gi|289741883|gb|ADD19689.1|transcription factor grauzone [Glossina morsitans morsitans]	ADD19689	1.89e-142	64	432.18	523	336
callMF_m.10128	GA14045	522	gi|198450350|ref|XP_001357945.2|GA14045 [Drosophila pseudoobscura pseudoobscura] >gi|198130998|gb|EAL27081.2| GA14045 [Drosophila pseudoobscura pseudoobscura]	XP_001357945	0	85	689.493	506	431
callMF_m.10129	GA14045	583	gi|198450350|ref|XP_001357945.2|GA14045 [Drosophila pseudoobscura pseudoobscura] >gi|198130998|gb|EAL27081.2| GA14045 [Drosophila pseudoobscura pseudoobscura]	XP_001357945	0	85	815.068	585	499
callMF_m.10130	GJ16622	231	gi|195396611|ref|XP_002056924.1|GJ16622 [Drosophila virilis] >gi|194146691|gb|EDW62410.1| GJ16622 [Drosophila virilis]	XP_002056924	3.22e-63	71	214.927	206	147
callMF_m.10144	GK21385	697	gi|195430870|ref|XP_002063471.1|GK21385 [Drosophila willistoni] >gi|194159556|gb|EDW74457.1| GK21385 [Drosophila willistoni]	XP_002063471	1.31e-138	81	439.113	344	280
callMF_m.1015	isoform f	334	gi|195021360|ref|XP_001985380.1|GH14532 [Drosophila grimshawi] >gi|193898862|gb|EDV97728.1| GH14532 [Drosophila grimshawi]	XP_001985380	3.63e-45	54	174.866	363	198
callMF_m.10156	GK21385	968	gi|195430870|ref|XP_002063471.1|GK21385 [Drosophila willistoni] >gi|194159556|gb|EDW74457.1| GK21385 [Drosophila willistoni]	XP_002063471	0	83	898.271	628	526
callMF_m.10161	GK21385	663	gi|195430870|ref|XP_002063471.1|GK21385 [Drosophila willistoni] >gi|194159556|gb|EDW74457.1| GK21385 [Drosophila willistoni]	XP_002063471	1.54e-145	90	456.062	310	280
callMF_m.10166	GK21385	934	gi|195430870|ref|XP_002063471.1|GK21385 [Drosophila willistoni] >gi|194159556|gb|EDW74457.1| GK21385 [Drosophila willistoni]	XP_002063471	0	88	914.835	594	526
callMF_m.1017	isoform a	167	gi|195035237|ref|XP_001989084.1|GH10238 [Drosophila grimshawi] >gi|193905084|gb|EDW03951.1| GH10238 [Drosophila grimshawi]	XP_001989084	2.55e-61	77	197.593	141	109
callMF_m.1018	meiotic cell division protein pelota dom34	392	gi|289743045|gb|ADD20270.1|meiotic cell division protein Pelota/DOm34 [Glossina morsitans morsitans]	ADD20270	0	97	687.567	373	364
callMF_m.10184	isoform a	174	gi|195430870|ref|XP_002063471.1|GK21385 [Drosophila willistoni] >gi|194159556|gb|EDW74457.1| GK21385 [Drosophila willistoni]	XP_002063471	8.73e-77	77	255.373	170	131
callMF_m.10187	GK21385	140	gi|195430870|ref|XP_002063471.1|GK21385 [Drosophila willistoni] >gi|194159556|gb|EDW74457.1| GK21385 [Drosophila willistoni]	XP_002063471	2.56e-85	96	276.944	136	131
callMF_m.10189	sur- isoform a	528	gi|221379722|ref|NP_732231.2|Sur-8, isoform A [Drosophila melanogaster] >gi|221379725|ref|NP_650620.3| Sur-8, isoform B [Drosophila melanogaster] >gi|442619579|ref|NP_001262664.1| Sur-8, isoform F [Drosophila melanogaster] >gi|261277919|sp|Q9VEK6.3|SUR8_DROME RecName: Full=Leucine-rich repeat protein soc-2 homolog; AltName: Full=Protein Sur-8 homolog; AltName: Full=Protein soc-2 homolog >gi|21711…	NP_732231	0	95	903.279	517	496
callMF_m.1019	rothmund-thomson syndrome dna helicase recq4	196	gi|7229681|gb|AAF42939.1|AF233659_1RECQ4 [Drosophila melanogaster]	AAF42939	1.34e-95	83	313.538	195	163
callMF_m.10190	tre oncogene-related isoform a	587	gi|194757800|ref|XP_001961150.1|GF11146 [Drosophila ananassae] >gi|190622448|gb|EDV37972.1| GF11146 [Drosophila ananassae]	XP_001961150	0	90	798.505	462	419
callMF_m.10192	tre oncogene-related isoform c	480	gi|195381157|ref|XP_002049321.1|GJ21521 [Drosophila virilis] >gi|194144118|gb|EDW60514.1| GJ21521 [Drosophila virilis]	XP_002049321	0	90	798.505	459	414
callMF_m.10198	tre oncogene-related isoform c	486	gi|195381157|ref|XP_002049321.1|GJ21521 [Drosophila virilis] >gi|194144118|gb|EDW60514.1| GJ21521 [Drosophila virilis]	XP_002049321	0	90	834.713	481	433
callMF_m.102	dna polymerase alpha 180kd	116	gi|195483057|ref|XP_002086841.1|GE11060 [Drosophila yakuba] >gi|194186631|gb|EDX00243.1| GE11060 [Drosophila yakuba]	XP_002086841	9.33e-27	73	111.309	121	89
callMF_m.1020	60s ribosomal protein l23a	160	gi|71650744|ref|XP_814064.1|60S ribosomal protein L23a [Trypanosoma cruzi strain CL Brener] >gi|70879004|gb|EAN92213.1| 60S ribosomal protein L23a, putative [Trypanosoma cruzi]	XP_814064	1.85e-67	93	215.312	122	114
callMF_m.10202	GK19509	133	gi|195429495|ref|XP_002062794.1|GK19509 [Drosophila willistoni] >gi|194158879|gb|EDW73780.1| GK19509 [Drosophila willistoni]	XP_002062794	3.56e-13	52	75.0998	115	60
callMF_m.10203	GJ21728	412	gi|195381921|ref|XP_002049681.1|GJ21728 [Drosophila virilis] >gi|194144478|gb|EDW60874.1| GJ21728 [Drosophila virilis]	XP_002049681	2.73e-118	89	377.096	257	229
callMF_m.10204	GJ21728	470	gi|195381921|ref|XP_002049681.1|GJ21728 [Drosophila virilis] >gi|194144478|gb|EDW60874.1| GJ21728 [Drosophila virilis]	XP_002049681	0	79	592.423	473	374
callMF_m.10205	GI18708	370	gi|195123337|ref|XP_002006164.1|GI18708 [Drosophila mojavensis] >gi|193911232|gb|EDW10099.1| GI18708 [Drosophila mojavensis]	XP_002006164	9.92e-49	62	185.652	246	154
callMF_m.10207	bifunctional leukotriene a4 hydrolase aminopeptidase lta4h	614	gi|289743345|gb|ADD20420.1|putative bifunctional leukotriene A4 hydrolase/aminopeptidase LTA4H [Glossina morsitans morsitans]	ADD20420	0	92	1103.2	613	565
callMF_m.10208	rab3- isoform h	302	gi|195046942|ref|XP_001992240.1|GH24643 [Drosophila grimshawi] >gi|193893081|gb|EDV91947.1| GH24643 [Drosophila grimshawi]	XP_001992240	6.45e-168	93	524.242	303	283
callMF_m.10209	isoform m	554	gi|194742594|ref|XP_001953786.1|GF17056 [Drosophila ananassae] >gi|190626823|gb|EDV42347.1| GF17056 [Drosophila ananassae]	XP_001953786	2.82e-31	95	134.42	209	200
callMF_m.10210	isoform n	549	gi|194742594|ref|XP_001953786.1|GF17056 [Drosophila ananassae] >gi|190626823|gb|EDV42347.1| GF17056 [Drosophila ananassae]	XP_001953786	3.11e-31	95	134.035	209	200
callMF_m.10212	trf_sarpe ame: full=transferrin flags: precursor	630	gi|34924891|sp|Q26643.1|TRF_SARPERecName: Full=Transferrin; Flags: Precursor >gi|984653|dbj|BAA06067.1| transferrin precursor [Sarcophaga peregrina]	Q26643	0	95	1157.51	604	578
callMF_m.10215	GH23971	601	gi|195064072|ref|XP_001996491.1|GH23971 [Drosophila grimshawi] >gi|193892037|gb|EDV90903.1| GH23971 [Drosophila grimshawi]	XP_001996491	1.33e-147	60	451.44	581	354
callMF_m.10216	ankyrin- sh3- and proline-rich-region containing isoform b	264	gi|28573674|ref|NP_788423.1|Ankyrin-repeat, SH3-domain, and Proline-rich-region containing protein, isoform B [Drosophila melanogaster] >gi|28380645|gb|AAO41341.1| Ankyrin-repeat, SH3-domain, and Proline-rich-region containing protein, isoform B [Drosophila melanogaster]	NP_788423	3.75e-108	94	347.051	222	209
callMF_m.10217	GD25215	245	gi|195585350|ref|XP_002082452.1|GD25215 [Drosophila simulans] >gi|194194461|gb|EDX08037.1| GD25215 [Drosophila simulans]	XP_002082452	1.67e-112	95	347.051	220	209
callMF_m.10218	GG12463	150	gi|194910581|ref|XP_001982182.1|GG12463 [Drosophila erecta] >gi|190656820|gb|EDV54052.1| GG12463 [Drosophila erecta]	XP_001982182	1.52e-44	71	161.384	133	95
callMF_m.1022	isoform i	124	gi|442634261|ref|NP_001262232.1|neuromusculin, isoform I [Drosophila melanogaster] >gi|440216213|gb|AGB94925.1| neuromusculin, isoform I [Drosophila melanogaster]	NP_001262232	7.99e-80	99	266.544	124	123
callMF_m.10220	GJ15719	171	gi|195398831|ref|XP_002058024.1|GJ15719 [Drosophila virilis] >gi|194150448|gb|EDW66132.1| GJ15719 [Drosophila virilis]	XP_002058024	9.37e-66	72	209.534	172	125
callMF_m.10221	GG11088	399	gi|194911465|ref|XP_001982355.1|GG11088 [Drosophila erecta] >gi|190656993|gb|EDV54225.1| GG11088 [Drosophila erecta]	XP_001982355	0	87	642.114	395	346
callMF_m.10222	z band alternatively spliced pdz-motif protein isoform b	300	gi|289740321|gb|ADD18908.1|hypothetical conserved protein [Glossina morsitans morsitans]	ADD18908	6.18e-175	92	497.278	302	278
callMF_m.10224	z band alternatively spliced pdz-motif protein isoform k	377	gi|281365866|ref|NP_001163382.1|Z band alternatively spliced PDZ-motif protein 66, isoform K [Drosophila melanogaster] >gi|115646444|gb|ABJ17060.1| IP16036p [Drosophila melanogaster] >gi|272455102|gb|ACZ94653.1| Z band alternatively spliced PDZ-motif protein 66, isoform K [Drosophila melanogaster]	NP_001163382	0	85	572.392	383	326
callMF_m.10225	z band alternatively spliced pdz-motif protein isoform h	138	gi|289740319|gb|ADD18907.1|hypothetical conserved protein [Glossina morsitans morsitans]	ADD18907	7.43e-88	95	263.077	139	133
callMF_m.10227	z band alternatively spliced pdz-motif protein isoform i	215	gi|28574416|ref|NP_788481.1|Z band alternatively spliced PDZ-motif protein 66, isoform I [Drosophila melanogaster] >gi|28380561|gb|AAO41263.1| Z band alternatively spliced PDZ-motif protein 66, isoform I [Drosophila melanogaster]	NP_788481	8.29e-123	88	358.221	218	194
callMF_m.10229	endocuticle structural glycoprotein	194	gi|289742261|gb|ADD19878.1|endocuticle structural glycoprotein [Glossina morsitans morsitans]	ADD19878	4.16e-95	90	285.804	176	159
callMF_m.1023	chitinase	231	gi|344227162|gb|AEN03038.1|chitinase [Bactrocera dorsalis]	AEN03038	2.02e-86	76	275.018	207	158
callMF_m.10231	isoform b	873	gi|195575479|ref|XP_002077605.1|GD22978 [Drosophila simulans] >gi|194189614|gb|EDX03190.1| GD22978 [Drosophila simulans]	XP_002077605	1.63e-66	83	253.447	218	183
callMF_m.10232	GL13909	372	gi|195158861|ref|XP_002020303.1|GL13909 [Drosophila persimilis] >gi|194117072|gb|EDW39115.1| GL13909 [Drosophila persimilis]	XP_002020303	2.06e-90	67	283.493	291	195
callMF_m.10236	isoform a	193	gi|195171178|ref|XP_002026384.1|GL20555 [Drosophila persimilis] >gi|198461401|ref|XP_002138997.1| GA25121 [Drosophila pseudoobscura pseudoobscura] >gi|194111286|gb|EDW33329.1| GL20555 [Drosophila persimilis] >gi|198137333|gb|EDY69555.1| GA25121 [Drosophila pseudoobscura pseudoobscura]	XP_002026384	7.85e-137	99	391.734	192	191
callMF_m.10237	odorant binding protein	154	gi|226823093|gb|ACO83214.1|putative odorant binding protein [Stomoxys calcitrans]	ACO83214	4.88e-79	93	241.891	132	124
callMF_m.10239	rrp1l_drome ame: full=ribosomal rna processing protein 1 homolog ame: full=nnp-1 homolog ame: full=rrp1-like protein	749	gi|125987155|ref|XP_001357340.1|GA11606 [Drosophila pseudoobscura pseudoobscura] >gi|54645671|gb|EAL34409.1| GA11606 [Drosophila pseudoobscura pseudoobscura]	XP_001357340	0	63	568.54	706	448
callMF_m.10241	odorant binding protein 5	148	gi|291088326|dbj|BAI82445.1|odorant binding protein 5 [Delia antiqua]	BAI82445	1.09e-74	85	230.335	147	125
callMF_m.10242	still isoform f	594	gi|161081617|ref|NP_001097517.1|still life, isoform F [Drosophila melanogaster] >gi|158028446|gb|AAN12103.2| still life, isoform F [Drosophila melanogaster]	NP_001097517	1.42e-73	60	268.085	374	228
callMF_m.10243	GH16625	197	gi|195018116|ref|XP_001984725.1|GH16625 [Drosophila grimshawi] >gi|193898207|gb|EDV97073.1| GH16625 [Drosophila grimshawi]	XP_001984725	1.47e-39	63	142.895	196	124
callMF_m.10244	bg4_drome ame: full=death domain-containing adapter protein bg4 ame: full=fas-associated death domain-containing protein short=dfadd	250	gi|195126459|ref|XP_002007688.1|GI12248 [Drosophila mojavensis] >gi|193919297|gb|EDW18164.1| GI12248 [Drosophila mojavensis]	XP_002007688	1.84e-40	57	149.443	243	139
callMF_m.10246	sulfotransferase isoform b	311	gi|289741617|gb|ADD19556.1|sulfotransferase [Glossina morsitans morsitans]	ADD19556	7.28e-133	78	391.349	301	237
callMF_m.10247	GI24038	250	gi|195107957|ref|XP_001998560.1|GI24038 [Drosophila mojavensis] >gi|193915154|gb|EDW14021.1| GI24038 [Drosophila mojavensis]	XP_001998560	1.38e-161	96	471.47	250	242
callMF_m.10248	s60466transposase - fruit fly (drosophila melanogaster) transposon element s	149	gi|449665471|ref|XP_002161008.2|PREDICTED: uncharacterized protein LOC100207270 [Hydra magnipapillata]	XP_002161008	9.55e-48	72	172.94	147	106
callMF_m.10250	brahma associated protein 60kd	502	gi|195133414|ref|XP_002011134.1|GI16377 [Drosophila mojavensis] >gi|193907109|gb|EDW05976.1| GI16377 [Drosophila mojavensis]	XP_002011134	0	91	800.045	483	443
callMF_m.10254	GF18386	1196	gi|194744369|ref|XP_001954667.1|GF18386 [Drosophila ananassae] >gi|190627704|gb|EDV43228.1| GF18386 [Drosophila ananassae]	XP_001954667	1.15e-69	50	265.003	564	282
callMF_m.10257	GK22539	772	gi|195449335|ref|XP_002072029.1|GK22539 [Drosophila willistoni] >gi|194168114|gb|EDW83015.1| GK22539 [Drosophila willistoni]	XP_002072029	7.38e-133	56	430.639	679	383
callMF_m.1026	s00954pol polyprotein - fruit fly (drosophila melanogaster) transposon 1731	129	gi|85105|pir||S00954pol polyprotein - fruit fly (Drosophila melanogaster) transposon 1731 >gi|8702|emb|CAA30503.1| unnamed protein product [Drosophila melanogaster]	S00954	1.17e-49	81	179.104	127	103
callMF_m.10261	GG13052	168	gi|194898893|ref|XP_001978997.1|GG13052 [Drosophila erecta] >gi|190650700|gb|EDV47955.1| GG13052 [Drosophila erecta]	XP_001978997	3.12e-28	68	120.168	123	84
callMF_m.10262	GI22363	102	gi|195112326|ref|XP_002000725.1|GI22363 [Drosophila mojavensis] >gi|193917319|gb|EDW16186.1| GI22363 [Drosophila mojavensis]	XP_002000725	1.48e-11	84	69.3218	53	45
callMF_m.10263	GI22363	161	gi|195112326|ref|XP_002000725.1|GI22363 [Drosophila mojavensis] >gi|193917319|gb|EDW16186.1| GI22363 [Drosophila mojavensis]	XP_002000725	4.15e-28	75	119.398	110	83
callMF_m.10264	testin ortholog	841	gi|194755335|ref|XP_001959947.1|GF11783 [Drosophila ananassae] >gi|190621245|gb|EDV36769.1| GF11783 [Drosophila ananassae]	XP_001959947	0	72	954.125	847	612
callMF_m.10269	GK23303	100	gi|195455875|ref|XP_002074904.1|GK23303 [Drosophila willistoni] >gi|194170989|gb|EDW85890.1| GK23303 [Drosophila willistoni]	XP_002074904	2.65e-51	94	181.03	97	92
callMF_m.1027	protein cordon-bleu-like	315	gi|326917228|ref|XP_003204903.1|PREDICTED: protein cordon-bleu-like [Meleagris gallopavo]	XP_003204903	9.5e-16	61	86.6557	111	68
callMF_m.10270	isoform a	219	gi|195133292|ref|XP_002011073.1|GI16205 [Drosophila mojavensis] >gi|193907048|gb|EDW05915.1| GI16205 [Drosophila mojavensis]	XP_002011073	5.72e-154	96	437.573	218	211
callMF_m.10271	GJ17557	328	gi|195387568|ref|XP_002052466.1|GJ17557 [Drosophila virilis] >gi|194148923|gb|EDW64621.1| GJ17557 [Drosophila virilis]	XP_002052466	0	93	541.962	299	279
callMF_m.10272	isoform b	972	gi|195394638|ref|XP_002055949.1|GJ10490 [Drosophila virilis] >gi|194142658|gb|EDW59061.1| GJ10490 [Drosophila virilis]	XP_002055949	0	87	1375.92	902	793
callMF_m.10274	isoform b	200	gi|390176874|ref|XP_003736225.1|GA30040, isoform B [Drosophila pseudoobscura pseudoobscura] >gi|388858820|gb|EIM52298.1| GA30040, isoform B [Drosophila pseudoobscura pseudoobscura]	XP_003736225	1.28e-65	77	227.639	193	150
callMF_m.10276	isoform a	165	gi|390176872|ref|XP_001357654.3|GA30040, isoform A [Drosophila pseudoobscura pseudoobscura] >gi|388858819|gb|EAL26788.3| GA30040, isoform A [Drosophila pseudoobscura pseudoobscura]	XP_001357654	4.4e-50	78	182.57	158	124
callMF_m.10277	isoform e	480	gi|195116453|ref|XP_002002769.1|GI11204 [Drosophila mojavensis] >gi|193913344|gb|EDW12211.1| GI11204 [Drosophila mojavensis]	XP_002002769	0	92	759.214	417	386
callMF_m.10282	GJ21161	307	gi|195379953|ref|XP_002048735.1|GJ21161 [Drosophila virilis] >gi|194143532|gb|EDW59928.1| GJ21161 [Drosophila virilis]	XP_002048735	1.45e-28	50	121.709	272	138
callMF_m.10283	jerky protein homolog-like	173	gi|270016318|gb|EFA12764.1|hypothetical protein TcasGA2_TC010291 [Tribolium castaneum]	EFA12764	1.86e-50	64	180.259	184	119
callMF_m.10284	jerky protein homolog-like	112	gi|270016318|gb|EFA12764.1|hypothetical protein TcasGA2_TC010291 [Tribolium castaneum]	EFA12764	3.19e-28	63	115.931	121	77
callMF_m.10285	hypothetical conserved protein	159	gi|289742001|gb|ADD19748.1|hypothetical conserved protein [Glossina morsitans morsitans]	ADD19748	1.9e-65	77	213.001	154	120
callMF_m.10286	hypothetical conserved protein	149	gi|289742001|gb|ADD19748.1|hypothetical conserved protein [Glossina morsitans morsitans]	ADD19748	1.33e-57	81	192.2	151	123
callMF_m.10289	dome_drome ame: full=cytokine receptor ame: full=protein domeless flags: precursor	742	gi|195040597|ref|XP_001991099.1|GH12259 [Drosophila grimshawi] >gi|193900857|gb|EDV99723.1| GH12259 [Drosophila grimshawi]	XP_001991099	1.45e-54	54	213.001	437	236
callMF_m.10290	shaker cognate isoform c	524	gi|221330674|ref|NP_001137782.1|shaker cognate w, isoform C [Drosophila melanogaster] >gi|220901931|gb|ACL82989.1| shaker cognate w, isoform C [Drosophila melanogaster]	NP_001137782	0	92	900.197	508	470
callMF_m.10292	GK22926	638	gi|195455755|ref|XP_002074852.1|GK22926 [Drosophila willistoni] >gi|194170937|gb|EDW85838.1| GK22926 [Drosophila willistoni]	XP_002074852	2.16e-11	51	75.0998	170	87
callMF_m.10294	ribonuclease	328	gi|289739887|gb|ADD18691.1|ribonuclease [Glossina morsitans morsitans]	ADD18691	8.46e-157	84	454.521	295	249
callMF_m.10296	GK15251	774	gi|195434108|ref|XP_002065045.1|GK15251 [Drosophila willistoni] >gi|194161130|gb|EDW76031.1| GK15251 [Drosophila willistoni]	XP_002065045	0	84	1112.44	776	657
callMF_m.10297	GJ13883	391	gi|195384876|ref|XP_002051138.1|GJ13883 [Drosophila virilis] >gi|194147595|gb|EDW63293.1| GJ13883 [Drosophila virilis]	XP_002051138	7e-118	68	368.237	375	258
callMF_m.10298	eukaryotic translation initiation factor 4g2	464	gi|195392319|ref|XP_002054805.1|GJ24640 [Drosophila virilis] >gi|194152891|gb|EDW68325.1| GJ24640 [Drosophila virilis]	XP_002054805	1.81e-103	57	349.747	467	270
callMF_m.10300	GI11705	399	gi|195116171|ref|XP_002002629.1|GI11705 [Drosophila mojavensis] >gi|193913204|gb|EDW12071.1| GI11705 [Drosophila mojavensis]	XP_002002629	6.05e-154	81	450.669	322	262
callMF_m.10301	GJ16783	273	gi|195385936|ref|XP_002051660.1|GJ16783 [Drosophila virilis] >gi|194148117|gb|EDW63815.1| GJ16783 [Drosophila virilis]	XP_002051660	2.29e-143	86	420.239	265	228
callMF_m.10302	GD22469	118	gi|195577375|ref|XP_002078546.1|GD22469 [Drosophila simulans] >gi|194190555|gb|EDX04131.1| GD22469 [Drosophila simulans]	XP_002078546	1.14e-61	93	204.142	119	111
callMF_m.10303	isoform a	507	gi|195159884|ref|XP_002020806.1|GL14474 [Drosophila persimilis] >gi|194117756|gb|EDW39799.1| GL14474 [Drosophila persimilis]	XP_002020806	3.18e-78	65	262.692	391	256
callMF_m.10304	GF24428	477	gi|194766377|ref|XP_001965301.1|GF24428 [Drosophila ananassae] >gi|190617911|gb|EDV33435.1| GF24428 [Drosophila ananassae]	XP_001965301	4.57e-81	69	271.166	261	181
callMF_m.10306	transcription factor adf-1-like	258	gi|193636695|ref|XP_001948738.1|PREDICTED: transcription factor Adf-1-like [Acyrthosiphon pisum]	XP_001948738	7.05e-11	53	68.1662	147	78
callMF_m.10307	GJ20326	235	gi|195382978|ref|XP_002050203.1|GJ20326 [Drosophila virilis] >gi|194145000|gb|EDW61396.1| GJ20326 [Drosophila virilis]	XP_002050203	4.61e-28	57	115.546	199	114
callMF_m.10308	GJ22747	530	gi|195387102|ref|XP_002052243.1|GJ22747 [Drosophila virilis] >gi|194148700|gb|EDW64398.1| GJ22747 [Drosophila virilis]	XP_002052243	0	89	826.239	494	441
callMF_m.10309	drosophila melanogaster chrac- partial	125	gi|194760685|ref|XP_001962568.1|GF15525 [Drosophila ananassae] >gi|190616265|gb|EDV31789.1| GF15525 [Drosophila ananassae]	XP_001962568	3.66e-37	88	132.88	93	82
callMF_m.10310	isoform a	415	gi|195113713|ref|XP_002001412.1|GI10779 [Drosophila mojavensis] >gi|193918006|gb|EDW16873.1| GI10779 [Drosophila mojavensis]	XP_002001412	0	78	528.48	387	303
callMF_m.10312	isoform a	1024	gi|195116681|ref|XP_002002880.1|GI10628 [Drosophila mojavensis] >gi|193913455|gb|EDW12322.1| GI10628 [Drosophila mojavensis]	XP_002002880	0	75	1140.18	1029	780
callMF_m.10313	uncharacterized conserved protein	409	gi|289742759|gb|ADD20127.1|uncharacterized conserved protein [Glossina morsitans morsitans]	ADD20127	0	93	675.241	388	361
callMF_m.10315	succinate dehydrogenase membrane anchor subunit	178	gi|289742231|gb|ADD19863.1|succinate dehydrogenase membrane anchor subunit [Glossina morsitans morsitans]	ADD19863	8.92e-85	86	258.455	176	152
callMF_m.10316	isoform c	403	gi|194868221|ref|XP_001972249.1|GG15420 [Drosophila erecta] >gi|190654032|gb|EDV51275.1| GG15420 [Drosophila erecta]	XP_001972249	1.61e-126	76	382.489	314	240
callMF_m.10318	isoform b	306	gi|161082841|ref|NP_001097568.1|nudE, isoform B [Drosophila melanogaster] >gi|158028500|gb|ABW08511.1| nudE, isoform B [Drosophila melanogaster]	NP_001097568	2.08e-125	76	372.859	315	240
callMF_m.1032	lines_drome ame: full=protein lines	127	gi|195581699|ref|XP_002080671.1|GD10612 [Drosophila simulans] >gi|194192680|gb|EDX06256.1| GD10612 [Drosophila simulans]	XP_002080671	9.52e-59	98	202.216	124	122
callMF_m.10320	LamC	388	gi|195486008|ref|XP_002091326.1|LamC [Drosophila yakuba] >gi|194177427|gb|EDW91038.1| LamC [Drosophila yakuba]	XP_002091326	0	93	589.726	371	348
callMF_m.10322	lamin c like protein	243	gi|157808|gb|AAA28666.1|lamin C like protein [Drosophila melanogaster]	AAA28666	2.67e-99	86	312.768	246	212
callMF_m.10323	lamin isoform b	232	gi|442623692|ref|NP_001260974.1|lamin C, isoform B [Drosophila melanogaster] >gi|440214389|gb|AGB93506.1| lamin C, isoform B [Drosophila melanogaster]	NP_001260974	3.56e-105	86	328.176	233	201
callMF_m.10324	lamin isoform b	241	gi|442623692|ref|NP_001260974.1|lamin C, isoform B [Drosophila melanogaster] >gi|440214389|gb|AGB93506.1| lamin C, isoform B [Drosophila melanogaster]	NP_001260974	1.82e-101	83	318.931	236	197
callMF_m.10325	modifier of isoform q	670	gi|289741793|gb|ADD19644.1|hypothetical protein [Glossina morsitans morsitans]	ADD19644	9.94e-85	95	287.345	179	171
callMF_m.10326	modifier of isoform q	546	gi|289741793|gb|ADD19644.1|hypothetical protein [Glossina morsitans morsitans]	ADD19644	6.74e-86	95	286.574	179	171
callMF_m.10327	GM17444	640	gi|195354202|ref|XP_002043588.1|GM17444 [Drosophila sechellia] >gi|194127756|gb|EDW49799.1| GM17444 [Drosophila sechellia]	XP_002043588	1.03e-60	53	231.106	421	226
callMF_m.1033	RE26327p	126	gi|33636573|gb|AAQ23584.1|RE26327p [Drosophila melanogaster]	AAQ23584	2.09e-46	81	170.629	127	103
callMF_m.10330	acyl- -binding protein	259	gi|289740691|gb|ADD19093.1|acyl-CoA-binding protein [Glossina morsitans morsitans]	ADD19093	9.7e-104	80	312.768	236	189
callMF_m.10331	GL24710	596	gi|195175493|ref|XP_002028483.1|GL24710 [Drosophila persimilis] >gi|194103650|gb|EDW25693.1| GL24710 [Drosophila persimilis]	XP_002028483	0	66	609.372	604	401
callMF_m.10333	hypothetical conserved protein	543	gi|289741057|gb|ADD19276.1|hypothetical conserved protein [Glossina morsitans morsitans]	ADD19276	0	74	682.174	579	433
callMF_m.10335	lysophosphatidic acid acyltransferase	390	gi|289739529|gb|ADD18512.1|lysophosphatidic acid acyltransferase [Glossina morsitans morsitans]	ADD18512	0	90	648.662	386	349
callMF_m.10336	GI16845	261	gi|195135577|ref|XP_002012209.1|GI16845 [Drosophila mojavensis] >gi|193918473|gb|EDW17340.1| GI16845 [Drosophila mojavensis]	XP_002012209	2.46e-73	74	234.572	231	173
callMF_m.10337	snpf_drops ame: full=short neuropeptide f contains: ame: full=snpf-associated peptide contains: ame: full=snpf peptide 2 contains: ame: full=rlrf peptide 1 contains: ame: full=rlrf peptide 2 flags: precursor	293	gi|195443370|ref|XP_002069390.1|GK18728 [Drosophila willistoni] >gi|194165475|gb|EDW80376.1| GK18728 [Drosophila willistoni]	XP_002069390	1.49e-60	65	204.527	266	173
callMF_m.10338	fyve finger-containing protein	518	gi|289739619|gb|ADD18557.1|FYVE finger-containing protein [Glossina morsitans morsitans]	ADD18557	0	81	689.493	503	408
callMF_m.10339	CG33172	523	gi|386764500|ref|NP_788911.2|CG33172 [Drosophila melanogaster] >gi|239835779|gb|ACS29260.1| MIP10235p [Drosophila melanogaster] >gi|383293421|gb|AAO41658.2| CG33172 [Drosophila melanogaster]	NP_788911	6.97e-102	59	339.347	533	315
callMF_m.1034	GA19227	149	gi|198464566|ref|XP_001353272.2|GA19227 [Drosophila pseudoobscura pseudoobscura] >gi|198149776|gb|EAL30775.2| GA19227 [Drosophila pseudoobscura pseudoobscura]	XP_001353272	7.08e-95	95	287.73	149	142
callMF_m.10340	GG15906	617	gi|194872868|ref|XP_001973097.1|GG15906 [Drosophila erecta] >gi|190654880|gb|EDV52123.1| GG15906 [Drosophila erecta]	XP_001973097	5.16e-62	67	224.172	369	249
callMF_m.10342	GI14453	437	gi|195134965|ref|XP_002011907.1|GI14453 [Drosophila mojavensis] >gi|193909161|gb|EDW08028.1| GI14453 [Drosophila mojavensis]	XP_002011907	1.43e-100	76	318.931	278	212
callMF_m.10343	isoform a	125	gi|194762084|ref|XP_001963189.1|GF14069 [Drosophila ananassae] >gi|190616886|gb|EDV32410.1| GF14069 [Drosophila ananassae]	XP_001963189	3.2e-69	99	214.542	124	123
callMF_m.10344	isoform a	269	gi|195431036|ref|XP_002063554.1|GK21349 [Drosophila willistoni] >gi|194159639|gb|EDW74540.1| GK21349 [Drosophila willistoni]	XP_002063554	2.55e-87	71	270.781	234	168
callMF_m.10345	notch homolog scalloped wings	414	gi|1389670|gb|AAC36151.1|Notch homolog Scalloped wings [Lucilia cuprina]	AAC36151	0	99	829.706	414	413
callMF_m.1035	guanylyl cyclase beta-subunit at 100b	157	gi|108743671|gb|ABG02144.1|IP03381p [Drosophila melanogaster]	ABG02144	7.17e-109	99	327.405	157	156
callMF_m.10354	GD21488	345	gi|195574935|ref|XP_002105438.1|GD21488 [Drosophila simulans] >gi|194201365|gb|EDX14941.1| GD21488 [Drosophila simulans]	XP_002105438	2.41e-166	86	500.36	345	300
callMF_m.10355	GK13202	112	gi|195452428|ref|XP_002073349.1|GK13202 [Drosophila willistoni] >gi|194169434|gb|EDW84335.1| GK13202 [Drosophila willistoni]	XP_002073349	7.43e-53	91	188.348	112	102
callMF_m.10356	ribose-5-phosphate isomerase	278	gi|157129892|ref|XP_001661804.1|ribose-5-phosphate isomerase [Aedes aegypti] >gi|108872043|gb|EAT36268.1| AAEL011627-PA [Aedes aegypti]	XP_001661804	5.46e-127	90	373.629	228	207
callMF_m.10358	GF10139	338	gi|194748849|ref|XP_001956854.1|GF10139 [Drosophila ananassae] >gi|190624136|gb|EDV39660.1| GF10139 [Drosophila ananassae]	XP_001956854	3.45e-159	81	482.641	337	274
callMF_m.10359	protein disulfide isomerase	497	gi|364521201|gb|AEW66914.1|protein disulfide isomerase [Bactrocera dorsalis]	AEW66914	0	91	823.543	476	435
callMF_m.10362	sarcoglycan isoform a	262	gi|195447252|ref|XP_002071131.1|GK25303 [Drosophila willistoni] >gi|194167216|gb|EDW82117.1| GK25303 [Drosophila willistoni]	XP_002071131	6.32e-155	94	452.21	238	226
callMF_m.10365	GA29062	161	gi|198473275|ref|XP_002133225.1|GA29062 [Drosophila pseudoobscura pseudoobscura] >gi|198139383|gb|EDY70627.1| GA29062 [Drosophila pseudoobscura pseudoobscura]	XP_002133225	1.18e-29	67	116.316	129	87
callMF_m.10367	nonsense-mediated mrna 3	519	gi|195456708|ref|XP_002075252.1|GK17003 [Drosophila willistoni] >gi|194171337|gb|EDW86238.1| GK17003 [Drosophila willistoni]	XP_002075252	0	77	613.224	507	392
callMF_m.10369	GH14295	584	gi|195061843|ref|XP_001996081.1|GH14295 [Drosophila grimshawi] >gi|193891873|gb|EDV90739.1| GH14295 [Drosophila grimshawi]	XP_001996081	2.65e-149	65	481.485	578	377
callMF_m.1037	GH14967	224	gi|195054537|ref|XP_001994181.1|GH14967 [Drosophila grimshawi] >gi|193896051|gb|EDV94917.1| GH14967 [Drosophila grimshawi]	XP_001994181	2.42e-64	75	217.624	234	176
callMF_m.10372	GK14226	241	gi|195453148|ref|XP_002073659.1|GK14226 [Drosophila willistoni] >gi|194169744|gb|EDW84645.1| GK14226 [Drosophila willistoni]	XP_002073659	8.02e-128	83	374.785	240	201
callMF_m.10373	GK14226	220	gi|195453148|ref|XP_002073659.1|GK14226 [Drosophila willistoni] >gi|194169744|gb|EDW84645.1| GK14226 [Drosophila willistoni]	XP_002073659	8.28e-133	91	386.726	219	201
callMF_m.10375	GL25588	205	gi|195156491|ref|XP_002019133.1|GL25588 [Drosophila persimilis] >gi|194115286|gb|EDW37329.1| GL25588 [Drosophila persimilis]	XP_002019133	2.62e-43	56	155.221	205	115
callMF_m.10376	basic-leucine zipper transcription factor	417	gi|289739925|gb|ADD18710.1|putative basic-leucine zipper transcription factor [Glossina morsitans morsitans]	ADD18710	3.56e-14	61	83.1889	120	74
callMF_m.1038	GG16175	130	gi|194875493|ref|XP_001973608.1|GG16175 [Drosophila erecta] >gi|190655391|gb|EDV52634.1| GG16175 [Drosophila erecta]	XP_001973608	5.55e-11	69	65.4698	62	43
callMF_m.10382	cathepsin b-like cysteine proteinase precursor	345	gi|496317|dbj|BAA04103.1|Sarcophaga pro-cathepsin B [Sarcophaga peregrina]	BAA04103	0	93	645.58	344	323
callMF_m.10385	resistant to isoform d	168	gi|386770879|ref|NP_729462.2|resistant to dieldrin, isoform D [Drosophila melanogaster] >gi|383291841|gb|AAN11989.2| resistant to dieldrin, isoform D [Drosophila melanogaster]	NP_729462	1.43e-119	100	360.533	164	164
callMF_m.10386	gamma-aminobutyric acid receptor subunit	272	gi|2565319|gb|AAB81966.1|gamma-aminobutyric acid receptor subunit [Lucilia cuprina]	AAB81966	1.81e-180	98	519.62	255	251
callMF_m.10388	resistance to dieldrin	237	gi|2565319|gb|AAB81966.1|gamma-aminobutyric acid receptor subunit [Lucilia cuprina]	AAB81966	6.94e-143	98	422.55	206	203
callMF_m.1039	isoform a	150	gi|20177071|gb|AAM12297.1|RH37201p [Drosophila melanogaster]	AAM12297	1.96e-66	89	223.016	150	134
callMF_m.10393	mediator complex subunit 30	171	gi|289739433|gb|ADD18464.1|mediator complex subunit 30 [Glossina morsitans morsitans]	ADD18464	2.3e-94	93	289.656	159	149
callMF_m.10394	GK24471	508	gi|195437382|ref|XP_002066619.1|GK24471 [Drosophila willistoni] >gi|194162704|gb|EDW77605.1| GK24471 [Drosophila willistoni]	XP_002066619	0	88	790.03	504	448
callMF_m.10395	GK23825	245	gi|195432866|ref|XP_002064437.1|GK23825 [Drosophila willistoni] >gi|194160522|gb|EDW75423.1| GK23825 [Drosophila willistoni]	XP_002064437	1.18e-71	84	240.736	169	143
callMF_m.10396	isoform a	293	gi|195484404|ref|XP_002090680.1|GE13238 [Drosophila yakuba] >gi|194176781|gb|EDW90392.1| GE13238 [Drosophila yakuba]	XP_002090680	3.93e-150	90	445.277	284	256
callMF_m.10397	GE24190	252	gi|195501852|ref|XP_002097971.1|GE24190 [Drosophila yakuba] >gi|194184072|gb|EDW97683.1| GE24190 [Drosophila yakuba]	XP_002097971	1.35e-13	65	78.9518	86	56
callMF_m.10398	isoform a	258	gi|21355347|ref|NP_648956.1|rogdi, isoform A [Drosophila melanogaster] >gi|74871182|sp|Q9VVE2.2|ROGDI_DROME RecName: Full=Protein rogdi >gi|16648306|gb|AAL25418.1| LD26833p [Drosophila melanogaster] >gi|23093299|gb|AAF49370.2| rogdi, isoform A [Drosophila melanogaster] >gi|220945814|gb|ACL85450.1| rogdi-PA [synthetic construct] >gi|220955564|gb|ACL90325.1| rogdi-PA [synthetic construct]	NP_648956	1.55e-126	83	371.318	251	210
callMF_m.10399	GI16587	212	gi|195135473|ref|XP_002012157.1|GI16587 [Drosophila mojavensis] >gi|193918421|gb|EDW17288.1| GI16587 [Drosophila mojavensis]	XP_002012157	3.39e-122	93	356.681	208	194
callMF_m.104	GL13142	180	gi|195174905|ref|XP_002028206.1|GL13142 [Drosophila persimilis] >gi|194116705|gb|EDW38748.1| GL13142 [Drosophila persimilis]	XP_002028206	1.57e-44	77	164.851	116	90
callMF_m.1040	low-density lipoprotein receptor-related protein 2-like	101	gi|350416792|ref|XP_003491105.1|PREDICTED: fibrillin-2-like [Bombus impatiens]	XP_003491105	1.95e-13	65	75.0998	83	54
callMF_m.10400	GL22330	320	gi|195153158|ref|XP_002017496.1|GL22330 [Drosophila persimilis] >gi|194112553|gb|EDW34596.1| GL22330 [Drosophila persimilis]	XP_002017496	5.06e-56	69	201.445	173	121
callMF_m.10401	cp308_drome ame: full=probable cytochrome p450 308a1 ame: full=cypcccviiia1	154	gi|198467399|ref|XP_001354383.2|GA19703 [Drosophila pseudoobscura pseudoobscura] >gi|198149227|gb|EAL31436.2| GA19703 [Drosophila pseudoobscura pseudoobscura]	XP_001354383	6.76e-44	65	160.614	155	102
callMF_m.10402	cp308_drome ame: full=probable cytochrome p450 308a1 ame: full=cypcccviiia1	504	gi|18860027|ref|NP_573320.1|Cyp308a1 [Drosophila melanogaster] >gi|11386675|sp|Q9VWR2.2|CP308_DROME RecName: Full=Probable cytochrome P450 308a1; AltName: Full=CYPCCCVIIIA1 >gi|10728322|gb|AAF48876.2| Cyp308a1 [Drosophila melanogaster] >gi|92109998|gb|ABE73323.1| IP03126p [Drosophila melanogaster] >gi|220952350|gb|ACL88718.1| Cyp308a1-PA [synthetic construct] >gi|220958816|gb|ACL91951.1| Cyp308a1…	NP_573320	3.4e-143	62	431.795	510	321
callMF_m.10403	GI24633	178	gi|195110149|ref|XP_001999644.1|GI24633 [Drosophila mojavensis] >gi|193916238|gb|EDW15105.1| GI24633 [Drosophila mojavensis]	XP_001999644	2.2e-46	70	160.229	164	116
callMF_m.10406	putative dehydrogenase	273	gi|289741601|gb|ADD19548.1|putative dehydrogenase [Glossina morsitans morsitans]	ADD19548	1.73e-109	75	328.946	273	206
callMF_m.10407	GK18269	118	gi|195436931|ref|XP_002066399.1|GK18269 [Drosophila willistoni] >gi|194162484|gb|EDW77385.1| GK18269 [Drosophila willistoni]	XP_002066399	1.83e-47	83	158.688	115	96
callMF_m.10408	GK22727	508	gi|195449746|ref|XP_002072206.1|GK22727 [Drosophila willistoni] >gi|194168291|gb|EDW83192.1| GK22727 [Drosophila willistoni]	XP_002072206	0	86	771.541	504	435
callMF_m.1041	GJ21874	126	gi|195382479|ref|XP_002049957.1|GJ21874 [Drosophila virilis] >gi|194144754|gb|EDW61150.1| GJ21874 [Drosophila virilis]	XP_002049957	8.93e-21	66	93.2041	122	81
callMF_m.10410	GK16234	319	gi|195438834|ref|XP_002067337.1|GK16234 [Drosophila willistoni] >gi|194163422|gb|EDW78323.1| GK16234 [Drosophila willistoni]	XP_002067337	6.52e-155	81	454.907	308	251
callMF_m.10411	sulfotransferase 4	368	gi|195484838|ref|XP_002090841.1|GE13326 [Drosophila yakuba] >gi|194176942|gb|EDW90553.1| GE13326 [Drosophila yakuba]	XP_002090841	4.16e-157	79	456.833	339	268
callMF_m.10412	isoform a	580	gi|194862716|ref|XP_001970087.1|GG23574 [Drosophila erecta] >gi|190661954|gb|EDV59146.1| GG23574 [Drosophila erecta]	XP_001970087	0	76	704.901	595	453
callMF_m.10414	eif3k_droya ame: full=eukaryotic translation initiation factor 3 subunit k short=eif3k ame: full=eif-3 p25	269	gi|195486398|ref|XP_002091493.1|GE12213 [Drosophila yakuba] >gi|224495076|sp|B4P8V1.1|EIF3K_DROYA RecName: Full=Eukaryotic translation initiation factor 3 subunit K; Short=eIF3k; AltName: Full=eIF-3 p25 >gi|194177594|gb|EDW91205.1| GE12213 [Drosophila yakuba]	XP_002091493	3.84e-129	93	376.711	222	207
callMF_m.1042	imaginal disc growth factor 3	134	gi|83595287|gb|ABC25095.1|imaginal disc growth factor 3 [Glossina morsitans morsitans]	ABC25095	9.25e-18	52	86.2705	133	70
callMF_m.10420	isoform b	517	gi|289741681|gb|ADD19588.1|RNA-binding protein p54nrb [Glossina morsitans morsitans]	ADD19588	0	95	566.614	381	364
callMF_m.10421	g protein beta subunit-like protein	316	gi|289742749|gb|ADD20122.1|G protein beta subunit-like protein [Glossina morsitans morsitans]	ADD20122	0	97	637.491	315	308
callMF_m.10422	phytoene squalene synthetase	320	gi|289741729|gb|ADD19612.1|phytoene/squalene synthetase [Glossina morsitans morsitans]	ADD19612	2.48e-159	82	459.529	320	264
callMF_m.10424	GG14281	371	gi|194866002|ref|XP_001971710.1|GG14281 [Drosophila erecta] >gi|190653493|gb|EDV50736.1| GG14281 [Drosophila erecta]	XP_001971710	3.98e-27	63	118.627	132	84
callMF_m.10425	vma21_droan ame: full=vacuolar atpase assembly integral membrane protein vma21	105	gi|195172147|ref|XP_002026860.1|GL12791 [Drosophila persimilis] >gi|194112628|gb|EDW34671.1| GL12791 [Drosophila persimilis]	XP_002026860	5.39e-37	74	130.954	103	77
callMF_m.10427	ventral veins isoform a	432	gi|157137091|ref|XP_001663883.1|pou domain/drifter/cf-1a [Aedes aegypti] >gi|108880926|gb|EAT45151.1| AAEL003560-PA [Aedes aegypti]	XP_001663883	1.2e-165	77	483.411	436	340
callMF_m.10428	GM10723	460	gi|195343341|ref|XP_002038256.1|GM10723 [Drosophila sechellia] >gi|194133277|gb|EDW54793.1| GM10723 [Drosophila sechellia]	XP_002038256	0	76	572.007	459	349
callMF_m.10429	transport protein particle complex subunit	153	gi|195328753|ref|XP_002031076.1|GM25781 [Drosophila sechellia] >gi|194120019|gb|EDW42062.1| GM25781 [Drosophila sechellia]	XP_002031076	3.86e-100	97	295.434	151	147
callMF_m.1043	GI20665	137	gi|195122600|ref|XP_002005799.1|GI20665 [Drosophila mojavensis] >gi|193910867|gb|EDW09734.1| GI20665 [Drosophila mojavensis]	XP_002005799	1.03e-18	60	89.7373	113	68
callMF_m.10430	isoform a	538	gi|194867851|ref|XP_001972160.1|GG14043 [Drosophila erecta] >gi|190653943|gb|EDV51186.1| GG14043 [Drosophila erecta]	XP_001972160	3.92e-91	60	300.056	392	236
callMF_m.10431	GH10605	214	gi|195031622|ref|XP_001988371.1|GH10605 [Drosophila grimshawi] >gi|193904371|gb|EDW03238.1| GH10605 [Drosophila grimshawi]	XP_001988371	1.62e-100	83	309.686	212	177
callMF_m.10434	regulatory particle non-atpase isoform a	383	gi|289740719|gb|ADD19107.1|26S proteasome regulatory complex subunit RPN9/PSMD13 [Glossina morsitans morsitans]	ADD19107	0	93	654.825	382	356
callMF_m.10435	GJ22724	200	gi|195391882|ref|XP_002054588.1|GJ22724 [Drosophila virilis] >gi|194152674|gb|EDW68108.1| GJ22724 [Drosophila virilis]	XP_002054588	3.9e-125	93	363.229	196	184
callMF_m.10437	GJ13751	269	gi|195378560|ref|XP_002048051.1|GJ13751 [Drosophila virilis] >gi|194155209|gb|EDW70393.1| GJ13751 [Drosophila virilis]	XP_002048051	5.07e-11	45	71.2478	206	93
callMF_m.10438	GL25769	341	gi|195155777|ref|XP_002018777.1|GL25769 [Drosophila persimilis] >gi|194114930|gb|EDW36973.1| GL25769 [Drosophila persimilis]	XP_002018777	3.21e-99	83	315.079	251	209
callMF_m.1044	GA14041	116	gi|198459503|ref|XP_001361401.2|GA14041 [Drosophila pseudoobscura pseudoobscura] >gi|198136712|gb|EAL25979.2| GA14041 [Drosophila pseudoobscura pseudoobscura]	XP_001361401	1.84e-36	71	138.658	115	82
callMF_m.10440	GH15718	297	gi|195011538|ref|XP_001983198.1|GH15718 [Drosophila grimshawi] >gi|193896680|gb|EDV95546.1| GH15718 [Drosophila grimshawi]	XP_001983198	2.36e-112	76	336.65	272	207
callMF_m.10441	uncharacterized conserved protein	417	gi|289740773|gb|ADD19134.1|uncharacterized conserved protein [Glossina morsitans morsitans]	ADD19134	0	94	759.985	417	393
callMF_m.10443	endonuclease g isoform a	170	gi|195116803|ref|XP_002002941.1|GI10268 [Drosophila mojavensis] >gi|193913516|gb|EDW12383.1| GI10268 [Drosophila mojavensis]	XP_002002941	1.45e-29	73	120.168	96	71
callMF_m.10444	isoform b	501	gi|390177356|ref|XP_003736353.1|GA13308, isoform B [Drosophila pseudoobscura pseudoobscura] >gi|388859009|gb|EIM52426.1| GA13308, isoform B [Drosophila pseudoobscura pseudoobscura]	XP_003736353	7.41e-157	62	495.352	522	328
callMF_m.10446	isoform b	151	gi|194901052|ref|XP_001980066.1|GG20508 [Drosophila erecta] >gi|190651769|gb|EDV49024.1| GG20508 [Drosophila erecta]	XP_001980066	2.56e-29	56	122.865	150	85
callMF_m.10448	GK25344	376	gi|195447078|ref|XP_002071054.1|GK25344 [Drosophila willistoni] >gi|194167139|gb|EDW82040.1| GK25344 [Drosophila willistoni]	XP_002071054	2.32e-114	68	350.903	318	219
callMF_m.1045	GE24599	106	gi|195500143|ref|XP_002097249.1|GE24599 [Drosophila yakuba] >gi|194183350|gb|EDW96961.1| GE24599 [Drosophila yakuba]	XP_002097249	4.91e-51	92	179.874	103	95
callMF_m.10450	cg2222-pa	213	gi|289743207|gb|ADD20351.1|hypothetical conserved protein [Glossina morsitans morsitans]	ADD20351	1.98e-127	89	369.777	213	191
callMF_m.10451	GF18364	479	gi|194744281|ref|XP_001954623.1|GF18364 [Drosophila ananassae] >gi|190627660|gb|EDV43184.1| GF18364 [Drosophila ananassae]	XP_001954623	1.32e-67	72	231.876	190	137
callMF_m.10452	GI20233	137	gi|195120980|ref|XP_002004999.1|GI20233 [Drosophila mojavensis] >gi|193910067|gb|EDW08934.1| GI20233 [Drosophila mojavensis]	XP_002004999	8.15e-67	80	209.534	140	113
callMF_m.10453	isoform b	300	gi|195374928|ref|XP_002046255.1|GJ12611 [Drosophila virilis] >gi|194153413|gb|EDW68597.1| GJ12611 [Drosophila virilis]	XP_002046255	3.13e-83	76	284.648	266	204
callMF_m.10455	GI24091	261	gi|195108153|ref|XP_001998657.1|GI24091 [Drosophila mojavensis] >gi|193915251|gb|EDW14118.1| GI24091 [Drosophila mojavensis]	XP_001998657	3.09e-13	63	77.411	82	52
callMF_m.10456	GK17884	324	gi|195441911|ref|XP_002068705.1|GK17884 [Drosophila willistoni] >gi|194164790|gb|EDW79691.1| GK17884 [Drosophila willistoni]	XP_002068705	0	89	540.806	323	290
callMF_m.10457	GG22846	202	gi|194885120|ref|XP_001976388.1|GG22846 [Drosophila erecta] >gi|190659575|gb|EDV56788.1| GG22846 [Drosophila erecta]	XP_001976388	4.7e-96	83	290.041	201	168
callMF_m.10458	GG18426	192	gi|194889561|ref|XP_001977110.1|GG18426 [Drosophila erecta] >gi|190648759|gb|EDV46037.1| GG18426 [Drosophila erecta]	XP_001977110	8.31e-81	77	251.136	190	148
callMF_m.10459	phosphopantothenoylcysteine isoform a	314	gi|195108015|ref|XP_001998588.1|GI24057 [Drosophila mojavensis] >gi|193915182|gb|EDW14049.1| GI24057 [Drosophila mojavensis]	XP_001998588	0	96	609.757	313	301
callMF_m.1046	GD25879	114	gi|195582546|ref|XP_002081088.1|GD25879 [Drosophila simulans] >gi|194193097|gb|EDX06673.1| GD25879 [Drosophila simulans]	XP_002081088	3.52e-39	76	150.214	111	85
callMF_m.10461	PREDICTED: uncharacterized protein LOC100207270	337	gi|449665471|ref|XP_002161008.2|PREDICTED: uncharacterized protein LOC100207270 [Hydra magnipapillata]	XP_002161008	1.57e-102	69	328.946	327	227
callMF_m.10464	protein turtle-like	737	gi|195401062|ref|XP_002059133.1|GJ16222 [Drosophila virilis] >gi|194156007|gb|EDW71191.1| GJ16222 [Drosophila virilis]	XP_002059133	0	94	1341.25	717	679
callMF_m.10466	protein turtle-like	795	gi|340728223|ref|XP_003402427.1|PREDICTED: protein turtle-like [Bombus terrestris]	XP_003402427	0	87	858.21	538	470
callMF_m.10468	isoform h	795	gi|195035907|ref|XP_001989413.1|GH10066 [Drosophila grimshawi] >gi|193905413|gb|EDW04280.1| GH10066 [Drosophila grimshawi]	XP_001989413	0	90	1400.19	783	710
callMF_m.1047	GK13725	195	gi|195450869|ref|XP_002072668.1|GK13725 [Drosophila willistoni] >gi|194168753|gb|EDW83654.1| GK13725 [Drosophila willistoni]	XP_002072668	1.22e-42	65	162.54	181	118
callMF_m.10474	isoform e	737	gi|195401062|ref|XP_002059133.1|GJ16222 [Drosophila virilis] >gi|194156007|gb|EDW71191.1| GJ16222 [Drosophila virilis]	XP_002059133	0	97	1420.99	721	701
callMF_m.10480	25 kda small heat shock protein	201	gi|118572205|gb|ABL06941.1|25 kDa small heat shock protein [Sarcophaga crassipalpis]	ABL06941	1.04e-80	85	250.751	202	173
callMF_m.10481	hypothetical conserved protein	134	gi|289739835|gb|ADD18665.1|hypothetical conserved protein [Glossina morsitans morsitans]	ADD18665	4.92e-11	74	68.1662	58	43
callMF_m.10483	GJ22695	198	gi|195391996|ref|XP_002054645.1|GJ22695 [Drosophila virilis] >gi|194152731|gb|EDW68165.1| GJ22695 [Drosophila virilis]	XP_002054645	5.2e-24	53	107.457	186	100
callMF_m.10484	GH20480	143	gi|195027307|ref|XP_001986525.1|GH20480 [Drosophila grimshawi] >gi|193902525|gb|EDW01392.1| GH20480 [Drosophila grimshawi]	XP_001986525	4.32e-13	52	74.7146	124	65
callMF_m.10485	transmembrane protein 55b	279	gi|289742053|gb|ADD19774.1|transmembrane protein 55B [Glossina morsitans morsitans]	ADD19774	3.14e-122	79	361.303	278	222
callMF_m.10486	GL20596	293	gi|195171367|ref|XP_002026478.1|GL20596 [Drosophila persimilis] >gi|194111384|gb|EDW33427.1| GL20596 [Drosophila persimilis]	XP_002026478	1.75e-68	67	228.024	296	199
callMF_m.10487	tetraspanin 42el	209	gi|289740277|gb|ADD18886.1|tetraspanin 42El [Glossina morsitans morsitans]	ADD18886	9.69e-75	74	235.343	209	155
callMF_m.10488	isoform d	472	gi|51092216|gb|AAT94521.1|GH03334p [Drosophila melanogaster]	AAT94521	0	80	638.262	448	361
callMF_m.10489	isoform c	442	gi|161078193|ref|NP_001097747.1|curled, isoform E [Drosophila melanogaster] >gi|73853348|gb|AAZ86746.1| RE65127p [Drosophila melanogaster] >gi|108383940|gb|ABF85759.1| IP15605p [Drosophila melanogaster] >gi|158030220|gb|ABW08641.1| curled, isoform E [Drosophila melanogaster]	NP_001097747	0	84	660.603	432	366
callMF_m.10490	isoform f	435	gi|442618541|ref|NP_731540.2|curled, isoform F [Drosophila melanogaster] >gi|224177590|gb|ACN38810.1| MIP06315p [Drosophila melanogaster] >gi|440217312|gb|AAF54601.3| curled, isoform F [Drosophila melanogaster]	NP_731540	0	83	639.417	427	356
callMF_m.10495	phosphoglycerate mutase	311	gi|157116215|ref|XP_001652800.1|phosphoglycerate mutase [Aedes aegypti] >gi|157116219|ref|XP_001652802.1| phosphoglycerate mutase [Aedes aegypti] >gi|108876588|gb|EAT40813.1| AAEL007495-PC [Aedes aegypti] >gi|108876590|gb|EAT40815.1| AAEL007495-PA [Aedes aegypti]	XP_001652800	1.7e-100	75	306.605	248	188
callMF_m.10496	GJ23769	139	gi|195389122|ref|XP_002053227.1|GJ23769 [Drosophila virilis] >gi|194151313|gb|EDW66747.1| GJ23769 [Drosophila virilis]	XP_002053227	6.18e-61	86	194.897	138	119
callMF_m.10497	elevated during infection	111	gi|125979511|ref|XP_001353788.1|GA16743 [Drosophila pseudoobscura pseudoobscura] >gi|54640771|gb|EAL29522.1| GA16743 [Drosophila pseudoobscura pseudoobscura]	XP_001353788	8.98e-34	70	123.25	113	80
callMF_m.10498	elevated during infection	103	gi|194750727|ref|XP_001957681.1|GF10536 [Drosophila ananassae] >gi|190624963|gb|EDV40487.1| GF10536 [Drosophila ananassae]	XP_001957681	1.85e-30	66	114.39	109	73
callMF_m.10500	transport and golgi organization protein	388	gi|289740433|gb|ADD18964.1|transport and golgi organization protein [Glossina morsitans morsitans] >gi|289740435|gb|ADD18965.1| peptide-O-fucosyltransferase [Glossina morsitans morsitans]	ADD18964	0	98	764.222	387	380
callMF_m.10501	isoform d	388	gi|195162909|ref|XP_002022296.1|GL26215 [Drosophila persimilis] >gi|194104257|gb|EDW26300.1| GL26215 [Drosophila persimilis]	XP_002022296	2.22e-40	56	163.696	267	152
callMF_m.10502	GJ21674	596	gi|195381703|ref|XP_002049585.1|GJ21674 [Drosophila virilis] >gi|194144382|gb|EDW60778.1| GJ21674 [Drosophila virilis]	XP_002049585	0	74	559.296	565	419
callMF_m.10507	GH21056	218	gi|195024489|ref|XP_001985882.1|GH21056 [Drosophila grimshawi] >gi|193901882|gb|EDW00749.1| GH21056 [Drosophila grimshawi]	XP_001985882	7.58e-18	62	90.8929	135	84
callMF_m.10511	GI10601	299	gi|195113103|ref|XP_002001108.1|GI10601 [Drosophila mojavensis] >gi|193917702|gb|EDW16569.1| GI10601 [Drosophila mojavensis]	XP_002001108	5.99e-92	61	295.049	301	185
callMF_m.10512	GI10599	257	gi|195113099|ref|XP_002001106.1|GI10599 [Drosophila mojavensis] >gi|193917700|gb|EDW16567.1| GI10599 [Drosophila mojavensis]	XP_002001106	1.17e-65	62	224.557	250	156
callMF_m.10515	GL21143	297	gi|195174414|ref|XP_002027969.1|GL21143 [Drosophila persimilis] >gi|194115679|gb|EDW37722.1| GL21143 [Drosophila persimilis]	XP_002027969	1.45e-109	79	333.954	249	199
callMF_m.10517	GA15109	213	gi|198460457|ref|XP_001361723.2|GA15109 [Drosophila pseudoobscura pseudoobscura] >gi|198137025|gb|EAL26302.2| GA15109 [Drosophila pseudoobscura pseudoobscura]	XP_001361723	8.82e-12	73	71.2478	67	49
callMF_m.10519	asnd1_drome ame: full=asparagine synthetase domain-containing protein cg17486	462	gi|198461780|ref|XP_002135786.1|GA25641 [Drosophila pseudoobscura pseudoobscura] >gi|198139969|gb|EDY70881.1| GA25641 [Drosophila pseudoobscura pseudoobscura]	XP_002135786	1.47e-144	68	436.802	474	324
callMF_m.1052	GD17407	109	gi|195567589|ref|XP_002107342.1|GD17407 [Drosophila simulans] >gi|194204748|gb|EDX18324.1| GD17407 [Drosophila simulans]	XP_002107342	1.31e-57	92	186.037	107	99
callMF_m.10520	CG7778	312	gi|20129373|ref|NP_609214.1|CG7778 [Drosophila melanogaster] >gi|7297386|gb|AAF52646.1| CG7778 [Drosophila melanogaster] >gi|21428934|gb|AAM50186.1| GH17475p [Drosophila melanogaster] >gi|220944542|gb|ACL84814.1| CG7778-PA [synthetic construct] >gi|220954502|gb|ACL89794.1| CG7778-PA [synthetic construct]	NP_609214	4.71e-18	58	90.1225	111	65
callMF_m.10522	palmitoyl protein thioesterase	297	gi|289742593|gb|ADD20044.1|palmitoyl protein thioesterase [Glossina morsitans morsitans]	ADD20044	5.35e-161	81	461.84	299	245
callMF_m.10523	fumarylacetoacetase	466	gi|289739503|gb|ADD18499.1|fumarylacetoacetase [Glossina morsitans morsitans]	ADD18499	0	91	718.768	407	372
callMF_m.10524	mitogen-activated protein kinase organizer 1	317	gi|289742531|gb|ADD20013.1|mitogen-activated protein kinase organizer 1 [Glossina morsitans morsitans]	ADD20013	0	91	530.02	303	277
callMF_m.10526	GJ11065	493	gi|195396093|ref|XP_002056667.1|GJ11065 [Drosophila virilis] >gi|194143376|gb|EDW59779.1| GJ11065 [Drosophila virilis]	XP_002056667	2.06e-143	66	440.654	458	306
callMF_m.10527	heparan sulfate 2-o-sulfotransferase	381	gi|198473353|ref|XP_001356264.2|GA10178 [Drosophila pseudoobscura pseudoobscura] >gi|198139418|gb|EAL33327.2| GA10178 [Drosophila pseudoobscura pseudoobscura]	XP_001356264	0	87	552.747	347	303
callMF_m.1053	gag protein	108	gi|195358832|ref|XP_002045255.1|GM22059 [Drosophila sechellia] >gi|194127107|gb|EDW49150.1| GM22059 [Drosophila sechellia]	XP_002045255	2.39e-16	73	78.5666	64	47
callMF_m.10533	crooked isoform a	883	gi|17137352|ref|NP_477243.1|crooked legs, isoform A [Drosophila melanogaster] >gi|386769498|ref|NP_001245993.1| crooked legs, isoform E [Drosophila melanogaster] >gi|442627509|ref|NP_001260393.1| crooked legs, isoform I [Drosophila melanogaster] >gi|3098093|gb|AAC15516.1| CROL ALPHA [Drosophila melanogaster] >gi|22946268|gb|AAF53121.2| crooked legs, isoform A [Drosophila melanogaster] >gi|3832914…	NP_477243	0	91	1070.46	622	567
callMF_m.10537	GL24121	252	gi|195163042|ref|XP_002022362.1|GL24121 [Drosophila persimilis] >gi|194104323|gb|EDW26366.1| GL24121 [Drosophila persimilis]	XP_002022362	1.64e-92	87	283.493	170	149
callMF_m.10538	GK14145	400	gi|195452758|ref|XP_002073487.1|GK14145 [Drosophila willistoni] >gi|194169572|gb|EDW84473.1| GK14145 [Drosophila willistoni]	XP_002073487	1.3e-135	71	414.846	393	282
callMF_m.10539	isoform a	179	gi|195577504|ref|XP_002078610.1|GD23516 [Drosophila simulans] >gi|194190619|gb|EDX04195.1| GD23516 [Drosophila simulans]	XP_002078610	1.64e-61	75	198.749	162	122
callMF_m.1054	neurotransmitter gated ion channel	310	gi|385866756|gb|AFI93470.1|nicotine acetylcholine receptor subunit alpha 9 [Bactrocera dorsalis]	AFI93470	1.28e-85	67	274.633	289	195
callMF_m.10542	gmp synthase	684	gi|289741327|gb|ADD19411.1|GMP synthase [Glossina morsitans morsitans]	ADD19411	0	95	1275	683	651
callMF_m.10544	CG5604	282	gi|24583318|ref|NP_609369.1|CG5604 [Drosophila melanogaster] >gi|7297647|gb|AAF52899.1| CG5604 [Drosophila melanogaster]	NP_609369	2.58e-157	97	496.123	245	239
callMF_m.10547	ribonucleoside diphosphate reductase small subunit	402	gi|195027582|ref|XP_001986661.1|GH20400 [Drosophila grimshawi] >gi|193902661|gb|EDW01528.1| GH20400 [Drosophila grimshawi]	XP_001986661	0	89	620.928	400	357
callMF_m.10549	GJ13788	235	gi|195378703|ref|XP_002048121.1|GJ13788 [Drosophila virilis] >gi|194155279|gb|EDW70463.1| GJ13788 [Drosophila virilis]	XP_002048121	4.81e-108	84	346.28	234	198
callMF_m.1055	GL16597	158	gi|195164409|ref|XP_002023040.1|GL16597 [Drosophila persimilis] >gi|194105102|gb|EDW27145.1| GL16597 [Drosophila persimilis]	XP_002023040	2.85e-28	86	110.923	67	58
callMF_m.10550	tho complex protein	292	gi|289740999|gb|ADD19247.1|THO complex protein [Glossina morsitans morsitans]	ADD19247	8.14e-123	86	363.999	285	247
callMF_m.10551	GH13166	348	gi|195052266|ref|XP_001993268.1|GH13166 [Drosophila grimshawi] >gi|193900327|gb|EDV99193.1| GH13166 [Drosophila grimshawi]	XP_001993268	7.7e-67	66	221.861	223	149
callMF_m.10553	suppressor of isoform b	299	gi|195470627|ref|XP_002087608.1|GE17900 [Drosophila yakuba] >gi|194173709|gb|EDW87320.1| GE17900 [Drosophila yakuba]	XP_002087608	9.19e-89	78	294.664	223	176
callMF_m.10555	GF20810	683	gi|194764278|ref|XP_001964257.1|GF20810 [Drosophila ananassae] >gi|190619182|gb|EDV34706.1| GF20810 [Drosophila ananassae]	XP_001964257	2.54e-61	65	232.646	335	219
callMF_m.10557	GJ17934	115	gi|195398263|ref|XP_002057742.1|GJ17934 [Drosophila virilis] >gi|194141396|gb|EDW57815.1| GJ17934 [Drosophila virilis]	XP_002057742	3.35e-28	66	114.775	117	78
callMF_m.10558	isoform a	109	gi|195131345|ref|XP_002010111.1|GI14870 [Drosophila mojavensis] >gi|193908561|gb|EDW07428.1| GI14870 [Drosophila mojavensis]	XP_002010111	3.06e-32	94	124.79	105	99
callMF_m.1056	GJ16186	155	gi|195401108|ref|XP_002059156.1|GJ16186 [Drosophila virilis] >gi|194156030|gb|EDW71214.1| GJ16186 [Drosophila virilis]	XP_002059156	5.83e-34	84	131.724	83	70
callMF_m.10560	GI14870	124	gi|195131345|ref|XP_002010111.1|GI14870 [Drosophila mojavensis] >gi|193908561|gb|EDW07428.1| GI14870 [Drosophila mojavensis]	XP_002010111	5.07e-79	97	246.899	123	120
callMF_m.10562	GJ15858	181	gi|195398847|ref|XP_002058032.1|GJ15858 [Drosophila virilis] >gi|194150456|gb|EDW66140.1| GJ15858 [Drosophila virilis]	XP_002058032	1.28e-95	86	286.189	180	155
callMF_m.10564	dead box atp-dependent rna helicase	464	gi|157124559|ref|XP_001654105.1|DEAD box ATP-dependent RNA helicase [Aedes aegypti] >gi|108873951|gb|EAT38176.1| AAEL009913-PA [Aedes aegypti]	XP_001654105	0	92	759.599	425	394
callMF_m.10565	GI16100	145	gi|195133650|ref|XP_002011252.1|GI16100 [Drosophila mojavensis] >gi|193907227|gb|EDW06094.1| GI16100 [Drosophila mojavensis]	XP_002011252	2.62e-45	83	155.992	106	89
callMF_m.10566	membrane protein	141	gi|289742669|gb|ADD20082.1|putative membrane protein [Glossina morsitans morsitans]	ADD20082	3.28e-87	95	261.536	140	133
callMF_m.10567	GA20029	373	gi|125978263|ref|XP_001353164.1|GA20029 [Drosophila pseudoobscura pseudoobscura] >gi|54641917|gb|EAL30666.1| GA20029 [Drosophila pseudoobscura pseudoobscura]	XP_001353164	0	92	643.269	373	344
callMF_m.1057	GF11791	125	gi|194767697|ref|XP_001965951.1|GF11791 [Drosophila ananassae] >gi|190619794|gb|EDV35318.1| GF11791 [Drosophila ananassae]	XP_001965951	4.19e-21	65	98.2117	123	81
callMF_m.10570	GJ12168	516	gi|195376443|ref|XP_002047006.1|GJ12168 [Drosophila virilis] >gi|194154164|gb|EDW69348.1| GJ12168 [Drosophila virilis]	XP_002047006	5.48e-163	66	485.337	507	335
callMF_m.10571	isoform a	501	gi|289742107|gb|ADD19801.1|glycosyltransferase [Glossina morsitans morsitans]	ADD19801	0	89	779.63	479	428
callMF_m.10572	GA27898	196	gi|198467869|ref|XP_002133875.1|GA27898 [Drosophila pseudoobscura pseudoobscura] >gi|198146144|gb|EDY72502.1| GA27898 [Drosophila pseudoobscura pseudoobscura]	XP_002133875	3.86e-58	85	192.971	122	104
callMF_m.10576	#NAME?	815	gi|157116527|ref|XP_001658535.1|ribosomal pseudouridine synthase [Aedes aegypti] >gi|108883445|gb|EAT47670.1| AAEL001242-PA [Aedes aegypti]	XP_001658535	0	86	795.808	524	453
callMF_m.10577	dna polymerase alpha 50kd	429	gi|195171010|ref|XP_002026304.1|GL24698 [Drosophila persimilis] >gi|194111199|gb|EDW33242.1| GL24698 [Drosophila persimilis]	XP_002026304	0	84	550.051	397	336
callMF_m.10578	permease of the major facilitator superfamily	300	gi|289743127|gb|ADD20311.1|permease of the major facilitator superfamily [Glossina morsitans morsitans]	ADD20311	3.43e-113	74	346.28	293	219
callMF_m.10579	conserved hypothetical protein	455	gi|289740213|gb|ADD18854.1|conserved hypothetical protein [Glossina morsitans morsitans]	ADD18854	1.3e-153	77	454.136	427	333
callMF_m.1058	rna-directed dna polymerase from mobile element jockey- partial	218	gi|383865837|ref|XP_003708379.1|PREDICTED: RNA-directed DNA polymerase from mobile element jockey-like, partial [Megachile rotundata]	XP_003708379	6.13e-76	69	240.736	216	150
callMF_m.10581	isoform b	204	gi|194872764|ref|XP_001973078.1|GG13550 [Drosophila erecta] >gi|190654861|gb|EDV52104.1| GG13550 [Drosophila erecta]	XP_001973078	3.32e-92	82	279.256	195	160
callMF_m.10582	GH22155	455	gi|195030039|ref|XP_001987876.1|GH22155 [Drosophila grimshawi] >gi|193903876|gb|EDW02743.1| GH22155 [Drosophila grimshawi]	XP_001987876	0	89	746.503	455	408
callMF_m.10583	GH24581	293	gi|195046200|ref|XP_001992108.1|GH24581 [Drosophila grimshawi] >gi|193892949|gb|EDV91815.1| GH24581 [Drosophila grimshawi]	XP_001992108	0	93	550.821	280	261
callMF_m.10584	GI11808	224	gi|195127989|ref|XP_002008449.1|GI11808 [Drosophila mojavensis] >gi|193920058|gb|EDW18925.1| GI11808 [Drosophila mojavensis]	XP_002008449	2.31e-104	91	311.612	179	163
callMF_m.10587	isoform l	240	gi|442618977|ref|NP_001262552.1|CG34383, isoform L [Drosophila melanogaster] >gi|440217405|gb|AGB95933.1| CG34383, isoform L [Drosophila melanogaster]	NP_001262552	7.36e-14	79	79.7221	67	53
callMF_m.10589	GK18398	655	gi|195454420|ref|XP_002074227.1|GK18398 [Drosophila willistoni] >gi|194170312|gb|EDW85213.1| GK18398 [Drosophila willistoni]	XP_002074227	4.3e-167	77	526.168	448	347
callMF_m.1059	GJ11992	192	gi|195377080|ref|XP_002047320.1|GJ11992 [Drosophila virilis] >gi|194154478|gb|EDW69662.1| GJ11992 [Drosophila virilis]	XP_002047320	6.15e-31	86	125.176	107	93
callMF_m.10592	mitochondrial ribosomal protein l9	256	gi|289743193|gb|ADD20344.1|mitochondrial ribosomal protein L9 [Glossina morsitans morsitans]	ADD20344	1.24e-138	85	401.364	249	212
callMF_m.10593	arginine n-methyltransferase 1	453	gi|170034878|ref|XP_001845299.1|arginine N-methyltransferase 1 [Culex quinquefasciatus] >gi|167876592|gb|EDS39975.1| arginine N-methyltransferase 1 [Culex quinquefasciatus]	XP_001845299	2.97e-80	65	264.233	338	223
callMF_m.10594	GH15763	321	gi|195055221|ref|XP_001994518.1|GH15763 [Drosophila grimshawi] >gi|193892281|gb|EDV91147.1| GH15763 [Drosophila grimshawi]	XP_001994518	1.97e-144	76	426.017	329	253
callMF_m.10595	GK11249	121	gi|195444769|ref|XP_002070021.1|GK11249 [Drosophila willistoni] >gi|194166106|gb|EDW81007.1| GK11249 [Drosophila willistoni]	XP_002070021	4.44e-49	81	172.17	120	98
callMF_m.10598	tissue inhibitor of metalloproteases	211	gi|195037166|ref|XP_001990035.1|GH18457 [Drosophila grimshawi] >gi|193894231|gb|EDV93097.1| GH18457 [Drosophila grimshawi]	XP_001990035	3e-85	69	262.307	210	146
callMF_m.106	GI17165	223	gi|195114974|ref|XP_002002042.1|GI17165 [Drosophila mojavensis] >gi|193912617|gb|EDW11484.1| GI17165 [Drosophila mojavensis]	XP_002002042	1.07e-20	45	97.4413	234	107
callMF_m.10608	GK11354	177	gi|195444392|ref|XP_002069845.1|GK11354 [Drosophila willistoni] >gi|194165930|gb|EDW80831.1| GK11354 [Drosophila willistoni]	XP_002069845	5.21e-29	71	114.39	100	71
callMF_m.10610	CG14854	225	gi|161078293|ref|NP_001097791.1|CG14854 [Drosophila melanogaster] >gi|66771443|gb|AAY55033.1| IP06917p [Drosophila melanogaster] >gi|66771493|gb|AAY55058.1| IP07017p [Drosophila melanogaster] >gi|158030259|gb|AAF55067.2| CG14854 [Drosophila melanogaster]	NP_001097791	1.13e-32	68	126.716	126	86
callMF_m.10612	GK19808	643	gi|195432452|ref|XP_002064237.1|GK19808 [Drosophila willistoni] >gi|194160322|gb|EDW75223.1| GK19808 [Drosophila willistoni]	XP_002064237	0	69	615.15	593	410
callMF_m.10613	udp-gal glucosylceramide beta- -galactosyltransferase	323	gi|289742227|gb|ADD19861.1|UDP-Gal glucosylceramide beta-1,4-galactosyltransferase [Glossina morsitans morsitans]	ADD19861	0	85	521.931	322	276
callMF_m.10614	isoform c	393	gi|154936843|dbj|BAF75365.1|extracellular signal-regulated kinase [Sarcophaga crassipalpis]	BAF75365	0	100	764.992	367	367
callMF_m.1062	GI16048	115	gi|195133844|ref|XP_002011349.1|GI16048 [Drosophila mojavensis] >gi|193907324|gb|EDW06191.1| GI16048 [Drosophila mojavensis]	XP_002011349	1.56e-57	91	194.897	112	103
callMF_m.10622	GJ20546	361	gi|195382163|ref|XP_002049800.1|GJ20546 [Drosophila virilis] >gi|194144597|gb|EDW60993.1| GJ20546 [Drosophila virilis]	XP_002049800	1.88e-137	78	410.223	308	243
callMF_m.10623	GH20730	316	gi|195025586|ref|XP_001986085.1|GH20730 [Drosophila grimshawi] >gi|193902085|gb|EDW00952.1| GH20730 [Drosophila grimshawi]	XP_001986085	1.8e-129	81	387.882	279	227
callMF_m.10628	GJ17966	266	gi|195398151|ref|XP_002057688.1|GJ17966 [Drosophila virilis] >gi|194141342|gb|EDW57761.1| GJ17966 [Drosophila virilis]	XP_002057688	3.59e-20	51	99.7525	146	75
callMF_m.10629	cell polarity protein par6	321	gi|289742303|gb|ADD19899.1|cell polarity protein PAR6 [Glossina morsitans morsitans]	ADD19899	0	93	531.946	299	279
callMF_m.10630	GI14907	536	gi|195114538|ref|XP_002001824.1|GI14907 [Drosophila mojavensis] >gi|193912399|gb|EDW11266.1| GI14907 [Drosophila mojavensis]	XP_002001824	0	74	567	485	362
callMF_m.10632	GI14907	512	gi|195114538|ref|XP_002001824.1|GI14907 [Drosophila mojavensis] >gi|193912399|gb|EDW11266.1| GI14907 [Drosophila mojavensis]	XP_002001824	0	74	557.755	481	356
callMF_m.10636	GH11568	543	gi|195035379|ref|XP_001989155.1|GH11568 [Drosophila grimshawi] >gi|193905155|gb|EDW04022.1| GH11568 [Drosophila grimshawi]	XP_001989155	0	74	589.726	473	352
callMF_m.10637	tetraspanin 42ek	216	gi|289742569|gb|ADD20032.1|tetraspanin 42Ek [Glossina morsitans morsitans]	ADD20032	1.63e-69	71	222.246	210	150
callMF_m.10638	yip1 domain family member 6	250	gi|289741903|gb|ADD19699.1|yip1 domain family member 6 [Glossina morsitans morsitans]	ADD19699	4.15e-126	93	368.237	220	206
callMF_m.10639	GJ23327	711	gi|195389586|ref|XP_002053457.1|GJ23327 [Drosophila virilis] >gi|194151543|gb|EDW66977.1| GJ23327 [Drosophila virilis]	XP_002053457	0	76	824.698	584	444
callMF_m.1064	40s ribosomal protein s16	166	gi|154339259|ref|XP_001562321.1|putative 40S ribosomal protein S16 [Leishmania braziliensis MHOM/BR/75/M2904] >gi|154339261|ref|XP_001562322.1| putative 40S ribosomal protein S16 [Leishmania braziliensis MHOM/BR/75/M2904] >gi|134062904|emb|CAM39351.1| putative 40S ribosomal protein S16 [Leishmania braziliensis MHOM/BR/75/M2904] >gi|134062905|emb|CAM39352.1| putative 40S ribosomal protein S16 [Lei…	XP_001562321	2.13e-77	93	238.039	150	140
callMF_m.10640	chrb_drops ame: full=protein charybde	334	gi|195427387|ref|XP_002061758.1|GK17172 [Drosophila willistoni] >gi|194157843|gb|EDW72744.1| GK17172 [Drosophila willistoni]	XP_002061758	6.96e-61	86	207.994	129	112
callMF_m.1065	GD21424	133	gi|195574685|ref|XP_002105315.1|GD21424 [Drosophila simulans] >gi|194201242|gb|EDX14818.1| GD21424 [Drosophila simulans]	XP_002105315	1.06e-68	87	218.394	132	115
callMF_m.10655	mitotic spindle checkpoint protein bub3	330	gi|289742807|gb|ADD20151.1|mitotic spindle checkpoint protein BUB3 [Glossina morsitans morsitans]	ADD20151	0	94	623.624	326	309
callMF_m.10658	GM01751p	493	gi|20151475|gb|AAM11097.1|GM01751p [Drosophila melanogaster]	AAM11097	1.47e-161	73	488.804	490	362
callMF_m.10661	GK21937	482	gi|195430906|ref|XP_002063489.1|GK21937 [Drosophila willistoni] >gi|194159574|gb|EDW74475.1| GK21937 [Drosophila willistoni]	XP_002063489	2.63e-172	78	501.13	367	288
callMF_m.10662	peroxisomal membrane anchor protein	294	gi|289739373|gb|ADD18434.1|peroxisomal membrane anchor protein [Glossina morsitans morsitans]	ADD18434	4.88e-105	79	318.546	249	198
callMF_m.10663	isoform b	364	gi|195437722|ref|XP_002066789.1|GK24668 [Drosophila willistoni] >gi|194162874|gb|EDW77775.1| GK24668 [Drosophila willistoni]	XP_002066789	1.93e-32	53	134.806	280	149
callMF_m.10665	isoform c	582	gi|195394786|ref|XP_002056023.1|GJ10710 [Drosophila virilis] >gi|194142732|gb|EDW59135.1| GJ10710 [Drosophila virilis]	XP_002056023	0	86	961.059	581	505
callMF_m.10666	GI13422	304	gi|195127740|ref|XP_002008326.1|GI13422 [Drosophila mojavensis] >gi|193919935|gb|EDW18802.1| GI13422 [Drosophila mojavensis]	XP_002008326	1.59e-105	73	321.627	304	223
callMF_m.10668	isoform b	342	gi|289740871|gb|ADD19183.1|syndecan [Glossina morsitans morsitans]	ADD19183	6.01e-57	86	202.986	123	107
callMF_m.10669	syndecan	348	gi|289740871|gb|ADD19183.1|syndecan [Glossina morsitans morsitans]	ADD19183	2.32e-12	65	76.2554	104	68
callMF_m.1067	isoform a	514	gi|195396755|ref|XP_002056994.1|GJ16588 [Drosophila virilis] >gi|194146761|gb|EDW62480.1| GJ16588 [Drosophila virilis]	XP_002056994	4.31e-119	65	372.474	486	316
callMF_m.10671	isoform b	278	gi|24657011|ref|NP_726071.1|syndecan, isoform B [Drosophila melanogaster] >gi|24657016|ref|NP_726072.1| syndecan, isoform C [Drosophila melanogaster] >gi|19528467|gb|AAL90348.1| RE22862p [Drosophila melanogaster] >gi|21645266|gb|AAM70897.1| syndecan, isoform B [Drosophila melanogaster] >gi|21645267|gb|AAM70898.1| syndecan, isoform C [Drosophila melanogaster] >gi|220948164|gb|ACL86625.1| Sdc-PB [s…	NP_726071	7.51e-67	75	218.394	220	166
callMF_m.10672	isoform b	166	gi|289740871|gb|ADD19183.1|syndecan [Glossina morsitans morsitans]	ADD19183	8.68e-63	87	211.46	127	111
callMF_m.10673	syndecan	410	gi|289740871|gb|ADD19183.1|syndecan [Glossina morsitans morsitans]	ADD19183	3.2e-12	65	76.6406	104	68
callMF_m.10674	tetraspanin isoform b	237	gi|125979859|ref|XP_001353962.1|GA18924 [Drosophila pseudoobscura pseudoobscura] >gi|195166563|ref|XP_002024104.1| GL22737 [Drosophila persimilis] >gi|54640947|gb|EAL29698.1| GA18924 [Drosophila pseudoobscura pseudoobscura] >gi|194107459|gb|EDW29502.1| GL22737 [Drosophila persimilis]	XP_001353962	1.83e-160	97	455.292	236	231
callMF_m.10676	GI18178	424	gi|195118822|ref|XP_002003935.1|GI18178 [Drosophila mojavensis] >gi|193914510|gb|EDW13377.1| GI18178 [Drosophila mojavensis]	XP_002003935	0	82	555.058	429	352
callMF_m.10678	gad1_drome ame: full=gastrulation defective protein 1 homolog	151	gi|195123165|ref|XP_002006079.1|GI20836 [Drosophila mojavensis] >gi|193911147|gb|EDW10014.1| GI20836 [Drosophila mojavensis]	XP_002006079	7.62e-32	78	128.257	118	93
callMF_m.10679	hydrolase rp2	104	gi|289724719|gb|ADD18321.1|putative hydrolase Rp2 [Glossina morsitans morsitans]	ADD18321	5.42e-31	76	121.324	94	72
callMF_m.10680	isoform a	563	gi|195049421|ref|XP_001992718.1|GH24914 [Drosophila grimshawi] >gi|193893559|gb|EDV92425.1| GH24914 [Drosophila grimshawi]	XP_001992718	0	80	748.429	545	439
callMF_m.10688	isoform b	176	gi|195164033|ref|XP_002022853.1|GL16507 [Drosophila persimilis] >gi|194104915|gb|EDW26958.1| GL16507 [Drosophila persimilis]	XP_002022853	3.4e-34	74	137.117	136	101
callMF_m.10689	GH19820	200	gi|195029681|ref|XP_001987700.1|GH19820 [Drosophila grimshawi] >gi|193903700|gb|EDW02567.1| GH19820 [Drosophila grimshawi]	XP_001987700	3.71e-45	67	167.548	191	128
callMF_m.1069	GJ13813	126	gi|195378803|ref|XP_002048171.1|GJ13813 [Drosophila virilis] >gi|194155329|gb|EDW70513.1| GJ13813 [Drosophila virilis]	XP_002048171	1.43e-18	68	90.8929	125	85
callMF_m.10690	GH19820	345	gi|195029681|ref|XP_001987700.1|GH19820 [Drosophila grimshawi] >gi|193903700|gb|EDW02567.1| GH19820 [Drosophila grimshawi]	XP_001987700	5.54e-31	59	132.88	204	121
callMF_m.10692	GL15298	101	gi|195173403|ref|XP_002027481.1|GL15298 [Drosophila persimilis] >gi|198473112|ref|XP_001356175.2| GA18416 [Drosophila pseudoobscura pseudoobscura] >gi|194113341|gb|EDW35384.1| GL15298 [Drosophila persimilis] >gi|198139306|gb|EAL33235.2| GA18416 [Drosophila pseudoobscura pseudoobscura]	XP_002027481	2.18e-45	87	163.31	99	87
callMF_m.10694	tektin isoform a	168	gi|195438108|ref|XP_002066979.1|GK24269 [Drosophila willistoni] >gi|194163064|gb|EDW77965.1| GK24269 [Drosophila willistoni]	XP_002066979	3.76e-72	87	238.039	164	144
callMF_m.10695	slit-robo rho gtpase activating protein	911	gi|170057892|ref|XP_001864682.1|slit-robo rho GTPase activating protein 1,3 [Culex quinquefasciatus] >gi|167877192|gb|EDS40575.1| slit-robo rho GTPase activating protein 1,3 [Culex quinquefasciatus]	XP_001864682	0	83	1082.78	760	634
callMF_m.10696	PREDICTED: similar to orf	326	gi|189242337|ref|XP_001810078.1|PREDICTED: similar to orf [Tribolium castaneum] >gi|270016528|gb|EFA12974.1| hypothetical protein TcasGA2_TC004277 [Tribolium castaneum]	XP_001810078	5.15e-84	65	286.189	322	210
callMF_m.10697	isoform e	483	gi|289741697|gb|ADD19596.1|putative E3 ubiquitin ligase [Glossina morsitans morsitans]	ADD19596	9.12e-50	100	180.259	89	89
callMF_m.10699	isoform c	546	gi|289741697|gb|ADD19596.1|putative E3 ubiquitin ligase [Glossina morsitans morsitans]	ADD19596	1.24e-49	100	181.03	89	89
callMF_m.107	cg32415-like partial	138	gi|195492077|ref|XP_002093836.1|GE18028 [Drosophila yakuba] >gi|194179937|gb|EDW93548.1| GE18028 [Drosophila yakuba]	XP_002093836	7.46e-69	83	222.631	138	115
callMF_m.1070	ubiquitin thioesterase otubain-like protein	263	gi|289743023|gb|ADD20259.1|ubiquitin thioesterase otubain-like protein [Glossina morsitans morsitans]	ADD20259	4.83e-172	93	486.878	262	246
callMF_m.10700	GK13273	276	gi|195452092|ref|XP_002073209.1|GK13273 [Drosophila willistoni] >gi|194169294|gb|EDW84195.1| GK13273 [Drosophila willistoni]	XP_002073209	1.94e-74	94	242.662	149	141
callMF_m.10701	GK10973	426	gi|195445916|ref|XP_002070542.1|GK10973 [Drosophila willistoni] >gi|194166627|gb|EDW81528.1| GK10973 [Drosophila willistoni]	XP_002070542	0	91	778.474	425	388
callMF_m.10702	fas-associated factor	458	gi|289740807|gb|ADD19151.1|putative regulator of the ubiquitin pathway [Glossina morsitans morsitans]	ADD19151	0	91	733.021	456	415
callMF_m.10703	isoform a	135	gi|21358055|ref|NP_652615.1|meso18E, isoform A [Drosophila melanogaster] >gi|281361122|ref|NP_001162799.1| meso18E, isoform B [Drosophila melanogaster] >gi|6911559|emb|CAB72133.1| Meso18E protein [Drosophila melanogaster] >gi|7293640|gb|AAF49011.1| meso18E, isoform A [Drosophila melanogaster] >gi|16198033|gb|AAL13799.1| LD26007p [Drosophila melanogaster] >gi|220945800|gb|ACL85443.1| meso18E-PA [s…	NP_652615	1.1e-70	94	231.876	118	112
callMF_m.10704	GI11014	253	gi|195134326|ref|XP_002011588.1|GI11014 [Drosophila mojavensis] >gi|193906711|gb|EDW05578.1| GI11014 [Drosophila mojavensis]	XP_002011588	1.24e-47	85	175.637	150	128
callMF_m.10707	GK15888	107	gi|195456834|ref|XP_002075308.1|GK15888 [Drosophila willistoni] >gi|194171393|gb|EDW86294.1| GK15888 [Drosophila willistoni]	XP_002075308	1.83e-32	68	127.872	121	83
callMF_m.10708	GK13658	1750	gi|195450615|ref|XP_002072560.1|GK13658 [Drosophila willistoni] >gi|194168645|gb|EDW83546.1| GK13658 [Drosophila willistoni]	XP_002072560	0	70	1097.42	1140	801
callMF_m.1071	synaptic vesicle protein	112	gi|347964387|ref|XP_311267.4|AGAP000732-PA [Anopheles gambiae str. PEST] >gi|333467507|gb|EAA06847.4| AGAP000732-PA [Anopheles gambiae str. PEST]	XP_311267	3.57e-23	71	102.064	95	68
callMF_m.10716	eukaryotic translation initiation factor isoform a	1723	gi|195175441|ref|XP_002028461.1|GL15607 [Drosophila persimilis] >gi|194103193|gb|EDW25236.1| GL15607 [Drosophila persimilis]	XP_002028461	0	72	1112.83	1117	808
callMF_m.10720	GE13792	106	gi|195486838|ref|XP_002091671.1|GE13792 [Drosophila yakuba] >gi|194177772|gb|EDW91383.1| GE13792 [Drosophila yakuba]	XP_002091671	1.04e-58	91	186.422	105	96
callMF_m.10722	isoform a	1285	gi|195495603|ref|XP_002095337.1|GE22340 [Drosophila yakuba] >gi|194181438|gb|EDW95049.1| GE22340 [Drosophila yakuba]	XP_002095337	0	81	1682.92	1317	1069
callMF_m.10723	tep2 protein	245	gi|85822201|gb|ABC84589.1|TEP2 protein [Glossina morsitans morsitans]	ABC84589	1.43e-62	64	217.624	247	160
callMF_m.10724	drosophila melanogaster partial	237	gi|38047611|gb|AAR09708.1|similar to Drosophila melanogaster tep2, partial [Drosophila yakuba]	AAR09708	4.79e-25	48	107.457	217	106
callMF_m.10725	exosomal 3 -5 exoribonuclease complex subunit rrp4	283	gi|289742421|gb|ADD19958.1|exosomal 3'-5' exoribonuclease complex subunit Rrp4 [Glossina morsitans morsitans]	ADD19958	0	94	518.079	283	267
callMF_m.10726	GH20087	694	gi|195028726|ref|XP_001987227.1|GH20087 [Drosophila grimshawi] >gi|193903227|gb|EDW02094.1| GH20087 [Drosophila grimshawi]	XP_001987227	0	87	1024.23	695	611
callMF_m.10728	nh2-terminal asparagine deamidase	311	gi|289740287|gb|ADD18891.1|NH2-terminal asparagine deamidase [Glossina morsitans morsitans]	ADD18891	0	98	608.986	308	303
callMF_m.1073	GD12036	219	gi|195551082|ref|XP_002076159.1|GD12036 [Drosophila simulans] >gi|194201808|gb|EDX15384.1| GD12036 [Drosophila simulans]	XP_002076159	8.73e-30	95	117.472	61	58
callMF_m.10730	GD25971	340	gi|195582220|ref|XP_002080926.1|GD25971 [Drosophila simulans] >gi|194192935|gb|EDX06511.1| GD25971 [Drosophila simulans]	XP_002080926	2.15e-68	59	228.024	329	195
callMF_m.10731	cg5794-like protein	346	gi|25009893|gb|AAN71115.1|AT28817p [Drosophila melanogaster]	AAN71115	7.77e-100	65	310.457	346	225
callMF_m.10733	cg5794-like protein	132	gi|388329687|gb|AFK29241.1|CG5794-like protein [Drosophila buzzatii]	AFK29241	1.27e-39	70	152.14	144	101
callMF_m.10734	GF10710	415	gi|194751435|ref|XP_001958032.1|GF10710 [Drosophila ananassae] >gi|190625314|gb|EDV40838.1| GF10710 [Drosophila ananassae]	XP_001958032	1.52e-75	68	257.299	320	220
callMF_m.10736	isoform a	233	gi|125987085|ref|XP_001357305.1|GA10125 [Drosophila pseudoobscura pseudoobscura] >gi|54645636|gb|EAL34374.1| GA10125 [Drosophila pseudoobscura pseudoobscura]	XP_001357305	3.79e-93	81	283.878	199	162
callMF_m.10737	GE15500	565	gi|195470531|ref|XP_002087560.1|GE15500 [Drosophila yakuba] >gi|194173661|gb|EDW87272.1| GE15500 [Drosophila yakuba]	XP_002087560	0	75	659.062	544	408
callMF_m.10739	eif2b-alpha protein	296	gi|195053984|ref|XP_001993906.1|GH22202 [Drosophila grimshawi] >gi|193895776|gb|EDV94642.1| GH22202 [Drosophila grimshawi]	XP_001993906	3.95e-177	93	503.056	296	276
callMF_m.10741	GM10111	273	gi|195349936|ref|XP_002041498.1|GM10111 [Drosophila sechellia] >gi|194123193|gb|EDW45236.1| GM10111 [Drosophila sechellia]	XP_002041498	5.85e-114	90	339.347	208	189
callMF_m.10742	isoform a	182	gi|195449555|ref|XP_002072122.1|GK22487 [Drosophila willistoni] >gi|194168207|gb|EDW83108.1| GK22487 [Drosophila willistoni]	XP_002072122	3.59e-98	87	293.123	187	164
callMF_m.10743	histone deacetylase isoform a	355	gi|289742065|gb|ADD19780.1|putative histone deacetylase [Glossina morsitans morsitans]	ADD19780	0	84	537.339	356	300
callMF_m.10747	isoform b	311	gi|390178412|ref|XP_003736644.1|GA14206, isoform B [Drosophila pseudoobscura pseudoobscura] >gi|388859438|gb|EIM52717.1| GA14206, isoform B [Drosophila pseudoobscura pseudoobscura]	XP_003736644	1.62e-104	83	319.316	218	183
callMF_m.10748	isoform c	334	gi|390178412|ref|XP_003736644.1|GA14206, isoform B [Drosophila pseudoobscura pseudoobscura] >gi|388859438|gb|EIM52717.1| GA14206, isoform B [Drosophila pseudoobscura pseudoobscura]	XP_003736644	2.8e-104	83	319.701	218	181
callMF_m.1075	cytochrome p450	166	gi|404441537|gb|AFH54196.1|cytochrome P450 [Bactrocera dorsalis]	AFH54196	7.16e-59	76	201.445	147	113
callMF_m.10750	isoform b	623	gi|195452118|ref|XP_002073220.1|GK13266 [Drosophila willistoni] >gi|194169305|gb|EDW84206.1| GK13266 [Drosophila willistoni]	XP_002073220	0	71	731.865	685	493
callMF_m.10752	dna ligase i	763	gi|195489363|ref|XP_002092706.1|GE14336 [Drosophila yakuba] >gi|194178807|gb|EDW92418.1| GE14336 [Drosophila yakuba]	XP_002092706	0	77	985.326	757	590
callMF_m.10756	GK10093	239	gi|195448409|ref|XP_002071645.1|GK10093 [Drosophila willistoni] >gi|194167730|gb|EDW82631.1| GK10093 [Drosophila willistoni]	XP_002071645	1.19e-137	90	397.512	238	216
callMF_m.10758	zinc finger protein 845-like	502	gi|328711363|ref|XP_001946669.2|PREDICTED: zinc finger protein 845-like [Acyrthosiphon pisum]	XP_001946669	1.19e-15	50	88.5817	120	61
callMF_m.10759	GK22167	508	gi|195436232|ref|XP_002066073.1|GK22167 [Drosophila willistoni] >gi|194162158|gb|EDW77059.1| GK22167 [Drosophila willistoni]	XP_002066073	2.47e-136	61	416.001	486	298
callMF_m.10760	GK22167	393	gi|195436232|ref|XP_002066073.1|GK22167 [Drosophila willistoni] >gi|194162158|gb|EDW77059.1| GK22167 [Drosophila willistoni]	XP_002066073	6.28e-90	59	291.967	383	226
callMF_m.10761	GK22167	441	gi|195436232|ref|XP_002066073.1|GK22167 [Drosophila willistoni] >gi|194162158|gb|EDW77059.1| GK22167 [Drosophila willistoni]	XP_002066073	1.1e-101	58	323.939	444	258
callMF_m.10762	GK22167	556	gi|195436232|ref|XP_002066073.1|GK22167 [Drosophila willistoni] >gi|194162158|gb|EDW77059.1| GK22167 [Drosophila willistoni]	XP_002066073	3.01e-148	60	448.358	547	330
callMF_m.10763	mitochondrial ribosomal protein isoform a	160	gi|125983548|ref|XP_001355539.1|GA12726 [Drosophila pseudoobscura pseudoobscura] >gi|54643855|gb|EAL32598.1| GA12726 [Drosophila pseudoobscura pseudoobscura]	XP_001355539	3.66e-84	88	255.758	157	139
callMF_m.10764	translation initiation factor 2 alpha subunit	349	gi|289740723|gb|ADD19109.1|translation initiation factor 2 alpha subunit [Glossina morsitans morsitans]	ADD19109	0	95	528.094	325	309
callMF_m.10767	GH20563	519	gi|195026929|ref|XP_001986369.1|GH20563 [Drosophila grimshawi] >gi|193902369|gb|EDW01236.1| GH20563 [Drosophila grimshawi]	XP_001986369	0	81	663.3	515	418
callMF_m.1077	60s ribosomal protein l5	235	gi|154344695|ref|XP_001568289.1|putative 60S ribosomal protein L5 [Leishmania braziliensis MHOM/BR/75/M2904] >gi|154344697|ref|XP_001568290.1| putative 60S ribosomal protein L5 [Leishmania braziliensis MHOM/BR/75/M2904] >gi|134065626|emb|CAM43396.1| putative 60S ribosomal protein L5 [Leishmania braziliensis MHOM/BR/75/M2904] >gi|134065627|emb|CAM43397.1| putative 60S ribosomal protein L5 [Leishma…	XP_001568289	3.65e-104	92	314.694	214	197
callMF_m.10770	GJ19401	494	gi|195393704|ref|XP_002055493.1|GJ19401 [Drosophila virilis] >gi|194150003|gb|EDW65694.1| GJ19401 [Drosophila virilis]	XP_002055493	1.07e-104	73	337.421	271	199
callMF_m.10771	GA10002	503	gi|390178303|ref|XP_001358897.3|GA10002 [Drosophila pseudoobscura pseudoobscura] >gi|388859398|gb|EAL28040.3| GA10002 [Drosophila pseudoobscura pseudoobscura]	XP_001358897	0	79	541.962	447	356
callMF_m.10773	GH18716	341	gi|195036268|ref|XP_001989593.1|GH18716 [Drosophila grimshawi] >gi|193893789|gb|EDV92655.1| GH18716 [Drosophila grimshawi]	XP_001989593	6.94e-126	87	381.333	274	239
callMF_m.10774	GJ18873	381	gi|195393292|ref|XP_002055288.1|GJ18873 [Drosophila virilis] >gi|194149798|gb|EDW65489.1| GJ18873 [Drosophila virilis]	XP_002055288	1.19e-141	78	443.351	374	293
callMF_m.10776	GI14998	900	gi|195130883|ref|XP_002009880.1|GI14998 [Drosophila mojavensis] >gi|193908330|gb|EDW07197.1| GI14998 [Drosophila mojavensis]	XP_002009880	0	67	737.258	757	511
callMF_m.10777	isoform c	303	gi|161077209|ref|NP_001097361.1|mapmodulin, isoform C [Drosophila melanogaster] >gi|281363613|ref|NP_001163184.1| mapmodulin, isoform D [Drosophila melanogaster] >gi|125660200|gb|ABN49328.1| IP17956p [Drosophila melanogaster] >gi|157400388|gb|ABV53838.1| mapmodulin, isoform C [Drosophila melanogaster] >gi|272432533|gb|ACZ94456.1| mapmodulin, isoform D [Drosophila melanogaster]	NP_001097361	7.31e-116	74	349.747	305	227
callMF_m.10778	an32a_drops ame: full=acidic leucine-rich nuclear phosphoprotein 32 family member a	268	gi|195153333|ref|XP_002017582.1|GL17265 [Drosophila persimilis] >gi|198460703|ref|XP_001361795.2| GA19125 [Drosophila pseudoobscura pseudoobscura] >gi|218511919|sp|Q28XE2.2|AN32A_DROPS RecName: Full=Acidic leucine-rich nuclear phosphoprotein 32 family member A >gi|194113378|gb|EDW35421.1| GL17265 [Drosophila persimilis] >gi|198137103|gb|EAL26374.2| GA19125 [Drosophila pseudoobscura pseudoobscura]	XP_002017582	1.51e-99	80	302.753	267	215
callMF_m.10779	GJ10216	503	gi|195395658|ref|XP_002056453.1|GJ10216 [Drosophila virilis] >gi|194143162|gb|EDW59565.1| GJ10216 [Drosophila virilis]	XP_002056453	0	96	579.326	307	296
callMF_m.1078	GI17589	115	gi|195116553|ref|XP_002002818.1|GI17589 [Drosophila mojavensis] >gi|193913393|gb|EDW12260.1| GI17589 [Drosophila mojavensis]	XP_002002818	7.84e-62	93	207.223	115	108
callMF_m.10780	GK20919	587	gi|195426728|ref|XP_002061452.1|GK20919 [Drosophila willistoni] >gi|194157537|gb|EDW72438.1| GK20919 [Drosophila willistoni]	XP_002061452	2.29e-143	58	439.499	587	344
callMF_m.10781	histone h2a	156	gi|347366989|gb|AEO90406.1|histone H2A [Leishmania donovani]	AEO90406	1.33e-52	98	174.096	114	112
callMF_m.10786	uncharacterized conserved protein	125	gi|289743749|gb|ADD20622.1|uncharacterized conserved protein [Glossina morsitans morsitans]	ADD20622	3.56e-58	93	186.422	124	116
callMF_m.10787	isoform d	227	gi|386770809|ref|NP_001246673.1|CG43163, isoform D [Drosophila melanogaster] >gi|386770811|ref|NP_648228.2| CG43163, isoform C [Drosophila melanogaster] >gi|383291816|gb|AFH04344.1| CG43163, isoform D [Drosophila melanogaster] >gi|383291817|gb|AAF50412.2| CG43163, isoform C [Drosophila melanogaster]	NP_001246673	1.18e-105	85	346.28	231	197
callMF_m.10788	hypothetical conserved protein	668	gi|289740967|gb|ADD19231.1|hypothetical conserved protein [Glossina morsitans morsitans]	ADD19231	0	82	917.916	672	552
callMF_m.10789	GM14912	206	gi|195352271|ref|XP_002042636.1|GM14912 [Drosophila sechellia] >gi|194124520|gb|EDW46563.1| GM14912 [Drosophila sechellia]	XP_002042636	1.37e-100	87	314.694	201	175
callMF_m.10790	GI11825	219	gi|195127947|ref|XP_002008428.1|GI11825 [Drosophila mojavensis] >gi|193920037|gb|EDW18904.1| GI11825 [Drosophila mojavensis]	XP_002008428	1.1e-93	80	298.901	215	173
callMF_m.10791	ionotropic receptor 75d	161	gi|195496416|ref|XP_002095684.1|GE22546 [Drosophila yakuba] >gi|194181785|gb|EDW95396.1| GE22546 [Drosophila yakuba]	XP_002095684	4.94e-96	92	288.886	156	144
callMF_m.10793	traf-interacting protein	156	gi|307209136|gb|EFN86278.1|TRAF-interacting protein [Harpegnathos saltator]	EFN86278	2.68e-18	53	86.6557	132	71
callMF_m.10794	isoform e	581	gi|195165836|ref|XP_002023744.1|GL27244 [Drosophila persimilis] >gi|194105904|gb|EDW27947.1| GL27244 [Drosophila persimilis]	XP_002023744	0	82	742.265	493	408
callMF_m.10797	isoform a	381	gi|289740575|gb|ADD19035.1|uncharacterized conserved protein [Glossina morsitans morsitans]	ADD19035	0	93	535.798	348	325
callMF_m.10798	isoform d	1084	gi|195129429|ref|XP_002009158.1|GI13893 [Drosophila mojavensis] >gi|193920767|gb|EDW19634.1| GI13893 [Drosophila mojavensis]	XP_002009158	0	78	1271.14	1053	829
callMF_m.108	af221067_1chitin synthase 1	102	gi|9963823|gb|AAG09712.1|AF221067_1chitin synthase 1 [Lucilia cuprina]	AAG09712	4.27e-40	92	151.754	78	72
callMF_m.1080	cuticle protein	119	gi|195107216|ref|XP_001998211.1|GI23758 [Drosophila mojavensis] >gi|193914805|gb|EDW13672.1| GI23758 [Drosophila mojavensis]	XP_001998211	5.17e-38	92	136.732	70	65
callMF_m.10801	parp_sarpe ame: full=poly	999	gi|1709741|sp|Q11208.1|PARP_SARPERecName: Full=Poly [ADP-ribose] polymerase; Short=PARP; AltName: Full=NAD(+) ADP-ribosyltransferase; Short=ADPRT; AltName: Full=Poly[ADP-ribose] synthase >gi|538248|dbj|BAA03943.1| poly(ADP-ribose) polymerase [Sarcophaga peregrina]	Q11208	0	89	1648.25	998	892
callMF_m.10803	transcription factor sox-19	539	gi|157104969|ref|XP_001648654.1|sex-determining region y protein, sry [Aedes aegypti] >gi|108884146|gb|EAT48371.1| AAEL000584-PA [Aedes aegypti]	XP_001648654	1.67e-95	60	309.301	557	339
callMF_m.10805	GF15482	122	gi|194760487|ref|XP_001962471.1|GF15482 [Drosophila ananassae] >gi|190616168|gb|EDV31692.1| GF15482 [Drosophila ananassae]	XP_001962471	5.61e-47	79	159.844	126	100
callMF_m.10806	imaginal disc growth factor 3	283	gi|83595287|gb|ABC25095.1|imaginal disc growth factor 3 [Glossina morsitans morsitans]	ABC25095	1.44e-139	81	410.223	290	237
callMF_m.10807	RE60058p	633	gi|21392150|gb|AAM48429.1|RE60058p [Drosophila melanogaster]	AAM48429	1.18e-124	70	392.889	490	347
callMF_m.10809	tick partial	105	gi|328726467|ref|XP_003248908.1|PREDICTED: tigger transposable element-derived protein 4-like, partial [Acyrthosiphon pisum]	XP_003248908	1.1e-19	65	89.7373	97	64
callMF_m.1081	GA17455	109	gi|198470126|ref|XP_001355232.2|GA17455 [Drosophila pseudoobscura pseudoobscura] >gi|198145305|gb|EAL32289.2| GA17455 [Drosophila pseudoobscura pseudoobscura]	XP_001355232	1.54e-33	77	133.65	93	72
callMF_m.10810	tigger transposable element derived 6-like	102	gi|291241400|ref|XP_002740600.1|PREDICTED: tigger transposable element derived 6-like [Saccoglossus kowalevskii]	XP_002740600	1.22e-24	84	105.145	70	59
callMF_m.10813	transposable element tc3 transposase	195	gi|449674620|ref|XP_004208225.1|PREDICTED: uncharacterized protein LOC101238521, partial [Hydra magnipapillata]	XP_004208225	1.15e-69	75	221.476	181	136
callMF_m.10814	GA15256	311	gi|125981721|ref|XP_001354864.1|GA15256 [Drosophila pseudoobscura pseudoobscura] >gi|54643176|gb|EAL31920.1| GA15256 [Drosophila pseudoobscura pseudoobscura]	XP_001354864	3.29e-99	71	315.849	295	210
callMF_m.10817	gago_drome ame: full=retrovirus-related gag polyprotein from transposon opus	174	gi|38257646|sp|Q8I7Q0.1|GAGO_DROMERecName: Full=Retrovirus-related Gag polyprotein from transposon opus >gi|27368145|gb|AAN87270.1| ORF1 [Drosophila melanogaster]	Q8I7Q0	7.65e-19	55	90.8929	146	81
callMF_m.10818	gago_drome ame: full=retrovirus-related gag polyprotein from transposon opus	156	gi|38257646|sp|Q8I7Q0.1|GAGO_DROMERecName: Full=Retrovirus-related Gag polyprotein from transposon opus >gi|27368145|gb|AAN87270.1| ORF1 [Drosophila melanogaster]	Q8I7Q0	1.55e-18	53	89.3521	158	84
callMF_m.1082	isoform h	265	gi|194741896|ref|XP_001953423.1|GF17759 [Drosophila ananassae] >gi|190626482|gb|EDV42006.1| GF17759 [Drosophila ananassae]	XP_001953423	2.34e-135	88	433.721	266	236
callMF_m.10820	GG10325	261	gi|194861816|ref|XP_001969862.1|GG10325 [Drosophila erecta] >gi|190661729|gb|EDV58921.1| GG10325 [Drosophila erecta]	XP_001969862	3.26e-88	78	272.707	218	171
callMF_m.10821	isoform b	239	gi|194858250|ref|XP_001969137.1|GG25253 [Drosophila erecta] >gi|251764638|sp|B3N6U7.1|AKTP1_DROER RecName: Full=Protein crossbronx >gi|190661004|gb|EDV58196.1| GG25253 [Drosophila erecta]	XP_001969137	6.89e-102	76	306.99	244	186
callMF_m.10822	upf0598 protein c8orf82 homolog	221	gi|195475164|ref|XP_002089854.1|GE19309 [Drosophila yakuba] >gi|194175955|gb|EDW89566.1| GE19309 [Drosophila yakuba]	XP_002089854	1.2e-78	78	246.128	198	155
callMF_m.10823	GI12794	203	gi|195125424|ref|XP_002007178.1|GI12794 [Drosophila mojavensis] >gi|193918787|gb|EDW17654.1| GI12794 [Drosophila mojavensis]	XP_002007178	9e-111	87	327.02	204	178
callMF_m.10824	isoform h	293	gi|195432986|ref|XP_002064496.1|GK23791 [Drosophila willistoni] >gi|194160581|gb|EDW75482.1| GK23791 [Drosophila willistoni]	XP_002064496	8.24e-164	91	508.834	292	268
callMF_m.10825	GJ16181	211	gi|195401128|ref|XP_002059166.1|GJ16181 [Drosophila virilis] >gi|194156040|gb|EDW71224.1| GJ16181 [Drosophila virilis]	XP_002059166	7.8e-129	94	409.453	211	199
callMF_m.10826	dally- isoform c	281	gi|195019456|ref|XP_001984984.1|GH14753 [Drosophila grimshawi] >gi|193898466|gb|EDV97332.1| GH14753 [Drosophila grimshawi]	XP_001984984	1.9e-78	68	263.462	274	187
callMF_m.10829	isoform a	341	gi|195126090|ref|XP_002007507.1|GI12351 [Drosophila mojavensis] >gi|193919116|gb|EDW17983.1| GI12351 [Drosophila mojavensis]	XP_002007507	2.32e-147	97	433.721	261	254
callMF_m.10833	heparan sulfate 6-o-sulfotransferase	353	gi|195395822|ref|XP_002056533.1|GJ10173 [Drosophila virilis] >gi|194143242|gb|EDW59645.1| GJ10173 [Drosophila virilis]	XP_002056533	0	97	659.062	335	325
callMF_m.10834	GK13672	239	gi|195450662|ref|XP_002072578.1|GK13672 [Drosophila willistoni] >gi|194168663|gb|EDW83564.1| GK13672 [Drosophila willistoni]	XP_002072578	5.8e-87	71	276.559	239	170
callMF_m.10835	GI11002	197	gi|195134368|ref|XP_002011609.1|GI11002 [Drosophila mojavensis] >gi|193906732|gb|EDW05599.1| GI11002 [Drosophila mojavensis]	XP_002011609	3.38e-66	78	220.705	169	132
callMF_m.10838	isoform a	186	gi|195401541|ref|XP_002059371.1|GJ18446 [Drosophila virilis] >gi|194142377|gb|EDW58783.1| GJ18446 [Drosophila virilis]	XP_002059371	4.55e-75	83	241.891	187	156
callMF_m.10841	short spindle 2	1211	gi|195023017|ref|XP_001985682.1|GH17202 [Drosophila grimshawi] >gi|193899164|gb|EDV98030.1| GH17202 [Drosophila grimshawi]	XP_001985682	1.07e-153	49	497.664	1263	619
callMF_m.10844	flotillin- isoform d	282	gi|24642065|ref|NP_727814.1|Flotillin-2, isoform D [Drosophila melanogaster] >gi|281360884|ref|NP_001162759.1| Flotillin-2, isoform H [Drosophila melanogaster] >gi|22832254|gb|AAN09348.1| Flotillin-2, isoform D [Drosophila melanogaster] >gi|260166745|gb|ACX32984.1| GH22754p [Drosophila melanogaster] >gi|272506111|gb|ACZ95294.1| Flotillin-2, isoform H [Drosophila melanogaster]	NP_727814	0	98	533.872	281	276
callMF_m.10845	GD23445	356	gi|195577201|ref|XP_002078461.1|GD23445 [Drosophila simulans] >gi|194190470|gb|EDX04046.1| GD23445 [Drosophila simulans]	XP_002078461	1.18e-154	79	450.669	336	268
callMF_m.10846	hypothetical protein AaeL_AAEL000824	627	gi|157110931|ref|XP_001651315.1|hypothetical protein AaeL_AAEL000824 [Aedes aegypti] >gi|108883916|gb|EAT48141.1| AAEL000824-PA [Aedes aegypti]	XP_001651315	3.29e-24	50	116.701	225	113
callMF_m.10847	isoform a	264	gi|195503062|ref|XP_002098494.1|GE23911 [Drosophila yakuba] >gi|194184595|gb|EDW98206.1| GE23911 [Drosophila yakuba]	XP_002098494	4.21e-101	83	306.605	212	177
callMF_m.1085	GF15798	237	gi|194761924|ref|XP_001963141.1|GF15798 [Drosophila ananassae] >gi|190616838|gb|EDV32362.1| GF15798 [Drosophila ananassae]	XP_001963141	5.65e-131	88	380.178	236	208
callMF_m.10850	GI10378	205	gi|195112298|ref|XP_002000711.1|GI10378 [Drosophila mojavensis] >gi|193917305|gb|EDW16172.1| GI10378 [Drosophila mojavensis]	XP_002000711	1.93e-75	86	238.424	153	132
callMF_m.10851	GF11081	451	gi|194758034|ref|XP_001961267.1|GF11081 [Drosophila ananassae] >gi|190622565|gb|EDV38089.1| GF11081 [Drosophila ananassae]	XP_001961267	0	97	773.467	451	438
callMF_m.10855	GF11081	171	gi|194758034|ref|XP_001961267.1|GF11081 [Drosophila ananassae] >gi|190622565|gb|EDV38089.1| GF11081 [Drosophila ananassae]	XP_001961267	1.45e-65	84	217.624	158	133
callMF_m.10856	GF11081	481	gi|194758034|ref|XP_001961267.1|GF11081 [Drosophila ananassae] >gi|190622565|gb|EDV38089.1| GF11081 [Drosophila ananassae]	XP_001961267	0	91	756.133	481	438
callMF_m.10858	GK12157	1509	gi|195446065|ref|XP_002070611.1|GK12157 [Drosophila willistoni] >gi|194166696|gb|EDW81597.1| GK12157 [Drosophila willistoni]	XP_002070611	0	70	1196.8	1176	834
callMF_m.1086	retinal homeobox	326	gi|195486714|ref|XP_002091622.1|GE12148 [Drosophila yakuba] >gi|194177723|gb|EDW91334.1| GE12148 [Drosophila yakuba]	XP_002091622	4.19e-42	96	165.236	109	105
callMF_m.10862	GF23476	287	gi|194766009|ref|XP_001965117.1|GF23476 [Drosophila ananassae] >gi|190617727|gb|EDV33251.1| GF23476 [Drosophila ananassae]	XP_001965117	1.79e-147	88	434.491	258	228
callMF_m.10863	GI14864	236	gi|195114550|ref|XP_002001830.1|GI14864 [Drosophila mojavensis] >gi|193912405|gb|EDW11272.1| GI14864 [Drosophila mojavensis]	XP_002001830	6.91e-120	92	362.073	234	216
callMF_m.10864	GJ10172	273	gi|195395830|ref|XP_002056537.1|GJ10172 [Drosophila virilis] >gi|194143246|gb|EDW59649.1| GJ10172 [Drosophila virilis]	XP_002056537	1.21e-20	53	97.0561	227	122
callMF_m.10866	sok1 kinase	513	gi|289741233|gb|ADD19364.1|SOK1 kinase [Glossina morsitans morsitans]	ADD19364	0	89	721.85	442	397
callMF_m.10873	GA12024	454	gi|125978467|ref|XP_001353266.1|GA12024 [Drosophila pseudoobscura pseudoobscura] >gi|54642020|gb|EAL30769.1| GA12024 [Drosophila pseudoobscura pseudoobscura]	XP_001353266	7.39e-171	71	499.204	459	328
callMF_m.10876	CG31176	289	gi|24648782|ref|NP_732650.1|CG31176 [Drosophila melanogaster] >gi|23171903|gb|AAF55909.2| CG31176 [Drosophila melanogaster] >gi|219990647|gb|ACL68697.1| FI03584p [Drosophila melanogaster]	NP_732650	2.6e-66	62	224.557	291	181
callMF_m.10877	GF17807	129	gi|194742068|ref|XP_001953529.1|GF17807 [Drosophila ananassae] >gi|190626566|gb|EDV42090.1| GF17807 [Drosophila ananassae]	XP_001953529	6e-30	70	120.553	106	75
callMF_m.10878	GL25426	735	gi|195172871|ref|XP_002027219.1|GL25426 [Drosophila persimilis] >gi|194113040|gb|EDW35083.1| GL25426 [Drosophila persimilis]	XP_002027219	0	80	1070.07	724	583
callMF_m.10879	GL21167	668	gi|195164502|ref|XP_002023086.1|GL21167 [Drosophila persimilis] >gi|194105171|gb|EDW27214.1| GL21167 [Drosophila persimilis]	XP_002023086	0	82	900.968	667	552
callMF_m.1088	isoform b	480	gi|161078152|ref|NP_001097732.1|CG12945, isoform B [Drosophila melanogaster] >gi|158030207|gb|AAF54454.2| CG12945, isoform B [Drosophila melanogaster] >gi|291490805|gb|ADE06718.1| FI11941p [Drosophila melanogaster]	NP_001097732	2.01e-80	58	267.7	425	250
callMF_m.10880	nuclease harbi1-like	383	gi|340382769|ref|XP_003389890.1|PREDICTED: putative nuclease HARBI1-like [Amphimedon queenslandica]	XP_003389890	9.86e-71	64	238.424	277	179
callMF_m.10881	isoform b	325	gi|195383122|ref|XP_002050275.1|GJ22064 [Drosophila virilis] >gi|194145072|gb|EDW61468.1| GJ22064 [Drosophila virilis]	XP_002050275	0	91	575.089	323	296
callMF_m.10888	dome_drome ame: full=cytokine receptor ame: full=protein domeless flags: precursor	1266	gi|17647357|ref|NP_523412.1|domeless [Drosophila melanogaster] >gi|17367176|sp|Q9VWE0.1|DOME_DROME RecName: Full=Cytokine receptor; AltName: Full=Protein domeless; Flags: Precursor >gi|7293630|gb|AAF49002.1| domeless [Drosophila melanogaster] >gi|17154494|emb|CAD12503.1| interleukine JAK/STAT receptor [Drosophila melanogaster] >gi|18447355|gb|AAL68243.1| LD46805p [Drosophila melanogaster] >gi|249…	NP_523412	1.71e-132	50	449.514	953	485
callMF_m.10889	serine protease	777	gi|24583414|ref|NP_609397.2|CG5355 [Drosophila melanogaster] >gi|22946157|gb|AAF52942.2| CG5355 [Drosophila melanogaster] >gi|54650756|gb|AAV36957.1| LP07359p [Drosophila melanogaster] >gi|220952068|gb|ACL88577.1| CG5355-PA [synthetic construct]	NP_609397	0	87	1181.01	709	623
callMF_m.1089	muscle-specific protein isoform l	242	gi|195385902|ref|XP_002051643.1|GJ11158 [Drosophila virilis] >gi|194148100|gb|EDW63798.1| GJ11158 [Drosophila virilis]	XP_002051643	1.42e-114	85	373.629	242	207
callMF_m.10890	isoform b	332	gi|24646735|ref|NP_731877.1|roadkill, isoform B [Drosophila melanogaster] >gi|390178068|ref|XP_003736557.1| GA22127, isoform B [Drosophila pseudoobscura pseudoobscura] >gi|21464412|gb|AAM52009.1| RE34508p [Drosophila melanogaster] >gi|23175987|gb|AAN14348.1| roadkill, isoform B [Drosophila melanogaster] >gi|220945944|gb|ACL85515.1| rdx-PB [synthetic construct] >gi|220955690|gb|ACL90388.1| rdx-PB …	NP_731877	1.48e-67	57	226.868	334	191
callMF_m.10891	isoform a	646	gi|195389000|ref|XP_002053166.1|GJ23493 [Drosophila virilis] >gi|194151252|gb|EDW66686.1| GJ23493 [Drosophila virilis]	XP_002053166	8.21e-165	56	497.278	663	377
callMF_m.10893	mta1-like cg2244-pb	835	gi|194741148|ref|XP_001953051.1|GF17406 [Drosophila ananassae] >gi|190626110|gb|EDV41634.1| GF17406 [Drosophila ananassae]	XP_001953051	0	83	1355.5	885	738
callMF_m.10895	GF17341	341	gi|194741390|ref|XP_001953172.1|GF17341 [Drosophila ananassae] >gi|190626231|gb|EDV41755.1| GF17341 [Drosophila ananassae]	XP_001953172	2.55e-152	73	442.965	361	264
callMF_m.10896	isoform c	242	gi|195155676|ref|XP_002018727.1|GL25795 [Drosophila persimilis] >gi|194114880|gb|EDW36923.1| GL25795 [Drosophila persimilis]	XP_002018727	6.64e-39	54	154.066	271	147
callMF_m.10897	GJ14219	922	gi|195384724|ref|XP_002051062.1|GJ14219 [Drosophila virilis] >gi|194147519|gb|EDW63217.1| GJ14219 [Drosophila virilis]	XP_002051062	0	78	1243.02	942	738
callMF_m.10899	adenylate cyclase	110	gi|157122954|ref|XP_001653782.1|adenylate cyclase [Aedes aegypti]	XP_001653782	1.38e-54	96	184.111	99	96
callMF_m.109	GI23996	172	gi|195107778|ref|XP_001998485.1|GI23996 [Drosophila mojavensis] >gi|193915079|gb|EDW13946.1| GI23996 [Drosophila mojavensis]	XP_001998485	1.89e-29	65	120.939	166	109
callMF_m.10901	gamma-glutamyl hydrolase	324	gi|289740653|gb|ADD19074.1|gamma-glutamyl hydrolase [Glossina morsitans morsitans]	ADD19074	4.94e-114	71	344.354	318	226
callMF_m.10902	GF25279	286	gi|194748256|ref|XP_001956565.1|GF25279 [Drosophila ananassae] >gi|190623847|gb|EDV39371.1| GF25279 [Drosophila ananassae]	XP_001956565	2.59e-81	67	268.085	290	196
callMF_m.10903	enoyl- hydratase	301	gi|289740463|gb|ADD18979.1|enoyl-CoA hydratase [Glossina morsitans morsitans]	ADD18979	8.73e-150	88	433.335	292	258
callMF_m.10904	retrotransposon protein	552	gi|350427982|ref|XP_003494947.1|PREDICTED: hypothetical protein LOC100742042 [Bombus impatiens]	XP_003494947	1.72e-15	58	85.8853	134	78
callMF_m.10905	GJ11670	290	gi|195378260|ref|XP_002047902.1|GJ11670 [Drosophila virilis] >gi|194155060|gb|EDW70244.1| GJ11670 [Drosophila virilis]	XP_002047902	8.06e-101	79	306.605	227	181
callMF_m.10906	GA20644	195	gi|198449557|ref|XP_001357619.2|GA20644 [Drosophila pseudoobscura pseudoobscura] >gi|198130661|gb|EAL26753.2| GA20644 [Drosophila pseudoobscura pseudoobscura]	XP_001357619	1.8e-23	55	100.908	167	92
callMF_m.10907	GK13200	102	gi|195452436|ref|XP_002073353.1|GK13200 [Drosophila willistoni] >gi|194169438|gb|EDW84339.1| GK13200 [Drosophila willistoni]	XP_002073353	4.98e-23	91	95.5153	56	51
callMF_m.10908	GF17713	309	gi|194741738|ref|XP_001953344.1|GF17713 [Drosophila ananassae] >gi|190626403|gb|EDV41927.1| GF17713 [Drosophila ananassae]	XP_001953344	0	92	521.161	308	286
callMF_m.1091	60s ribosomal protein l10a	229	gi|154346164|ref|XP_001569019.1|putative 60S ribosomal protein L10a [Leishmania braziliensis MHOM/BR/75/M2904] >gi|134066361|emb|CAM44152.1| putative 60S ribosomal protein L10a [Leishmania braziliensis MHOM/BR/75/M2904]	XP_001569019	6.83e-127	94	369.007	214	203
callMF_m.10910	GK13884	646	gi|195451563|ref|XP_002072978.1|GK13884 [Drosophila willistoni] >gi|194169063|gb|EDW83964.1| GK13884 [Drosophila willistoni]	XP_002072978	2.03e-97	61	335.109	423	261
callMF_m.10911	GK13884	542	gi|195451563|ref|XP_002072978.1|GK13884 [Drosophila willistoni] >gi|194169063|gb|EDW83964.1| GK13884 [Drosophila willistoni]	XP_002072978	8.3e-52	74	201.06	162	120
callMF_m.10912	GH22629	234	gi|195058383|ref|XP_001995441.1|GH22629 [Drosophila grimshawi] >gi|193899647|gb|EDV98513.1| GH22629 [Drosophila grimshawi]	XP_001995441	1.45e-32	52	128.642	239	125
callMF_m.10913	GJ16236	886	gi|195401100|ref|XP_002059152.1|GJ16236 [Drosophila virilis] >gi|194156026|gb|EDW71210.1| GJ16236 [Drosophila virilis]	XP_002059152	9.52e-108	65	369.392	463	301
callMF_m.10918	GH10082	245	gi|195035863|ref|XP_001989391.1|GH10082 [Drosophila grimshawi] >gi|193905391|gb|EDW04258.1| GH10082 [Drosophila grimshawi]	XP_001989391	5.6e-89	81	295.049	234	190
callMF_m.10920	alpha-catenin isoform a	806	gi|194754329|ref|XP_001959448.1|GF12881 [Drosophila ananassae] >gi|190620746|gb|EDV36270.1| GF12881 [Drosophila ananassae]	XP_001959448	0	65	674.855	799	526
callMF_m.1093	dromyosuppressin receptor isoform a	102	gi|195377273|ref|XP_002047415.1|GJ13427 [Drosophila virilis] >gi|194154573|gb|EDW69757.1| GJ13427 [Drosophila virilis]	XP_002047415	9.77e-16	87	80.4925	58	51
callMF_m.10930	GE10705	160	gi|195504368|ref|XP_002099048.1|GE10705 [Drosophila yakuba] >gi|194185149|gb|EDW98760.1| GE10705 [Drosophila yakuba]	XP_002099048	6.41e-72	81	232.646	160	130
callMF_m.10931	threonine aldolase	384	gi|289740589|gb|ADD19042.1|threonine aldolase [Glossina morsitans morsitans]	ADD19042	0	86	589.726	371	320
callMF_m.10932	isoform a	287	gi|195127728|ref|XP_002008320.1|GI11876 [Drosophila mojavensis] >gi|193919929|gb|EDW18796.1| GI11876 [Drosophila mojavensis]	XP_002008320	2.05e-161	85	461.84	282	242
callMF_m.10933	multiple edematous isoform c	1125	gi|195398867|ref|XP_002058042.1|GJ15708 [Drosophila virilis] >gi|194150466|gb|EDW66150.1| GJ15708 [Drosophila virilis]	XP_002058042	0	79	1496.1	1128	894
callMF_m.10937	isoform a	239	gi|19922514|ref|NP_611303.1|CG10916, isoform A [Drosophila melanogaster] >gi|442624117|ref|NP_001261070.1| CG10916, isoform B [Drosophila melanogaster] >gi|16769666|gb|AAL29052.1| LD46221p [Drosophila melanogaster] >gi|21626483|gb|AAF57732.2| CG10916, isoform A [Drosophila melanogaster] >gi|220954260|gb|ACL89673.1| CG10916-PA [synthetic construct] >gi|440214500|gb|AGB93602.1| CG10916, isoform B […	NP_611303	4.8e-61	62	203.371	237	147
callMF_m.10938	mitochondrial complex i intermediate-associated protein 30 precursor	311	gi|195503194|ref|XP_002098549.1|GE23877 [Drosophila yakuba] >gi|194184650|gb|EDW98261.1| GE23877 [Drosophila yakuba]	XP_002098549	7.08e-176	88	499.975	293	260
callMF_m.10939	hypothetical protein AND_02061	1535	gi|312384486|gb|EFR29207.1|hypothetical protein AND_02061 [Anopheles darlingi]	EFR29207	4.55e-20	88	106.686	67	59
callMF_m.1094	notum protein	219	gi|195126184|ref|XP_002007554.1|GI12321 [Drosophila mojavensis] >gi|193919163|gb|EDW18030.1| GI12321 [Drosophila mojavensis]	XP_002007554	5.71e-45	90	167.162	95	86
callMF_m.10942	PREDICTED: uncharacterized protein LOC101240999, partial	142	gi|449690086|ref|XP_004212236.1|PREDICTED: uncharacterized protein LOC101240999, partial [Hydra magnipapillata]	XP_004212236	2.09e-28	68	115.931	112	77
callMF_m.10943	s00954pol polyprotein - fruit fly (drosophila melanogaster) transposon 1731	192	gi|21430916|gb|AAM51136.1|SD26211p [Drosophila melanogaster]	AAM51136	4.17e-28	56	119.783	194	109
callMF_m.10946	s00954pol polyprotein - fruit fly (drosophila melanogaster) transposon 1731	200	gi|21430916|gb|AAM51136.1|SD26211p [Drosophila melanogaster]	AAM51136	3.89e-75	78	249.98	198	155
callMF_m.10947	GI13177	587	gi|195126827|ref|XP_002007870.1|GI13177 [Drosophila mojavensis] >gi|193919479|gb|EDW18346.1| GI13177 [Drosophila mojavensis]	XP_002007870	0	93	951.044	583	548
callMF_m.10950	GK17016	732	gi|195427405|ref|XP_002061767.1|GK17016 [Drosophila willistoni] >gi|194157852|gb|EDW72753.1| GK17016 [Drosophila willistoni]	XP_002061767	0	77	546.199	458	354
callMF_m.10952	GJ23056	599	gi|195390608|ref|XP_002053960.1|GJ23056 [Drosophila virilis] >gi|194152046|gb|EDW67480.1| GJ23056 [Drosophila virilis]	XP_002053960	0	83	830.476	610	508
callMF_m.10955	isoform a	290	gi|289740331|gb|ADD18913.1|methylthioadenosine phosphorylase MTAP [Glossina morsitans morsitans]	ADD18913	0	93	523.472	289	270
callMF_m.10956	tyrosine decarboxylase precursor	589	gi|332429677|gb|ACJ65303.2|putative tyrosine decarboxylase precursor [Phormia regina]	ACJ65303	0	98	1187.56	580	572
callMF_m.10957	isoform g	308	gi|386769723|ref|NP_001188824.2|tweek, isoform G [Drosophila melanogaster] >gi|383291526|gb|ADV37073.2| tweek, isoform G [Drosophila melanogaster]	NP_001188824	1.12e-161	91	511.916	313	285
callMF_m.10958	GH11695	102	gi|195035841|ref|XP_001989380.1|GH11695 [Drosophila grimshawi] >gi|193905380|gb|EDW04247.1| GH11695 [Drosophila grimshawi]	XP_001989380	4.19e-30	83	123.25	89	74
callMF_m.10959	GL14221	197	gi|195159972|ref|XP_002020850.1|GL14221 [Drosophila persimilis] >gi|194117800|gb|EDW39843.1| GL14221 [Drosophila persimilis]	XP_002020850	2.82e-120	98	382.104	193	191
callMF_m.1096	gastrula zinc finger	338	gi|326666991|ref|XP_003198444.1|PREDICTED: gastrula zinc finger protein XlCGF57.1-like [Danio rerio]	XP_003198444	2.33e-43	55	160.999	221	123
callMF_m.10960	signal recognition particle subunit srp54	508	gi|289740969|gb|ADD19232.1|signal recognition particle subunit srp54 [Glossina morsitans morsitans]	ADD19232	0	98	918.302	469	464
callMF_m.10963	erect isoform d	1054	gi|62473343|ref|NP_001014710.1|erect wing, isoform D [Drosophila melanogaster] >gi|61677859|gb|AAX52471.1| erect wing, isoform D [Drosophila melanogaster]	NP_001014710	6.33e-133	80	426.017	394	319
callMF_m.10965	cyclin isoform b	1260	gi|218505847|gb|AAL89989.2|AT03646p [Drosophila melanogaster]	AAL89989	5.32e-162	89	506.523	286	257
callMF_m.10966	isoform a	671	gi|194863035|ref|XP_001970244.1|GG23474 [Drosophila erecta] >gi|190662111|gb|EDV59303.1| GG23474 [Drosophila erecta]	XP_001970244	0	80	998.038	665	537
callMF_m.10967	GJ11049	370	gi|195396031|ref|XP_002056636.1|GJ11049 [Drosophila virilis] >gi|194143345|gb|EDW59748.1| GJ11049 [Drosophila virilis]	XP_002056636	0	83	530.02	368	306
callMF_m.10968	GJ16924	482	gi|195397047|ref|XP_002057140.1|GJ16924 [Drosophila virilis] >gi|194146907|gb|EDW62626.1| GJ16924 [Drosophila virilis]	XP_002057140	2.34e-22	70	108.997	92	65
callMF_m.1097	isoform d	124	gi|195165051|ref|XP_002023359.1|GL20322 [Drosophila persimilis] >gi|194105464|gb|EDW27507.1| GL20322 [Drosophila persimilis]	XP_002023359	4.13e-76	98	237.269	124	122
callMF_m.10971	PREDICTED: hypothetical protein LOC100574845	500	gi|328700389|ref|XP_003241240.1|PREDICTED: hypothetical protein LOC100574845 [Acyrthosiphon pisum]	XP_003241240	1.33e-14	46	85.5001	213	99
callMF_m.10972	isoform b	651	gi|195108705|ref|XP_001998933.1|GI24234 [Drosophila mojavensis] >gi|193915527|gb|EDW14394.1| GI24234 [Drosophila mojavensis]	XP_001998933	0	70	612.838	656	460
callMF_m.10978	GI11646	637	gi|195128589|ref|XP_002008745.1|GI11646 [Drosophila mojavensis] >gi|193920354|gb|EDW19221.1| GI11646 [Drosophila mojavensis]	XP_002008745	0	76	823.928	646	497
callMF_m.10979	GL12078	390	gi|195157608|ref|XP_002019688.1|GL12078 [Drosophila persimilis] >gi|194116279|gb|EDW38322.1| GL12078 [Drosophila persimilis]	XP_002019688	6.15e-174	77	501.901	373	290
callMF_m.10980	GK13444	738	gi|195451388|ref|XP_002072896.1|GK13444 [Drosophila willistoni] >gi|194168981|gb|EDW83882.1| GK13444 [Drosophila willistoni]	XP_002072896	0	64	642.884	719	467
callMF_m.10981	isoform a	629	gi|195012799|ref|XP_001983749.1|GH16064 [Drosophila grimshawi] >gi|193897231|gb|EDV96097.1| GH16064 [Drosophila grimshawi]	XP_001983749	5e-140	72	433.335	407	294
callMF_m.10983	ubiquitin-conjugating enzyme m	184	gi|289741147|gb|ADD19321.1|ubiquitin-conjugating enzyme [Glossina morsitans morsitans]	ADD19321	5.23e-128	98	368.622	183	181
callMF_m.10984	them6_drome ame: full=upf0670 protein them6 homolog flags: precursor	194	gi|198468860|ref|XP_002134141.1|GA22284 [Drosophila pseudoobscura pseudoobscura] >gi|198146605|gb|EDY72768.1| GA22284 [Drosophila pseudoobscura pseudoobscura]	XP_002134141	9.89e-126	95	363.614	193	184
callMF_m.10985	hypothetical conserved protein	445	gi|195111476|ref|XP_002000304.1|GI10154 [Drosophila mojavensis] >gi|193916898|gb|EDW15765.1| GI10154 [Drosophila mojavensis]	XP_002000304	8.27e-31	49	132.109	470	232
callMF_m.10986	mitochondrial ribosomal protein l47	281	gi|289741589|gb|ADD19542.1|mitochondrial/chloroplast ribosomal protein L4/L29 [Glossina morsitans morsitans]	ADD19542	2.48e-138	83	402.905	276	231
callMF_m.10987	GH16183	218	gi|195014147|ref|XP_001983967.1|GH16183 [Drosophila grimshawi] >gi|193897449|gb|EDV96315.1| GH16183 [Drosophila grimshawi]	XP_001983967	1.88e-16	45	86.6557	217	99
callMF_m.10989	GE21430	524	gi|195491702|ref|XP_002093676.1|GE21430 [Drosophila yakuba] >gi|194179777|gb|EDW93388.1| GE21430 [Drosophila yakuba]	XP_002093676	0	82	734.561	526	434
callMF_m.10996	fat body serine protease	358	gi|289741345|gb|ADD19420.1|fat body trypsin [Glossina morsitans morsitans]	ADD19420	5.11e-161	78	466.463	328	259
callMF_m.10997	isoform a	169	gi|289741035|gb|ADD19265.1|hypothetical conserved secreted protein [Glossina morsitans morsitans]	ADD19265	3.62e-28	67	112.079	155	105
callMF_m.10999	nadh:ubiquinone reductase 42kd subunit isoform a	399	gi|289739929|gb|ADD18712.1|NADH-ubiquinone oxidoreductase NDUFA10/42kDa subunit [Glossina morsitans morsitans]	ADD18712	0	90	661.759	384	346
callMF_m.11001	isoform b	481	gi|195443390|ref|XP_002069400.1|GK18734 [Drosophila willistoni] >gi|194165485|gb|EDW80386.1| GK18734 [Drosophila willistoni]	XP_002069400	9.27e-111	81	363.614	259	212
callMF_m.11007	isoform f	912	gi|195398576|ref|XP_002057897.1|GJ17845 [Drosophila virilis] >gi|194141551|gb|EDW57970.1| GJ17845 [Drosophila virilis]	XP_002057897	0	61	685.256	898	555
callMF_m.1101	troponin t-3	100	gi|289743585|gb|ADD20540.1|troponin [Glossina morsitans morsitans]	ADD20540	7.66e-30	98	118.627	59	58
callMF_m.11014	protein phosphatase isoform a	308	gi|17864424|ref|NP_524803.1|protein phosphatase 19C, isoform A [Drosophila melanogaster] >gi|24643514|ref|NP_728342.1| protein phosphatase 19C, isoform E [Drosophila melanogaster] >gi|74893568|sp|O76932.1|PP4C_DROME RecName: Full=Serine/threonine-protein phosphatase 4 catalytic subunit; Short=PP4C >gi|3326930|emb|CAA74606.1| serine /threonine specific protein phosphatase 4 [Drosophila melanogaste…	NP_524803	0	98	629.402	307	303
callMF_m.11015	GA12064	475	gi|198473531|ref|XP_001356327.2|GA12064 [Drosophila pseudoobscura pseudoobscura] >gi|198138003|gb|EAL33390.2| GA12064 [Drosophila pseudoobscura pseudoobscura]	XP_001356327	0	75	535.413	437	329
callMF_m.11017	downstream of receptor kinase	212	gi|289741843|gb|ADD19669.1|downstream of receptor kinase [Glossina morsitans morsitans]	ADD19669	4.34e-155	100	439.499	211	211
callMF_m.11018	GI10834	321	gi|195113905|ref|XP_002001508.1|GI10834 [Drosophila mojavensis] >gi|193918102|gb|EDW16969.1| GI10834 [Drosophila mojavensis]	XP_002001508	0	95	555.444	294	280
callMF_m.11019	GK12899	345	gi|195453713|ref|XP_002073908.1|GK12899 [Drosophila willistoni] >gi|194169993|gb|EDW84894.1| GK12899 [Drosophila willistoni]	XP_002073908	1.96e-100	67	311.612	313	212
callMF_m.1102	gag-pol protein	478	gi|145220604|gb|ABP48077.1|putative gag-pol protein [Drosophila ananassae]	ABP48077	0	73	561.992	478	353
callMF_m.11022	GK12900	179	gi|195453711|ref|XP_002073907.1|GK12900 [Drosophila willistoni] >gi|194169992|gb|EDW84893.1| GK12900 [Drosophila willistoni]	XP_002073907	4.07e-50	66	169.859	145	96
callMF_m.11023	ndc1_drome ame: full=nucleoporin ndc1	142	gi|194910137|ref|XP_001982080.1|GG11235 [Drosophila erecta] >gi|190656718|gb|EDV53950.1| GG11235 [Drosophila erecta]	XP_001982080	5.3e-24	59	105.531	142	84
callMF_m.11024	GM14987	166	gi|195352208|ref|XP_002042606.1|GM14987 [Drosophila sechellia] >gi|194124490|gb|EDW46533.1| GM14987 [Drosophila sechellia]	XP_002042606	1.31e-34	81	128.257	91	74
callMF_m.11025	eif3a_droan ame: full=eukaryotic translation initiation factor 3 subunit a short=eif3a ame: full=eukaryotic translation initiation factor 3 subunit 10	1025	gi|194743658|ref|XP_001954317.1|GF16808 [Drosophila ananassae] >gi|229488241|sp|B3LY22.1|EIF3A_DROAN RecName: Full=Eukaryotic translation initiation factor 3 subunit A; Short=eIF3a; AltName: Full=Eukaryotic translation initiation factor 3 subunit 10 >gi|190627354|gb|EDV42878.1| GF16808 [Drosophila ananassae]	XP_001954317	0	94	1335.86	785	744
callMF_m.1103	gag-pol polyprotein	243	gi|58698914|ref|ZP_00373777.1|gag-pol polyprotein [Wolbachia endosymbiont of Drosophila ananassae] >gi|58534565|gb|EAL58701.1| gag-pol polyprotein [Wolbachia endosymbiont of Drosophila ananassae]	ZP_00373777	6.21e-94	74	298.901	246	183
callMF_m.11033	nicotinic acetylcholine receptor beta isoform a	526	gi|195151795|ref|XP_002016824.1|GL21977 [Drosophila persimilis] >gi|194111881|gb|EDW33924.1| GL21977 [Drosophila persimilis]	XP_002016824	0	95	947.577	502	480
callMF_m.11035	rna and export factor binding protein 1	267	gi|289740255|gb|ADD18875.1|RRM motif-containing protein [Glossina morsitans morsitans]	ADD18875	1.6e-86	70	269.24	267	188
callMF_m.11036	cdc37	385	gi|194864984|ref|XP_001971203.1|GG14824 [Drosophila erecta] >gi|190652986|gb|EDV50229.1| GG14824 [Drosophila erecta]	XP_001971203	0	88	522.702	390	347
callMF_m.11042	ras-related small gtpase rho type	185	gi|289742275|gb|ADD19885.1|Ras-related small GTPase rho type [Glossina morsitans morsitans]	ADD19885	3.77e-122	96	353.984	185	179
callMF_m.11043	GJ21431	238	gi|195380832|ref|XP_002049165.1|GJ21431 [Drosophila virilis] >gi|194143962|gb|EDW60358.1| GJ21431 [Drosophila virilis]	XP_002049165	1.05e-73	80	234.958	206	165
callMF_m.11045	isoform a	259	gi|195124768|ref|XP_002006859.1|GI18362 [Drosophila mojavensis] >gi|193911927|gb|EDW10794.1| GI18362 [Drosophila mojavensis]	XP_002006859	2.78e-77	77	244.973	220	170
callMF_m.11047	GF23572	477	gi|194752045|ref|XP_001958333.1|GF23572 [Drosophila ananassae] >gi|190625615|gb|EDV41139.1| GF23572 [Drosophila ananassae]	XP_001958333	7.75e-129	67	392.889	478	324
callMF_m.11048	GL24425	139	gi|195145960|ref|XP_002013958.1|GL24425 [Drosophila persimilis] >gi|198451644|ref|XP_001358457.2| GA11529 [Drosophila pseudoobscura pseudoobscura] >gi|194102901|gb|EDW24944.1| GL24425 [Drosophila persimilis] >gi|198131581|gb|EAL27596.2| GA11529 [Drosophila pseudoobscura pseudoobscura]	XP_002013958	3.21e-35	66	127.872	112	74
callMF_m.11049	odorant binding protein 3	153	gi|291088322|dbj|BAI82443.1|odorant binding protein 3 [Delia antiqua]	BAI82443	2.72e-93	91	278.1	152	139
callMF_m.11050	GI22475	962	gi|195117826|ref|XP_002003448.1|GI22475 [Drosophila mojavensis] >gi|193914023|gb|EDW12890.1| GI22475 [Drosophila mojavensis]	XP_002003448	0	77	1158.67	985	764
callMF_m.11052	GH23079	225	gi|195057667|ref|XP_001995301.1|GH23079 [Drosophila grimshawi] >gi|193899507|gb|EDV98373.1| GH23079 [Drosophila grimshawi]	XP_001995301	5.29e-28	48	115.931	225	109
callMF_m.11053	hepatic lectin-like	158	gi|348543616|ref|XP_003459279.1|PREDICTED: nattectin-like [Oreochromis niloticus]	XP_003459279	1.14e-11	53	67.781	122	65
callMF_m.11054	c-type lectin	158	gi|298256366|gb|ADI71474.1|putative C-type lectin [Mytilus edulis]	ADI71474	1.01e-14	55	75.8702	118	66
callMF_m.11055	u- isoform b	353	gi|226437707|gb|ACO56241.1|SD10668p [Drosophila melanogaster]	ACO56241	2.24e-32	46	138.272	344	161
callMF_m.11057	PREDICTED: uncharacterized protein LOC100210534	133	gi|449675507|ref|XP_002163817.2|PREDICTED: uncharacterized protein LOC100210534 [Hydra magnipapillata]	XP_002163817	2.76e-25	68	110.538	110	75
callMF_m.11058	GH19128	648	gi|195037196|ref|XP_001990050.1|GH19128 [Drosophila grimshawi] >gi|193894246|gb|EDV93112.1| GH19128 [Drosophila grimshawi]	XP_001990050	5.32e-144	92	445.277	237	220
callMF_m.11063	GD16751	322	gi|195565285|ref|XP_002106232.1|GD16751 [Drosophila simulans] >gi|194203606|gb|EDX17182.1| GD16751 [Drosophila simulans]	XP_002106232	2.92e-121	77	371.703	289	223
callMF_m.11064	hypothetical protein	239	gi|289739741|gb|ADD18618.1|hypothetical protein [Glossina morsitans morsitans]	ADD18618	9.18e-119	80	349.747	238	192
callMF_m.11066	adenosine kinase	345	gi|289743539|gb|ADD20517.1|adenosine kinase [Glossina morsitans morsitans]	ADD20517	0	90	576.63	344	311
callMF_m.11067	GI11290	106	gi|195116367|ref|XP_002002727.1|GI11290 [Drosophila mojavensis] >gi|193913302|gb|EDW12169.1| GI11290 [Drosophila mojavensis]	XP_002002727	8.77e-41	76	150.214	106	81
callMF_m.11068	isoform b	545	gi|125984790|ref|XP_001356159.1|GA15563 [Drosophila pseudoobscura pseudoobscura] >gi|195161958|ref|XP_002021823.1| GL26289 [Drosophila persimilis] >gi|54644478|gb|EAL33219.1| GA15563 [Drosophila pseudoobscura pseudoobscura] >gi|194103623|gb|EDW25666.1| GL26289 [Drosophila persimilis]	XP_001356159	0	90	951.814	552	501
callMF_m.11072	GJ15909	166	gi|195399015|ref|XP_002058116.1|GJ15909 [Drosophila virilis] >gi|194150540|gb|EDW66224.1| GJ15909 [Drosophila virilis]	XP_002058116	2.21e-85	87	258.84	160	140
callMF_m.1108	GJ13813	217	gi|195378803|ref|XP_002048171.1|GJ13813 [Drosophila virilis] >gi|194155329|gb|EDW70513.1| GJ13813 [Drosophila virilis]	XP_002048171	5.31e-25	50	112.849	216	109
callMF_m.11082	argonaute-2	1004	gi|80979067|gb|ABB54736.1|Argonaute-2 [Drosophila santomea]	ABB54736	0	68	885.945	831	572
callMF_m.11088	GF21587	1222	gi|194770581|ref|XP_001967370.1|GF21587 [Drosophila ananassae] >gi|190618050|gb|EDV33574.1| GF21587 [Drosophila ananassae]	XP_001967370	0	84	1739.55	1085	921
callMF_m.11090	GI19039	431	gi|195121981|ref|XP_002005491.1|GI19039 [Drosophila mojavensis] >gi|193910559|gb|EDW09426.1| GI19039 [Drosophila mojavensis]	XP_002005491	0	88	703.745	407	362
callMF_m.11096	GL18589	983	gi|195148322|ref|XP_002015123.1|GL18589 [Drosophila persimilis] >gi|194107076|gb|EDW29119.1| GL18589 [Drosophila persimilis]	XP_002015123	0	85	1495.33	989	849
callMF_m.11097	glycosylphosphatidylinositol-specific phospholipase c	505	gi|289742499|gb|ADD19997.1|glycosylphosphatidylinositol-specific phospholipase C [Glossina morsitans morsitans]	ADD19997	0	76	602.053	458	352
callMF_m.11098	GL11062	333	gi|195148905|ref|XP_002015403.1|GL11062 [Drosophila persimilis] >gi|194109250|gb|EDW31293.1| GL11062 [Drosophila persimilis]	XP_002015403	5.79e-36	60	145.976	173	104
callMF_m.111	#NAME?	103	gi|401430337|ref|XP_003886554.1|unnamed protein product [Leishmania mexicana MHOM/GT/2001/U1103] >gi|356491488|emb|CBZ40970.1| unnamed protein product [Leishmania mexicana MHOM/GT/2001/U1103]	XP_003886554	1.32e-53	94	175.637	103	97
callMF_m.1110	GK13496	144	gi|195441022|ref|XP_002068331.1|GK13496 [Drosophila willistoni] >gi|194164416|gb|EDW79317.1| GK13496 [Drosophila willistoni]	XP_002068331	1.1e-77	95	258.455	143	137
callMF_m.11102	GH11599	448	gi|195035497|ref|XP_001989214.1|GH11599 [Drosophila grimshawi] >gi|193905214|gb|EDW04081.1| GH11599 [Drosophila grimshawi]	XP_001989214	0	90	717.613	428	388
callMF_m.11103	isoform a	322	gi|289740235|gb|ADD18865.1|p-nitrophenyl phosphatase [Glossina morsitans morsitans]	ADD18865	9.85e-145	80	421.779	308	248
callMF_m.11104	GF20935	823	gi|194763839|ref|XP_001964040.1|GF20935 [Drosophila ananassae] >gi|190618965|gb|EDV34489.1| GF20935 [Drosophila ananassae]	XP_001964040	8.27e-117	58	389.037	626	368
callMF_m.11108	GG17630	850	gi|194896739|ref|XP_001978528.1|GG17630 [Drosophila erecta] >gi|190650177|gb|EDV47455.1| GG17630 [Drosophila erecta]	XP_001978528	5.21e-113	56	379.793	634	359
callMF_m.11112	microsomal glutathione-s-transferase	184	gi|386306415|gb|AFJ05101.1|microsomal glutathione-s-transferase [Bactrocera dorsalis]	AFJ05101	4.17e-77	77	239.195	184	143
callMF_m.11113	microsomal glutathione-s-transferase	184	gi|386306415|gb|AFJ05101.1|microsomal glutathione-s-transferase [Bactrocera dorsalis]	AFJ05101	2.53e-83	79	254.988	184	146
callMF_m.11114	GJ21462	332	gi|195380944|ref|XP_002049216.1|GJ21462 [Drosophila virilis] >gi|194144013|gb|EDW60409.1| GJ21462 [Drosophila virilis]	XP_002049216	0	94	570.081	331	314
callMF_m.11115	phosphatidylinositol synthase	228	gi|289741837|gb|ADD19666.1|phosphatidylinositol synthase [Glossina morsitans morsitans]	ADD19666	2.74e-144	93	413.305	224	210
callMF_m.11116	peptide methionine sulfoxide reductase	249	gi|289724668|gb|ADD18307.1|peptide methionine sulfoxide reductase [Glossina morsitans morsitans]	ADD18307	3.98e-141	90	407.142	233	211
callMF_m.11119	isoform a	823	gi|399056|sp|Q02453.1|ARM_MUSDORecName: Full=Armadillo segment polarity protein >gi|159464|gb|AAA29292.1| armadillo protein [Musca domestica]	Q02453	0	99	1571.21	813	808
callMF_m.11121	dna-binding protein of the nucleobindin family	560	gi|289740555|gb|ADD19025.1|DNA-binding protein of the nucleobindin family [Glossina morsitans morsitans]	ADD19025	2.03e-175	94	518.464	337	317
callMF_m.11122	cell differentiation protein rcd1	301	gi|157114475|ref|XP_001652289.1|hypothetical protein AaeL_AAEL006867 [Aedes aegypti] >gi|108877279|gb|EAT41504.1| AAEL006867-PA [Aedes aegypti]	XP_001652289	0	91	529.635	300	273
callMF_m.11123	GI19593	489	gi|195119920|ref|XP_002004477.1|GI19593 [Drosophila mojavensis] >gi|193909545|gb|EDW08412.1| GI19593 [Drosophila mojavensis]	XP_002004477	0	93	874.774	488	455
callMF_m.11126	par-domain protein isoform g	285	gi|24660450|ref|NP_729300.1|PAR-domain protein 1, isoform G [Drosophila melanogaster] >gi|6164713|gb|AAF04506.1| PAR domain protein 1-beta [Drosophila melanogaster] >gi|6531614|gb|AAF15507.1| PAR domain protein 1-beta [Drosophila melanogaster] >gi|23093954|gb|AAN12024.1| PAR-domain protein 1, isoform G [Drosophila melanogaster]	NP_729300	3.9e-166	99	473.781	284	282
callMF_m.11128	par-domain protein isoform m	122	gi|442630875|ref|NP_001261545.1|PAR-domain protein 1, isoform M [Drosophila melanogaster] >gi|440215452|gb|AGB94240.1| PAR-domain protein 1, isoform M [Drosophila melanogaster]	NP_001261545	1e-67	100	216.083	121	121
callMF_m.11130	par-domain protein isoform o	351	gi|27820023|gb|AAO25043.1|GM10395p [Drosophila melanogaster]	AAO25043	8.83e-100	84	307.375	250	210
callMF_m.11131	par-domain protein isoform o	389	gi|442630879|ref|NP_001261547.1|PAR-domain protein 1, isoform O [Drosophila melanogaster] >gi|440215454|gb|AGB94242.1| PAR-domain protein 1, isoform O [Drosophila melanogaster]	NP_001261547	1.13e-137	99	404.831	250	248
callMF_m.11132	par-domain protein isoform g	247	gi|27820023|gb|AAO25043.1|GM10395p [Drosophila melanogaster]	AAO25043	3.9e-128	85	375.555	284	244
callMF_m.11135	GG16468	147	gi|194926896|ref|XP_001983088.1|GG16468 [Drosophila erecta] >gi|190647617|gb|EDV45012.1| GG16468 [Drosophila erecta]	XP_001983088	4.84e-71	90	232.646	146	132
callMF_m.11136	210kda protein	453	gi|194754397|ref|XP_001959481.1|GF12034 [Drosophila ananassae] >gi|190620779|gb|EDV36303.1| GF12034 [Drosophila ananassae]	XP_001959481	0	84	683.33	482	407
callMF_m.11138	GM22775	112	gi|195368712|ref|XP_002045806.1|GM22775 [Drosophila sechellia] >gi|194134960|gb|EDW56476.1| GM22775 [Drosophila sechellia]	XP_002045806	5.35e-56	94	183.341	112	106
callMF_m.11139	LP06813p	141	gi|16185874|gb|AAL13970.1|LP06813p [Drosophila melanogaster]	AAL13970	2.1e-74	97	250.366	141	138
callMF_m.11141	isoform e	533	gi|281366820|ref|NP_001015260.3|CG2893, isoform E [Drosophila melanogaster] >gi|19527559|gb|AAL89894.1| RE34149p [Drosophila melanogaster] >gi|220948404|gb|ACL86745.1| CG2893-PD [synthetic construct] >gi|220957536|gb|ACL91311.1| CG2893-PD [synthetic construct] >gi|281309281|gb|EAA46191.4| CG2893, isoform E [Drosophila melanogaster]	NP_001015260	0	88	809.675	544	480
callMF_m.11142	isoform e	506	gi|281366820|ref|NP_001015260.3|CG2893, isoform E [Drosophila melanogaster] >gi|19527559|gb|AAL89894.1| RE34149p [Drosophila melanogaster] >gi|220948404|gb|ACL86745.1| CG2893-PD [synthetic construct] >gi|220957536|gb|ACL91311.1| CG2893-PD [synthetic construct] >gi|281309281|gb|EAA46191.4| CG2893, isoform E [Drosophila melanogaster]	NP_001015260	0	83	755.362	544	454
callMF_m.11143	GH12200	253	gi|195041093|ref|XP_001991191.1|GH12200 [Drosophila grimshawi] >gi|193900949|gb|EDV99815.1| GH12200 [Drosophila grimshawi]	XP_001991191	4.52e-55	77	197.593	161	124
callMF_m.11146	eukaryotic initiation factor isoform a	149	gi|289743561|gb|ADD20528.1|translation initiation factor 1A [Glossina morsitans morsitans]	ADD20528	2.75e-81	98	247.284	123	121
callMF_m.11147	tigger transposable element-derived protein 1-like	295	gi|395529413|ref|XP_003766809.1|PREDICTED: tigger transposable element-derived protein 1-like [Sarcophilus harrisii]	XP_003766809	5.66e-88	71	284.648	275	196
callMF_m.11148	tigger transposable element-derived protein 1-like	116	gi|344292912|ref|XP_003418168.1|PREDICTED: tigger transposable element-derived protein 1-like [Loxodonta africana]	XP_003418168	8.52e-37	76	139.428	115	88
callMF_m.11149	epithelial membrane isoform a	520	gi|125807122|ref|XP_001360274.1|GA15449 [Drosophila pseudoobscura pseudoobscura] >gi|195149485|ref|XP_002015688.1| GL10887 [Drosophila persimilis] >gi|54635446|gb|EAL24849.1| GA15449 [Drosophila pseudoobscura pseudoobscura] >gi|194109535|gb|EDW31578.1| GL10887 [Drosophila persimilis]	XP_001360274	0	91	894.419	507	462
callMF_m.1115	GF11302	199	gi|194767735|ref|XP_001965970.1|GF11302 [Drosophila ananassae] >gi|190619813|gb|EDV35337.1| GF11302 [Drosophila ananassae]	XP_001965970	3.23e-129	97	408.683	199	195
callMF_m.11150	tc1-like transposase	122	gi|4099803|gb|AAD03792.1|Tc1-like transposase [Anopheles gambiae]	AAD03792	6.86e-18	58	85.5001	111	65
callMF_m.11151	cytochrome p450 isoform a	673	gi|585549|sp|Q07994.1|NCPR_MUSDORecName: Full=NADPH--cytochrome P450 reductase; Short=CPR; Short=P450R >gi|308946|gb|AAA29295.1| NADPH cytochrome P450 reductase [Musca domestica]	Q07994	0	96	1243.02	658	635
callMF_m.11156	isoform d	576	gi|24640670|ref|NP_525082.2|moesin, isoform D [Drosophila melanogaster] >gi|45554615|ref|NP_996388.1| moesin, isoform I [Drosophila melanogaster] >gi|45554624|ref|NP_996389.1| moesin, isoform H [Drosophila melanogaster] >gi|45554632|ref|NP_996390.1| moesin, isoform G [Drosophila melanogaster] >gi|45554644|ref|NP_996391.1| moesin, isoform F [Drosophila melanogaster] >gi|45554651|ref|NP_996392.1| m…	NP_525082	0	98	939.102	575	567
callMF_m.11158	GI14185	491	gi|195115036|ref|XP_002002073.1|GI14185 [Drosophila mojavensis] >gi|193912648|gb|EDW11515.1| GI14185 [Drosophila mojavensis]	XP_002002073	0	89	736.487	492	438
callMF_m.1116	gtpase activating rap domain-like partial	120	gi|170038153|ref|XP_001846917.1|conserved hypothetical protein [Culex quinquefasciatus] >gi|167881681|gb|EDS45064.1| conserved hypothetical protein [Culex quinquefasciatus]	XP_001846917	1.6e-45	83	165.236	105	88
callMF_m.11161	isoform d	544	gi|194882323|ref|XP_001975261.1|GG22220 [Drosophila erecta] >gi|190658448|gb|EDV55661.1| GG22220 [Drosophila erecta]	XP_001975261	5.41e-53	49	205.297	462	227
callMF_m.11162	basic-leucine zipper transcription factor	401	gi|289739925|gb|ADD18710.1|putative basic-leucine zipper transcription factor [Glossina morsitans morsitans]	ADD18710	2.06e-30	52	131.724	379	198
callMF_m.11163	GI19615	290	gi|195119834|ref|XP_002004434.1|GI19615 [Drosophila mojavensis] >gi|193909502|gb|EDW08369.1| GI19615 [Drosophila mojavensis]	XP_002004434	4.47e-140	88	425.246	254	224
callMF_m.11164	isoform b	572	gi|195433326|ref|XP_002064666.1|GK23715 [Drosophila willistoni] >gi|194160751|gb|EDW75652.1| GK23715 [Drosophila willistoni]	XP_002064666	9.04e-156	90	468.389	283	256
callMF_m.11165	gstt1_luccu ame: full=glutathione s-transferase 1-1 ame: full=gst class-theta	211	gi|1346214|sp|P42860.2|GSTT1_LUCCURecName: Full=Glutathione S-transferase 1-1; AltName: Full=GST class-theta	P42860	1.72e-124	90	362.073	208	189
callMF_m.11167	cargo transport protein emp24	208	gi|289740147|gb|ADD18821.1|putative cargo transport protein EMp24 [Glossina morsitans morsitans]	ADD18821	4.69e-129	90	373.244	207	188
callMF_m.11168	zinc finger protein partial	285	gi|427792843|gb|JAA61873.1|Putative zinc finger protein 84, partial [Rhipicephalus pulchellus]	JAA61873	2.92e-24	55	105.916	157	87
callMF_m.1117	GF21168	214	gi|194763190|ref|XP_001963716.1|GF21168 [Drosophila ananassae] >gi|190618641|gb|EDV34165.1| GF21168 [Drosophila ananassae]	XP_001963716	1.87e-28	59	123.25	188	112
callMF_m.11170	GH20822	438	gi|195053454|ref|XP_001993641.1|GH20822 [Drosophila grimshawi] >gi|193895511|gb|EDV94377.1| GH20822 [Drosophila grimshawi]	XP_001993641	1.16e-56	50	212.231	374	187
callMF_m.11171	reduction in cnn dots isoform a	412	gi|194753768|ref|XP_001959182.1|GF12754 [Drosophila ananassae] >gi|190620480|gb|EDV36004.1| GF12754 [Drosophila ananassae]	XP_001959182	3.15e-143	71	429.098	430	307
callMF_m.11172	GI11108	524	gi|195134312|ref|XP_002011581.1|GI11108 [Drosophila mojavensis] >gi|193906704|gb|EDW05571.1| GI11108 [Drosophila mojavensis]	XP_002011581	0	82	769.229	547	450
callMF_m.11174	isoform d	647	gi|442626936|ref|NP_001260273.1|CG9541, isoform D [Drosophila melanogaster] >gi|440213586|gb|AGB92809.1| CG9541, isoform D [Drosophila melanogaster]	NP_001260273	0	80	939.488	662	535
callMF_m.11176	swiss isoform a	1401	gi|28571388|ref|NP_511075.3|swiss cheese, isoform A [Drosophila melanogaster] >gi|29337200|sp|Q9U969.2|SWS_DROME RecName: Full=Neuropathy target esterase sws; AltName: Full=Swiss cheese; Short=DSWS >gi|28381583|gb|AAF46305.3| swiss cheese, isoform A [Drosophila melanogaster]	NP_511075	0	83	1957.96	1362	1138
callMF_m.11187	isoform a	501	gi|125981009|ref|XP_001354511.1|GA22035 [Drosophila pseudoobscura pseudoobscura] >gi|54642820|gb|EAL31564.1| GA22035 [Drosophila pseudoobscura pseudoobscura]	XP_001354511	0	78	642.114	499	391
callMF_m.11189	GM17944	229	gi|195343008|ref|XP_002038090.1|GM17944 [Drosophila sechellia] >gi|194132940|gb|EDW54508.1| GM17944 [Drosophila sechellia]	XP_002038090	1.66e-21	49	102.449	250	124
callMF_m.11190	carbon-nitrogen hydrolase	279	gi|195499403|ref|XP_002096933.1|GE25947 [Drosophila yakuba] >gi|194183034|gb|EDW96645.1| GE25947 [Drosophila yakuba]	XP_002096933	1.07e-170	90	484.952	277	251
callMF_m.11192	GK16160	617	gi|195439162|ref|XP_002067500.1|GK16160 [Drosophila willistoni] >gi|194163585|gb|EDW78486.1| GK16160 [Drosophila willistoni]	XP_002067500	0	94	853.203	454	427
callMF_m.11198	GI20213	516	gi|195120912|ref|XP_002004965.1|GI20213 [Drosophila mojavensis] >gi|193910033|gb|EDW08900.1| GI20213 [Drosophila mojavensis]	XP_002004965	6.24e-180	71	526.168	510	364
callMF_m.11199	GM25506	323	gi|195327702|ref|XP_002030557.1|GM25506 [Drosophila sechellia] >gi|194119500|gb|EDW41543.1| GM25506 [Drosophila sechellia]	XP_002030557	1.32e-134	77	407.527	301	234
callMF_m.11200	GM25506	466	gi|195327702|ref|XP_002030557.1|GM25506 [Drosophila sechellia] >gi|194119500|gb|EDW41543.1| GM25506 [Drosophila sechellia]	XP_002030557	8.23e-166	71	493.426	462	331
callMF_m.11201	isoform b	720	gi|195390675|ref|XP_002053993.1|GJ24191 [Drosophila virilis] >gi|194152079|gb|EDW67513.1| GJ24191 [Drosophila virilis]	XP_002053993	0	64	657.136	724	468
callMF_m.11205	GI18245	681	gi|195119079|ref|XP_002004059.1|GI18245 [Drosophila mojavensis] >gi|193914634|gb|EDW13501.1| GI18245 [Drosophila mojavensis]	XP_002004059	0	96	1170.22	618	599
callMF_m.11206	cytochrome b	343	gi|289740499|gb|ADD18997.1|cytochrome b [Glossina morsitans morsitans]	ADD18997	1.03e-124	89	369.392	236	212
callMF_m.11208	GA22150	515	gi|125980321|ref|XP_001354185.1|GA22150 [Drosophila pseudoobscura pseudoobscura] >gi|195174498|ref|XP_002028010.1| GL15050 [Drosophila persimilis] >gi|54642489|gb|EAL31237.1| GA22150 [Drosophila pseudoobscura pseudoobscura] >gi|194115732|gb|EDW37775.1| GL15050 [Drosophila persimilis]	XP_001354185	0	88	806.594	475	420
callMF_m.1121	GJ12066	243	gi|195376847|ref|XP_002047204.1|GJ12066 [Drosophila virilis] >gi|194154362|gb|EDW69546.1| GJ12066 [Drosophila virilis]	XP_002047204	6.17e-49	61	178.718	188	116
callMF_m.11211	GH17705	514	gi|195059016|ref|XP_001995545.1|GH17705 [Drosophila grimshawi] >gi|193896331|gb|EDV95197.1| GH17705 [Drosophila grimshawi]	XP_001995545	0	90	813.142	519	471
callMF_m.11213	chromobox protein homolog 1 (heterochromatin protein 1 homolog beta)	288	gi|226467836|emb|CAX76145.1|Chromobox protein homolog 1 (Heterochromatin protein 1 homolog beta) [Schistosoma japonicum]	CAX76145	3.38e-25	48	109.768	275	132
callMF_m.11214	GD21731	214	gi|195580278|ref|XP_002079978.1|GD21731 [Drosophila simulans] >gi|194191987|gb|EDX05563.1| GD21731 [Drosophila simulans]	XP_002079978	1.54e-19	50	91.6633	190	96
callMF_m.11215	isoform c	295	gi|62484274|ref|NP_647917.3|CG42540, isoform C [Drosophila melanogaster] >gi|17861728|gb|AAL39341.1| GH25458p [Drosophila melanogaster] >gi|61678447|gb|AAF47921.3| CG42540, isoform C [Drosophila melanogaster] >gi|220951628|gb|ACL88357.1| CG32245-PA [synthetic construct]	NP_647917	2.43e-158	95	458.759	273	261
callMF_m.11217	isoform c	333	gi|62484274|ref|NP_647917.3|CG42540, isoform C [Drosophila melanogaster] >gi|17861728|gb|AAL39341.1| GH25458p [Drosophila melanogaster] >gi|61678447|gb|AAF47921.3| CG42540, isoform C [Drosophila melanogaster] >gi|220951628|gb|ACL88357.1| CG32245-PA [synthetic construct]	NP_647917	1.63e-169	89	488.804	319	285
callMF_m.11219	atp-dependent rna helicase wm6	424	gi|157115837|ref|XP_001658306.1|DEAD box ATP-dependent RNA helicase [Aedes aegypti] >gi|94468806|gb|ABF18252.1| ATP-dependent RNA helicase [Aedes aegypti] >gi|108883476|gb|EAT47701.1| AAEL001216-PA [Aedes aegypti]	XP_001658306	0	95	732.635	423	406
callMF_m.11220	helicase at isoform d	282	gi|442626187|ref|NP_001260100.1|helicase at 25E, isoform D [Drosophila melanogaster] >gi|440213395|gb|AGB92636.1| helicase at 25E, isoform D [Drosophila melanogaster]	NP_001260100	8.93e-141	95	409.838	248	238
callMF_m.11221	GK25668	597	gi|195447434|ref|XP_002071212.1|GK25668 [Drosophila willistoni] >gi|194167297|gb|EDW82198.1| GK25668 [Drosophila willistoni]	XP_002071212	0	89	949.888	596	534
callMF_m.11223	isoform a	250	gi|195112184|ref|XP_002000655.1|GI22411 [Drosophila mojavensis] >gi|193917249|gb|EDW16116.1| GI22411 [Drosophila mojavensis]	XP_002000655	1.52e-36	78	142.124	103	81
callMF_m.11227	GI18055	470	gi|195118344|ref|XP_002003697.1|GI18055 [Drosophila mojavensis] >gi|193914272|gb|EDW13139.1| GI18055 [Drosophila mojavensis]	XP_002003697	4.46e-124	65	409.838	472	308
callMF_m.1123	nipped- isoform e	199	gi|320543561|ref|NP_001097192.2|Nipped-A, isoform E [Drosophila melanogaster] >gi|87128444|gb|ABD22987.1| Nipped-A [Drosophila melanogaster] >gi|318068520|gb|ABV53702.2| Nipped-A, isoform E [Drosophila melanogaster]	NP_001097192	1.52e-90	86	301.982	199	173
callMF_m.11230	odorant-binding protein 19b	150	gi|195345969|ref|XP_002039541.1|GM23030 [Drosophila sechellia] >gi|194134767|gb|EDW56283.1| GM23030 [Drosophila sechellia]	XP_002039541	5.56e-37	65	134.42	149	97
callMF_m.11233	isoform a	272	gi|195574017|ref|XP_002104986.1|GD21244 [Drosophila simulans] >gi|194200913|gb|EDX14489.1| GD21244 [Drosophila simulans]	XP_002104986	2.96e-92	73	284.648	246	180
callMF_m.11234	isoform a	327	gi|289739915|gb|ADD18705.1|farnesyltransferase alpha subunit [Glossina morsitans morsitans]	ADD18705	0	90	546.199	327	296
callMF_m.11235	GK10400	329	gi|195440646|ref|XP_002068151.1|GK10400 [Drosophila willistoni] >gi|194164236|gb|EDW79137.1| GK10400 [Drosophila willistoni]	XP_002068151	0	90	533.872	324	292
callMF_m.11236	nuclease harbi1-like	172	gi|340376510|ref|XP_003386775.1|PREDICTED: putative nuclease HARBI1-like [Amphimedon queenslandica]	XP_003386775	2.31e-51	68	178.718	163	111
callMF_m.1124	isoform c	107	gi|289743713|gb|ADD20604.1|zeelin1 [Glossina morsitans morsitans]	ADD20604	4.53e-37	82	137.502	88	73
callMF_m.11240	mitochondrial ribosomal protein l38	415	gi|195131755|ref|XP_002010311.1|GI14755 [Drosophila mojavensis] >gi|193908761|gb|EDW07628.1| GI14755 [Drosophila mojavensis]	XP_002010311	0	82	607.831	419	346
callMF_m.11241	GE10589	179	gi|195503871|ref|XP_002098836.1|GE10589 [Drosophila yakuba] >gi|194184937|gb|EDW98548.1| GE10589 [Drosophila yakuba]	XP_002098836	7.1e-21	60	98.9821	98	59
callMF_m.11243	GF11320	322	gi|194757112|ref|XP_001960809.1|GF11320 [Drosophila ananassae] >gi|190622107|gb|EDV37631.1| GF11320 [Drosophila ananassae]	XP_001960809	0	93	574.318	321	300
callMF_m.11248	elbow b	113	gi|195338429|ref|XP_002035827.1|GM14828 [Drosophila sechellia] >gi|194129707|gb|EDW51750.1| GM14828 [Drosophila sechellia]	XP_002035827	1.99e-11	64	68.5514	81	52
callMF_m.11249	GI17650	100	gi|195116799|ref|XP_002002939.1|GI17650 [Drosophila mojavensis] >gi|193913514|gb|EDW12381.1| GI17650 [Drosophila mojavensis]	XP_002002939	7.34e-21	78	94.7449	79	62
callMF_m.11250	GJ23431	222	gi|195389216|ref|XP_002053273.1|GJ23431 [Drosophila virilis] >gi|194151359|gb|EDW66793.1| GJ23431 [Drosophila virilis]	XP_002053273	2.67e-152	95	433.335	221	212
callMF_m.11251	wnt oncogene analog 2	268	gi|7905|emb|CAA46001.1|Wnt-2 protein [Drosophila melanogaster]	CAA46001	4.06e-126	81	374.015	271	222
callMF_m.11254	GK24317	336	gi|195437908|ref|XP_002066881.1|GK24317 [Drosophila willistoni] >gi|194162966|gb|EDW77867.1| GK24317 [Drosophila willistoni]	XP_002066881	3.53e-105	68	323.553	323	222
callMF_m.1126	anastral spindle 3	348	gi|195485413|ref|XP_002091082.1|GE12438 [Drosophila yakuba] >gi|194177183|gb|EDW90794.1| GE12438 [Drosophila yakuba]	XP_002091082	3.72e-39	54	158.688	313	171
callMF_m.11260	GI12832	702	gi|195125557|ref|XP_002007244.1|GI12832 [Drosophila mojavensis] >gi|193918853|gb|EDW17720.1| GI12832 [Drosophila mojavensis]	XP_002007244	0	89	1088.56	702	625
callMF_m.11261	GF14088	376	gi|194761934|ref|XP_001963146.1|GF14088 [Drosophila ananassae] >gi|190616843|gb|EDV32367.1| GF14088 [Drosophila ananassae]	XP_001963146	2.78e-105	76	333.569	312	240
callMF_m.11262	GI21629	296	gi|195132324|ref|XP_002010593.1|GI21629 [Drosophila mojavensis] >gi|193907381|gb|EDW06248.1| GI21629 [Drosophila mojavensis]	XP_002010593	1.32e-35	56	138.658	194	110
callMF_m.11263	stromal cell derived factor 2	218	gi|289722624|gb|ADD18246.1|stromal cell derived factor 2 [Glossina morsitans morsitans] >gi|289743659|gb|ADD20577.1| stromal cell derived factor 2 [Glossina morsitans morsitans]	ADD18246	1.72e-115	87	339.732	211	185
callMF_m.11264	af181084_1single-strand specific dna-binding protein	152	gi|195036068|ref|XP_001989493.1|GH18833 [Drosophila grimshawi] >gi|193893689|gb|EDV92555.1| GH18833 [Drosophila grimshawi]	XP_001989493	1.43e-74	86	230.335	146	126
callMF_m.11265	isoform b	311	gi|194744413|ref|XP_001954689.1|GF18398 [Drosophila ananassae] >gi|190627726|gb|EDV43250.1| GF18398 [Drosophila ananassae]	XP_001954689	2.81e-106	77	322.398	261	201
callMF_m.11266	isoform b	259	gi|289741279|gb|ADD19387.1|nicotinamide mononucleotide adenylyl transferase [Glossina morsitans morsitans]	ADD19387	1.36e-154	91	443.351	257	234
callMF_m.11267	CG8483	358	gi|21357507|ref|NP_650264.1|CG8483 [Drosophila melanogaster] >gi|15292113|gb|AAK93325.1| LD39025p [Drosophila melanogaster] >gi|23171146|gb|AAF54913.2| CG8483 [Drosophila melanogaster] >gi|220946250|gb|ACL85668.1| CG8483-PA [synthetic construct]	NP_650264	4.21e-147	72	432.565	378	274
callMF_m.11268	GK22774	416	gi|195449930|ref|XP_002072289.1|GK22774 [Drosophila willistoni] >gi|194168374|gb|EDW83275.1| GK22774 [Drosophila willistoni]	XP_002072289	3.4e-125	90	378.637	205	185
callMF_m.11270	uncharacterized conserved protein	433	gi|289741055|gb|ADD19275.1|uncharacterized conserved protein [Glossina morsitans morsitans]	ADD19275	0	76	529.635	435	332
callMF_m.11272	isoform f	224	gi|195431874|ref|XP_002063953.1|GK15944 [Drosophila willistoni] >gi|194160038|gb|EDW74939.1| GK15944 [Drosophila willistoni]	XP_002063953	1.92e-85	70	265.774	210	149
callMF_m.11273	GF14253	380	gi|194761148|ref|XP_001962794.1|GF14253 [Drosophila ananassae] >gi|190616491|gb|EDV32015.1| GF14253 [Drosophila ananassae]	XP_001962794	6.84e-174	84	501.516	348	295
callMF_m.11274	tata-box binding protein	484	gi|157136872|ref|XP_001663841.1|tata-box binding protein [Aedes aegypti] >gi|108869850|gb|EAT34075.1| AAEL013653-PA [Aedes aegypti]	XP_001663841	3.27e-101	94	326.25	186	175
callMF_m.11276	isoform a	349	gi|195501335|ref|XP_002097754.1|GE26388 [Drosophila yakuba] >gi|194183855|gb|EDW97466.1| GE26388 [Drosophila yakuba]	XP_002097754	1.53e-169	80	487.649	344	278
callMF_m.11278	isoform d	631	gi|320541908|ref|NP_572574.2|CG42797, isoform D [Drosophila melanogaster] >gi|318069351|gb|AAF46511.3| CG42797, isoform D [Drosophila melanogaster] >gi|376319302|gb|AFB18662.1| FI18049p1 [Drosophila melanogaster]	NP_572574	0	97	849.736	467	457
callMF_m.11279	isoform f	414	gi|195392802|ref|XP_002055043.1|GJ19015 [Drosophila virilis] >gi|194149553|gb|EDW65244.1| GJ19015 [Drosophila virilis]	XP_002055043	0	98	753.821	414	409
callMF_m.1128	thiolester containing protein isoform b	418	gi|119116255|emb|CAJ00622.1|thiolester containing protein II, isoform B [Drosophila melanogaster]	CAJ00622	5.44e-95	59	320.472	435	260
callMF_m.11281	pgam5_drovi ame: full=serine threonine-protein phosphatase mitochondrial ame: full=phosphoglycerate mutase family member 5 homolog	295	gi|195397469|ref|XP_002057351.1|GJ17041 [Drosophila virilis] >gi|284433524|sp|B4M7S0.1|PGAM5_DROVI RecName: Full=Serine/threonine-protein phosphatase Pgam5, mitochondrial; AltName: Full=Phosphoglycerate mutase family member 5 homolog >gi|194147118|gb|EDW62837.1| GJ17041 [Drosophila virilis]	XP_002057351	4.1e-159	87	456.447	289	252
callMF_m.11283	GI24323	352	gi|195109034|ref|XP_001999095.1|GI24323 [Drosophila mojavensis] >gi|193915689|gb|EDW14556.1| GI24323 [Drosophila mojavensis]	XP_001999095	3.33e-157	83	459.144	298	248
callMF_m.11286	GG23311	779	gi|194863676|ref|XP_001970558.1|GG23311 [Drosophila erecta] >gi|190662425|gb|EDV59617.1| GG23311 [Drosophila erecta]	XP_001970558	0	86	1207.2	781	675
callMF_m.11288	isoform h	101	gi|195427651|ref|XP_002061890.1|GK16945 [Drosophila willistoni] >gi|194157975|gb|EDW72876.1| GK16945 [Drosophila willistoni]	XP_002061890	1.57e-11	66	69.3218	66	44
callMF_m.11289	GH10979	216	gi|195030472|ref|XP_001988092.1|GH10979 [Drosophila grimshawi] >gi|193904092|gb|EDW02959.1| GH10979 [Drosophila grimshawi]	XP_001988092	2.18e-94	82	297.745	215	177
callMF_m.1129	GI20939	139	gi|195123502|ref|XP_002006244.1|GI20939 [Drosophila mojavensis] >gi|193911312|gb|EDW10179.1| GI20939 [Drosophila mojavensis]	XP_002006244	9.87e-80	96	259.996	137	132
callMF_m.11290	queuine-trna ribosyltransferase	404	gi|289741299|gb|ADD19397.1|queuine-tRNA ribosyltransferase [Glossina morsitans morsitans]	ADD19397	9.9e-180	80	518.85	391	314
callMF_m.11291	isoform c	537	gi|198452598|ref|XP_001358858.2|GA14836 [Drosophila pseudoobscura pseudoobscura] >gi|198131995|gb|EAL28001.2| GA14836 [Drosophila pseudoobscura pseudoobscura]	XP_001358858	0	74	572.007	521	389
callMF_m.11298	cytochrome p450	504	gi|404441539|gb|AFH54200.1|cytochrome P450 [Bactrocera dorsalis]	AFH54200	0	83	734.947	501	419
callMF_m.113	pric1_drops ame: full=protein prickle	202	gi|195402801|ref|XP_002059993.1|GJ15157 [Drosophila virilis] >gi|194140859|gb|EDW57330.1| GJ15157 [Drosophila virilis]	XP_002059993	1.68e-45	64	171.785	220	141
callMF_m.1130	IP16849p	133	gi|125660090|gb|ABN49273.1|IP16849p [Drosophila melanogaster]	ABN49273	4.03e-71	90	228.024	130	117
callMF_m.11300	isoform c	194	gi|195434050|ref|XP_002065016.1|GK14901 [Drosophila willistoni] >gi|194161101|gb|EDW76002.1| GK14901 [Drosophila willistoni]	XP_002065016	2.65e-15	89	80.1073	46	41
callMF_m.11304	GF15821	120	gi|194762070|ref|XP_001963182.1|GF15821 [Drosophila ananassae] >gi|190616879|gb|EDV32403.1| GF15821 [Drosophila ananassae]	XP_001963182	3.28e-72	95	228.024	120	114
callMF_m.11305	GL26629	231	gi|195161615|ref|XP_002021658.1|GL26629 [Drosophila persimilis] >gi|194103458|gb|EDW25501.1| GL26629 [Drosophila persimilis]	XP_002021658	8.19e-67	65	218.779	232	151
callMF_m.11306	GI23474	208	gi|195117456|ref|XP_002003263.1|GI23474 [Drosophila mojavensis] >gi|193913838|gb|EDW12705.1| GI23474 [Drosophila mojavensis]	XP_002003263	1.22e-67	75	220.32	210	159
callMF_m.11307	GJ10154	430	gi|195395878|ref|XP_002056561.1|GJ10154 [Drosophila virilis] >gi|194143270|gb|EDW59673.1| GJ10154 [Drosophila virilis]	XP_002056561	8.67e-164	85	517.694	390	332
callMF_m.11308	GJ17681	419	gi|195387984|ref|XP_002052672.1|GJ17681 [Drosophila virilis] >gi|194149129|gb|EDW64827.1| GJ17681 [Drosophila virilis]	XP_002052672	0	93	744.962	418	390
callMF_m.11309	exosomal 3 -5 exoribonuclease complex subunit rrp45	393	gi|289740851|gb|ADD19173.1|exosomal 3'-5' exoribonuclease complex subunit Rrp45 [Glossina morsitans morsitans]	ADD19173	1.91e-163	77	476.093	386	299
callMF_m.1131	GI19917	142	gi|195119784|ref|XP_002004409.1|GI19917 [Drosophila mojavensis] >gi|193909477|gb|EDW08344.1| GI19917 [Drosophila mojavensis]	XP_002004409	9.16e-48	78	175.637	142	112
callMF_m.11310	GL15042	513	gi|195174532|ref|XP_002028027.1|GL15042 [Drosophila persimilis] >gi|194115749|gb|EDW37792.1| GL15042 [Drosophila persimilis]	XP_002028027	0	74	533.487	486	360
callMF_m.11311	GJ24170	421	gi|195390614|ref|XP_002053963.1|GJ24170 [Drosophila virilis] >gi|194152049|gb|EDW67483.1| GJ24170 [Drosophila virilis]	XP_002053963	0	90	738.028	421	380
callMF_m.11312	GI17028	347	gi|195114434|ref|XP_002001772.1|GI17028 [Drosophila mojavensis] >gi|193912347|gb|EDW11214.1| GI17028 [Drosophila mojavensis]	XP_002001772	0	91	614.764	345	317
callMF_m.11314	isoform a	219	gi|195170358|ref|XP_002025980.1|GL10217 [Drosophila persimilis] >gi|194110844|gb|EDW32887.1| GL10217 [Drosophila persimilis]	XP_002025980	6.87e-39	70	142.895	171	120
callMF_m.11315	GH21850	334	gi|195028895|ref|XP_001987310.1|GH21850 [Drosophila grimshawi] >gi|193903310|gb|EDW02177.1| GH21850 [Drosophila grimshawi]	XP_001987310	0	92	592.808	335	310
callMF_m.11316	vps51_drome ame: full=vacuolar protein sorting-associated protein 51 homolog ame: full=protein fat-free homolog	410	gi|28573717|ref|NP_611363.2|CG15087 [Drosophila melanogaster] >gi|195584695|ref|XP_002082140.1| GD25366 [Drosophila simulans] >gi|74932480|sp|Q8MSY4.1|VPS51_DROME RecName: Full=Vacuolar protein sorting-associated protein 51 homolog; AltName: Full=Protein fat-free homolog >gi|21428406|gb|AAM49863.1| LD05535p [Drosophila melanogaster] >gi|28380724|gb|AAF57649.3| CG15087 [Drosophila melanogaster] >g…	NP_611363	0	93	666.766	410	383
callMF_m.11317	GI14107	305	gi|195134036|ref|XP_002011444.1|GI14107 [Drosophila mojavensis] >gi|193912067|gb|EDW10934.1| GI14107 [Drosophila mojavensis]	XP_002011444	4.59e-34	54	141.354	253	138
callMF_m.11318	hypothetical protein DVIR88_6g0076	277	gi|263359703|gb|ACY70539.1|hypothetical protein DVIR88_6g0076 [Drosophila virilis]	ACY70539	2.44e-35	54	143.665	277	151
callMF_m.11319	GI14107	221	gi|195134036|ref|XP_002011444.1|GI14107 [Drosophila mojavensis] >gi|193912067|gb|EDW10934.1| GI14107 [Drosophila mojavensis]	XP_002011444	1.5e-13	50	78.1814	220	110
callMF_m.1132	cysteinyl-trna synthetase	146	gi|289739575|gb|ADD18535.1|cysteinyl-tRNA synthetase [Glossina morsitans morsitans]	ADD18535	1.07e-50	79	179.104	149	119
callMF_m.11320	nuclear factor isoform c	239	gi|195564266|ref|XP_002105744.1|GD24387 [Drosophila simulans] >gi|194201617|gb|EDX15193.1| GD24387 [Drosophila simulans]	XP_002105744	7.65e-142	97	416.001	205	200
callMF_m.11323	GF17517	282	gi|194740904|ref|XP_001952930.1|GF17517 [Drosophila ananassae] >gi|190625989|gb|EDV41513.1| GF17517 [Drosophila ananassae]	XP_001952930	0	91	520.39	282	258
callMF_m.11324	slender isoform b	1622	gi|24645663|ref|NP_731472.1|slender lobes, isoform B [Drosophila melanogaster] >gi|23170899|gb|AAF54522.2| slender lobes, isoform B [Drosophila melanogaster] >gi|159884189|gb|ABX00773.1| LP24365p [Drosophila melanogaster]	NP_731472	1.89e-15	44	91.6633	823	365
callMF_m.11326	survival motor isoform a	182	gi|289742069|gb|ADD19782.1|mRNA splicing protein SMN [Glossina morsitans morsitans]	ADD19782	1.2e-52	79	177.948	150	119
callMF_m.1133	phtf_drome ame: full= homeodomain transcription factor	115	gi|195028544|ref|XP_001987136.1|GH21753 [Drosophila grimshawi] >gi|193903136|gb|EDW02003.1| GH21753 [Drosophila grimshawi]	XP_001987136	5.47e-50	93	178.718	115	107
callMF_m.11331	isoform b	470	gi|195438713|ref|XP_002067277.1|GK16269 [Drosophila willistoni] >gi|194163362|gb|EDW78263.1| GK16269 [Drosophila willistoni]	XP_002067277	0	93	713.761	394	367
callMF_m.11333	GI18389	145	gi|195124656|ref|XP_002006807.1|GI18389 [Drosophila mojavensis] >gi|193911875|gb|EDW10742.1| GI18389 [Drosophila mojavensis]	XP_002006807	2.44e-100	100	295.434	144	144
callMF_m.11334	CG6005	343	gi|24648107|ref|NP_650771.1|CG6005 [Drosophila melanogaster] >gi|21428496|gb|AAM49908.1| LD27322p [Drosophila melanogaster] >gi|23171695|gb|AAF55621.2| CG6005 [Drosophila melanogaster] >gi|220944326|gb|ACL84706.1| CG6005-PA [synthetic construct] >gi|220954196|gb|ACL89641.1| CG6005-PA [synthetic construct]	NP_650771	3.72e-150	81	437.187	303	247
callMF_m.11338	isoform a	307	gi|194858408|ref|XP_001969171.1|GG24093 [Drosophila erecta] >gi|190661038|gb|EDV58230.1| GG24093 [Drosophila erecta]	XP_001969171	1.52e-133	75	392.889	312	236
callMF_m.11339	GJ16787	655	gi|195396589|ref|XP_002056913.1|GJ16787 [Drosophila virilis] >gi|194146680|gb|EDW62399.1| GJ16787 [Drosophila virilis]	XP_002056913	0	71	672.544	652	467
callMF_m.1134	muscle-specific protein isoform l	223	gi|195385902|ref|XP_002051643.1|GJ11158 [Drosophila virilis] >gi|194148100|gb|EDW63798.1| GJ11158 [Drosophila virilis]	XP_002051643	2.33e-120	92	389.423	223	206
callMF_m.11343	T18889hypothetical protein C03E10.2 - Caenorhabditis elegans	333	gi|7495271|pir||T18889hypothetical protein C03E10.2 - Caenorhabditis elegans	T18889	3.07e-92	62	289.656	333	208
callMF_m.11350	GA13235	130	gi|198470934|ref|XP_001355443.2|GA13235 [Drosophila pseudoobscura pseudoobscura] >gi|198145688|gb|EAL32502.2| GA13235 [Drosophila pseudoobscura pseudoobscura]	XP_001355443	7.57e-13	62	74.3294	145	91
callMF_m.11356	GF18769	394	gi|194745945|ref|XP_001955445.1|GF18769 [Drosophila ananassae] >gi|190628482|gb|EDV44006.1| GF18769 [Drosophila ananassae]	XP_001955445	0	84	578.17	394	332
callMF_m.11359	ftz transcription factor isoform a	345	gi|24666438|ref|NP_730359.1|ftz transcription factor 1, isoform A [Drosophila melanogaster] >gi|386771387|ref|NP_001246824.1| ftz transcription factor 1, isoform C [Drosophila melanogaster] >gi|23093169|gb|AAN11667.1| ftz transcription factor 1, isoform A [Drosophila melanogaster] >gi|383291999|gb|AFH04495.1| ftz transcription factor 1, isoform C [Drosophila melanogaster]	NP_730359	4.32e-110	97	350.132	190	185
callMF_m.1136	molecule interacting with isoform k	112	gi|386765435|ref|NP_001247014.1|molecule interacting with CasL, isoform K [Drosophila melanogaster] >gi|383292601|gb|AFH06332.1| molecule interacting with CasL, isoform K [Drosophila melanogaster]	NP_001247014	2.57e-24	72	107.071	102	74
callMF_m.11360	ftz transcription factor isoform a	381	gi|195160888|ref|XP_002021304.1|GL25259 [Drosophila persimilis] >gi|194118417|gb|EDW40460.1| GL25259 [Drosophila persimilis]	XP_002021304	8.82e-110	97	353.984	189	184
callMF_m.11361	isoform b	216	gi|386765869|ref|NP_001247128.1|serpent, isoform E [Drosophila melanogaster] >gi|383292736|gb|AFH06446.1| serpent, isoform E [Drosophila melanogaster]	NP_001247128	7.1e-77	93	255.758	128	120
callMF_m.11363	isoform g	217	gi|195570486|ref|XP_002103238.1|GD19064 [Drosophila simulans] >gi|194199165|gb|EDX12741.1| GD19064 [Drosophila simulans]	XP_002103238	2.29e-26	91	115.546	57	52
callMF_m.11364	isoform g	168	gi|195570486|ref|XP_002103238.1|GD19064 [Drosophila simulans] >gi|194199165|gb|EDX12741.1| GD19064 [Drosophila simulans]	XP_002103238	4.91e-28	91	118.627	57	52
callMF_m.11366	isoform b	265	gi|386765869|ref|NP_001247128.1|serpent, isoform E [Drosophila melanogaster] >gi|383292736|gb|AFH06446.1| serpent, isoform E [Drosophila melanogaster]	NP_001247128	7.82e-75	93	252.292	128	120
callMF_m.11367	GA30140	434	gi|390177978|ref|XP_001358596.3|GA30140 [Drosophila pseudoobscura pseudoobscura] >gi|388859278|gb|EAL27737.3| GA30140 [Drosophila pseudoobscura pseudoobscura]	XP_001358596	2.94e-73	50	249.21	474	241
callMF_m.11369	GI23891	294	gi|195107422|ref|XP_001998311.1|GI23891 [Drosophila mojavensis] >gi|193914905|gb|EDW13772.1| GI23891 [Drosophila mojavensis]	XP_001998311	6.84e-114	74	342.813	298	221
callMF_m.11370	GM18574	140	gi|195342822|ref|XP_002037997.1|GM18574 [Drosophila sechellia] >gi|194132847|gb|EDW54415.1| GM18574 [Drosophila sechellia]	XP_002037997	1.69e-68	84	222.631	142	120
callMF_m.11371	GA10719	275	gi|198475980|ref|XP_001357220.2|GA10719 [Drosophila pseudoobscura pseudoobscura] >gi|198137493|gb|EAL34289.2| GA10719 [Drosophila pseudoobscura pseudoobscura]	XP_001357220	3.75e-120	80	371.703	275	222
callMF_m.11372	GE22105	325	gi|195475120|ref|XP_002089832.1|GE22105 [Drosophila yakuba] >gi|194175933|gb|EDW89544.1| GE22105 [Drosophila yakuba]	XP_002089832	5.78e-124	72	374.4	312	226
callMF_m.11375	GG25266	381	gi|194858354|ref|XP_001969160.1|GG25266 [Drosophila erecta] >gi|190661027|gb|EDV58219.1| GG25266 [Drosophila erecta]	XP_001969160	1.61e-119	72	365.155	302	218
callMF_m.11378	GK15618	125	gi|195431922|ref|XP_002063976.1|GK15618 [Drosophila willistoni] >gi|194160061|gb|EDW74962.1| GK15618 [Drosophila willistoni]	XP_002063976	1.9e-62	95	207.608	125	119
callMF_m.11379	GK19086	303	gi|195431920|ref|XP_002063975.1|GK19086 [Drosophila willistoni] >gi|194160060|gb|EDW74961.1| GK19086 [Drosophila willistoni]	XP_002063975	1.83e-59	69	203.756	195	135
callMF_m.1138	GI17558	264	gi|195116425|ref|XP_002002755.1|GI17558 [Drosophila mojavensis] >gi|193913330|gb|EDW12197.1| GI17558 [Drosophila mojavensis]	XP_002002755	4.96e-92	70	291.582	265	187
callMF_m.11381	hypothetical protein AaeL_AAEL002264	260	gi|157127773|ref|XP_001661174.1|hypothetical protein AaeL_AAEL002264 [Aedes aegypti] >gi|108882348|gb|EAT46573.1| AAEL002264-PA [Aedes aegypti]	XP_001661174	2.11e-13	57	75.8702	114	66
callMF_m.11384	GK16331	267	gi|195438701|ref|XP_002067271.1|GK16331 [Drosophila willistoni] >gi|194163356|gb|EDW78257.1| GK16331 [Drosophila willistoni]	XP_002067271	5.71e-93	70	287.345	260	184
callMF_m.11385	isoform b	212	gi|221330614|ref|NP_722768.2|CG10874, isoform B [Drosophila melanogaster] >gi|220901906|gb|AAF51295.3| CG10874, isoform B [Drosophila melanogaster]	NP_722768	2.29e-109	83	323.939	221	184
callMF_m.11386	GJ18417	435	gi|195401497|ref|XP_002059349.1|GJ18417 [Drosophila virilis] >gi|194142355|gb|EDW58761.1| GJ18417 [Drosophila virilis]	XP_002059349	8.64e-63	80	221.09	172	139
callMF_m.11388	isoform c	665	gi|195127415|ref|XP_002008164.1|GI11972 [Drosophila mojavensis] >gi|193919773|gb|EDW18640.1| GI11972 [Drosophila mojavensis]	XP_002008164	3.14e-129	53	408.297	663	356
callMF_m.1139	drosophila multidendritic neurons sodium channel 1	191	gi|194758567|ref|XP_001961533.1|GF15015 [Drosophila ananassae] >gi|190615230|gb|EDV30754.1| GF15015 [Drosophila ananassae]	XP_001961533	3.35e-37	53	144.05	203	108
callMF_m.11390	isoform c	696	gi|195127415|ref|XP_002008164.1|GI11972 [Drosophila mojavensis] >gi|193919773|gb|EDW18640.1| GI11972 [Drosophila mojavensis]	XP_002008164	3.83e-122	51	390.963	694	356
callMF_m.11392	mitochondrial ribosomal protein s28	333	gi|289739967|gb|ADD18731.1|mitochondrial ribosomal protein S28 [Glossina morsitans morsitans]	ADD18731	1.83e-166	85	478.404	328	281
callMF_m.11393	GH13563	982	gi|195050763|ref|XP_001992962.1|GH13563 [Drosophila grimshawi] >gi|193900021|gb|EDV98887.1| GH13563 [Drosophila grimshawi]	XP_001992962	5.66e-14	90	85.8853	43	39
callMF_m.114	translational activator gcn1	104	gi|195451521|ref|XP_002072960.1|GK13410 [Drosophila willistoni] >gi|194169045|gb|EDW83946.1| GK13410 [Drosophila willistoni]	XP_002072960	4.23e-30	79	123.25	103	82
callMF_m.11401	GA17562	822	gi|198464455|ref|XP_001353225.2|GA17562 [Drosophila pseudoobscura pseudoobscura] >gi|198149725|gb|EAL30728.2| GA17562 [Drosophila pseudoobscura pseudoobscura]	XP_001353225	0	81	645.195	456	371
callMF_m.11402	GE20685	1168	gi|195491440|ref|XP_002093562.1|GE20685 [Drosophila yakuba] >gi|194179663|gb|EDW93274.1| GE20685 [Drosophila yakuba]	XP_002093562	0	89	1242.25	855	768
callMF_m.11406	GM20982	344	gi|195332241|ref|XP_002032807.1|GM20982 [Drosophila sechellia] >gi|194124777|gb|EDW46820.1| GM20982 [Drosophila sechellia]	XP_002032807	5.29e-43	75	170.244	124	93
callMF_m.11407	GM20982	264	gi|195332241|ref|XP_002032807.1|GM20982 [Drosophila sechellia] >gi|194124777|gb|EDW46820.1| GM20982 [Drosophila sechellia]	XP_002032807	2.1e-43	75	168.318	124	93
callMF_m.11408	GL19581	399	gi|195148504|ref|XP_002015213.1|GL19581 [Drosophila persimilis] >gi|194107166|gb|EDW29209.1| GL19581 [Drosophila persimilis]	XP_002015213	5.9e-123	87	372.859	220	192
callMF_m.1141	reverse transcriptase and rnase h-like protein	315	gi|195449063|ref|XP_002071923.1|GK23667 [Drosophila willistoni] >gi|194168008|gb|EDW82909.1| GK23667 [Drosophila willistoni]	XP_002071923	1.15e-92	66	291.967	293	194
callMF_m.11410	GK25759	583	gi|195447790|ref|XP_002071371.1|GK25759 [Drosophila willistoni] >gi|194167456|gb|EDW82357.1| GK25759 [Drosophila willistoni]	XP_002071371	0	75	722.62	592	447
callMF_m.1142	GH20155	119	gi|195028490|ref|XP_001987109.1|GH20155 [Drosophila grimshawi] >gi|193903109|gb|EDW01976.1| GH20155 [Drosophila grimshawi]	XP_001987109	3.35e-20	58	92.0485	117	69
callMF_m.11420	GK15277	1870	gi|195457070|ref|XP_002075412.1|GK15277 [Drosophila willistoni] >gi|194171497|gb|EDW86398.1| GK15277 [Drosophila willistoni]	XP_002075412	1.56e-31	78	145.206	107	84
callMF_m.11424	GE19291	327	gi|195475084|ref|XP_002089815.1|GE19291 [Drosophila yakuba] >gi|194175916|gb|EDW89527.1| GE19291 [Drosophila yakuba]	XP_002089815	7.97e-42	61	160.229	281	172
callMF_m.11425	microtubule-associated protein 60	152	gi|194752619|ref|XP_001958618.1|GF12481 [Drosophila ananassae] >gi|190619916|gb|EDV35440.1| GF12481 [Drosophila ananassae]	XP_001958618	6.24e-31	83	124.02	80	67
callMF_m.11426	GJ12256	356	gi|195376155|ref|XP_002046862.1|GJ12256 [Drosophila virilis] >gi|194154020|gb|EDW69204.1| GJ12256 [Drosophila virilis]	XP_002046862	0	96	659.062	355	344
callMF_m.11427	isoform c	478	gi|194853511|ref|XP_001968176.1|GG24723 [Drosophila erecta] >gi|190660043|gb|EDV57235.1| GG24723 [Drosophila erecta]	XP_001968176	3.51e-167	70	498.819	437	309
callMF_m.11429	GI21701	293	gi|195118254|ref|XP_002003655.1|GI21701 [Drosophila mojavensis] >gi|193914230|gb|EDW13097.1| GI21701 [Drosophila mojavensis]	XP_002003655	3.28e-55	84	198.749	119	101
callMF_m.1143	GI17373	354	gi|195115734|ref|XP_002002411.1|GI17373 [Drosophila mojavensis] >gi|193912986|gb|EDW11853.1| GI17373 [Drosophila mojavensis]	XP_002002411	1.21e-132	80	395.971	275	222
callMF_m.11431	isoform c	474	gi|194853511|ref|XP_001968176.1|GG24723 [Drosophila erecta] >gi|190660043|gb|EDV57235.1| GG24723 [Drosophila erecta]	XP_001968176	1.01e-175	71	520.39	452	322
callMF_m.11433	GI21701	289	gi|195118254|ref|XP_002003655.1|GI21701 [Drosophila mojavensis] >gi|193914230|gb|EDW13097.1| GI21701 [Drosophila mojavensis]	XP_002003655	2.76e-63	85	220.705	134	114
callMF_m.11436	enoyl- hydratase	374	gi|289741989|gb|ADD19742.1|enoyl-CoA hydratase [Glossina morsitans morsitans]	ADD19742	5.87e-167	84	484.567	319	271
callMF_m.11438	abc 1 protein	680	gi|289740713|gb|ADD19104.1|ABC 1 protein [Glossina morsitans morsitans]	ADD19104	0	82	990.719	699	578
callMF_m.11439	GJ17993	113	gi|195401424|ref|XP_002059313.1|GJ17993 [Drosophila virilis] >gi|194142319|gb|EDW58725.1| GJ17993 [Drosophila virilis]	XP_002059313	4.69e-53	85	186.037	115	98
callMF_m.1144	GI11941	195	gi|195127507|ref|XP_002008210.1|GI11941 [Drosophila mojavensis] >gi|193919819|gb|EDW18686.1| GI11941 [Drosophila mojavensis]	XP_002008210	1.76e-109	89	327.405	194	173
callMF_m.11440	GA10897	327	gi|125809325|ref|XP_001361076.1|GA10897 [Drosophila pseudoobscura pseudoobscura] >gi|54636249|gb|EAL25652.1| GA10897 [Drosophila pseudoobscura pseudoobscura]	XP_001361076	1.28e-28	63	125.561	155	99
callMF_m.11441	fat body serine protease	391	gi|195055725|ref|XP_001994763.1|GH14281 [Drosophila grimshawi] >gi|193892526|gb|EDV91392.1| GH14281 [Drosophila grimshawi]	XP_001994763	2.74e-128	65	392.504	386	251
callMF_m.11445	GI11015	455	gi|195134322|ref|XP_002011586.1|GI11015 [Drosophila mojavensis] >gi|193906709|gb|EDW05576.1| GI11015 [Drosophila mojavensis]	XP_002011586	0	82	532.332	455	376
callMF_m.11446	GJ11841	409	gi|195377660|ref|XP_002047606.1|GJ11841 [Drosophila virilis] >gi|194154764|gb|EDW69948.1| GJ11841 [Drosophila virilis]	XP_002047606	1.14e-164	73	479.945	398	292
callMF_m.11447	GH13309	1248	gi|195051120|ref|XP_001993037.1|GH13309 [Drosophila grimshawi] >gi|193900096|gb|EDV98962.1| GH13309 [Drosophila grimshawi]	XP_001993037	0	91	1977.6	1249	1140
callMF_m.11449	isoform b	678	gi|336171113|gb|AEI25994.1|putative Medea protein [Episyrphus balteatus]	AEI25994	4.47e-165	81	502.286	358	291
callMF_m.1145	cellular retinaldehyde binding protein	111	gi|195014539|ref|XP_001984034.1|GH15231 [Drosophila grimshawi] >gi|193897516|gb|EDV96382.1| GH15231 [Drosophila grimshawi]	XP_001984034	1.49e-45	85	159.844	104	89
callMF_m.11450	isoform b	446	gi|336171113|gb|AEI25994.1|putative Medea protein [Episyrphus balteatus]	AEI25994	1.75e-168	81	502.286	358	291
callMF_m.11452	GA16072	331	gi|198453607|ref|XP_001359248.2|GA16072 [Drosophila pseudoobscura pseudoobscura] >gi|198132433|gb|EAL28393.2| GA16072 [Drosophila pseudoobscura pseudoobscura]	XP_001359248	2.91e-29	64	128.642	171	110
callMF_m.11453	shaking isoform f	110	gi|221500180|ref|NP_001138222.1|shaking B, isoform F [Drosophila melanogaster] >gi|220901836|gb|ACL82952.1| shaking B, isoform F [Drosophila melanogaster]	NP_001138222	1.09e-51	99	174.866	109	108
callMF_m.11455	laminin b2	479	gi|195376995|ref|XP_002047278.1|GJ12023 [Drosophila virilis] >gi|194154436|gb|EDW69620.1| GJ12023 [Drosophila virilis]	XP_002047278	0	87	619.772	477	415
callMF_m.11459	focal adhesion isoform d	1498	gi|221330448|ref|NP_001137718.1|focal adhesion kinase, isoform D [Drosophila melanogaster] >gi|220902300|gb|ACL83172.1| focal adhesion kinase, isoform D [Drosophila melanogaster]	NP_001137718	0	61	1187.17	1469	898
callMF_m.1146	GA12648	211	gi|125772961|ref|XP_001357739.1|GA12648 [Drosophila pseudoobscura pseudoobscura] >gi|54637471|gb|EAL26873.1| GA12648 [Drosophila pseudoobscura pseudoobscura]	XP_001357739	2.01e-123	90	369.777	210	190
callMF_m.11460	focal adhesion isoform a	1159	gi|6525023|gb|AAF15292.1|AF201701_1focal adhesion kinase homolog FAK56 [Drosophila melanogaster]	AAF15292	0	69	1132.09	1094	758
callMF_m.11461	isoform c	317	gi|390178167|ref|XP_003736583.1|GA16174, isoform C [Drosophila pseudoobscura pseudoobscura] >gi|388859349|gb|EIM52656.1| GA16174, isoform C [Drosophila pseudoobscura pseudoobscura]	XP_003736583	7.73e-80	72	271.552	327	236
callMF_m.11463	GJ14662	674	gi|195402846|ref|XP_002060011.1|GJ14662 [Drosophila virilis] >gi|194150325|gb|EDW66011.1| GJ14662 [Drosophila virilis]	XP_002060011	3.82e-44	93	176.407	173	162
callMF_m.11466	GM20234	220	gi|195334230|ref|XP_002033787.1|GM20234 [Drosophila sechellia] >gi|194125757|gb|EDW47800.1| GM20234 [Drosophila sechellia]	XP_002033787	8.85e-28	94	121.324	91	86
callMF_m.11468	GD18280	809	gi|195573538|ref|XP_002104749.1|GD18280 [Drosophila simulans] >gi|194200676|gb|EDX14252.1| GD18280 [Drosophila simulans]	XP_002104749	0	91	832.017	497	453
callMF_m.1147	isoform b	222	gi|13183558|gb|AAK15257.1|dystrophin-like protein DLP186 [Drosophila melanogaster]	AAK15257	1.32e-17	64	90.8929	106	68
callMF_m.11470	GJ14765	516	gi|195401915|ref|XP_002059556.1|GJ14765 [Drosophila virilis] >gi|194147263|gb|EDW62978.1| GJ14765 [Drosophila virilis]	XP_002059556	0	82	699.123	482	397
callMF_m.11472	GJ24607	421	gi|195392150|ref|XP_002054722.1|GJ24607 [Drosophila virilis] >gi|194152808|gb|EDW68242.1| GJ24607 [Drosophila virilis]	XP_002054722	0	97	693.73	340	332
callMF_m.11473	isoform i	209	gi|195451257|ref|XP_002072835.1|GK13816 [Drosophila willistoni] >gi|194168920|gb|EDW83821.1| GK13816 [Drosophila willistoni]	XP_002072835	2.3e-61	75	218.009	209	157
callMF_m.11474	GJ15896	339	gi|195398985|ref|XP_002058101.1|GJ15896 [Drosophila virilis] >gi|194150525|gb|EDW66209.1| GJ15896 [Drosophila virilis]	XP_002058101	0	87	543.502	344	302
callMF_m.11477	GF15514	321	gi|194760631|ref|XP_001962542.1|GF15514 [Drosophila ananassae] >gi|190616239|gb|EDV31763.1| GF15514 [Drosophila ananassae]	XP_001962542	1.43e-151	85	445.277	281	241
callMF_m.11479	isoform b	126	gi|195148436|ref|XP_002015180.1|GL18555 [Drosophila persimilis] >gi|194107133|gb|EDW29176.1| GL18555 [Drosophila persimilis]	XP_002015180	2.46e-42	76	153.68	117	89
callMF_m.11480	isoform c	1398	gi|194748038|ref|XP_001956456.1|GF24581 [Drosophila ananassae] >gi|190623738|gb|EDV39262.1| GF24581 [Drosophila ananassae]	XP_001956456	0	75	1676.37	1413	1070
callMF_m.11482	isoform a	243	gi|194865393|ref|XP_001971407.1|GG14446 [Drosophila erecta] >gi|190653190|gb|EDV50433.1| GG14446 [Drosophila erecta]	XP_001971407	1.24e-30	59	123.635	184	109
callMF_m.11483	long chain fatty acid elongase	313	gi|125978062|ref|XP_001353064.1|GA17812 [Drosophila pseudoobscura pseudoobscura] >gi|54641815|gb|EAL30565.1| GA17812 [Drosophila pseudoobscura pseudoobscura]	XP_001353064	0	92	580.867	312	290
callMF_m.11484	GL12713	301	gi|195172388|ref|XP_002026980.1|GL12713 [Drosophila persimilis] >gi|194112748|gb|EDW34791.1| GL12713 [Drosophila persimilis]	XP_002026980	0	92	544.658	298	277
callMF_m.11486	tyramine receptor	499	gi|390179243|ref|XP_001359694.3|GA20346 [Drosophila pseudoobscura pseudoobscura] >gi|388859767|gb|EAL28844.3| GA20346 [Drosophila pseudoobscura pseudoobscura]	XP_001359694	7.38e-140	78	427.943	291	229
callMF_m.11488	GJ14786	194	gi|195385046|ref|XP_002051219.1|GJ14786 [Drosophila virilis] >gi|194147676|gb|EDW63374.1| GJ14786 [Drosophila virilis]	XP_002051219	1.19e-62	72	202.986	201	145
callMF_m.11489	GA20100	1343	gi|125987133|ref|XP_001357329.1|GA20100 [Drosophila pseudoobscura pseudoobscura] >gi|54645660|gb|EAL34398.1| GA20100 [Drosophila pseudoobscura pseudoobscura]	XP_001357329	0	59	924.85	1363	810
callMF_m.1149	RT09993p	130	gi|306774140|gb|ADN05221.1|RT09993p [Drosophila melanogaster]	ADN05221	5.99e-80	94	246.514	130	123
callMF_m.11492	GI20587	513	gi|195122314|ref|XP_002005657.1|GI20587 [Drosophila mojavensis] >gi|193910725|gb|EDW09592.1| GI20587 [Drosophila mojavensis]	XP_002005657	8.27e-78	52	264.233	526	276
callMF_m.11494	isoform c	760	gi|25012732|gb|AAN71459.1|RE64196p [Drosophila melanogaster]	AAN71459	0	69	777.319	756	522
callMF_m.11495	GA18250	497	gi|198473206|ref|XP_001356205.2|GA18250 [Drosophila pseudoobscura pseudoobscura] >gi|198139351|gb|EAL33265.2| GA18250 [Drosophila pseudoobscura pseudoobscura]	XP_001356205	0	75	609.372	518	393
callMF_m.11497	flotillin- isoform a	135	gi|195432685|ref|XP_002064347.1|GK20117 [Drosophila willistoni] >gi|194160432|gb|EDW75333.1| GK20117 [Drosophila willistoni]	XP_002064347	3.32e-85	95	266.544	136	130
callMF_m.115	GK11708	156	gi|195444248|ref|XP_002069781.1|GK11708 [Drosophila willistoni] >gi|194165866|gb|EDW80767.1| GK11708 [Drosophila willistoni]	XP_002069781	2.79e-11	65	70.0922	104	68
callMF_m.11500	GL19667	625	gi|195148838|ref|XP_002015370.1|GL19667 [Drosophila persimilis] >gi|194107323|gb|EDW29366.1| GL19667 [Drosophila persimilis]	XP_002015370	0	82	936.406	642	531
callMF_m.11503	endophilin isoform c	394	gi|161077251|ref|NP_001097375.1|endophilin B, isoform C [Drosophila melanogaster] >gi|157400405|gb|ABV53851.1| endophilin B, isoform C [Drosophila melanogaster]	NP_001097375	5.32e-168	92	486.878	290	267
callMF_m.11504	endophilin isoform a	402	gi|19922596|ref|NP_611410.1|endophilin B, isoform A [Drosophila melanogaster] >gi|17946393|gb|AAL49230.1| RE65748p [Drosophila melanogaster] >gi|21645164|gb|AAM70847.1| endophilin B, isoform A [Drosophila melanogaster] >gi|220952174|gb|ACL88630.1| endoB-PA [synthetic construct]	NP_611410	0	85	585.874	382	327
callMF_m.11505	isoform b	307	gi|195018408|ref|XP_001984776.1|GH16657 [Drosophila grimshawi] >gi|193898258|gb|EDV97124.1| GH16657 [Drosophila grimshawi]	XP_001984776	3.47e-100	65	314.694	311	205
callMF_m.1151	chitinase	174	gi|344227152|gb|AEN03033.1|chitinase [Bactrocera dorsalis]	AEN03033	3.85e-93	86	279.256	172	148
callMF_m.11510	GF12588	532	gi|194753077|ref|XP_001958845.1|GF12588 [Drosophila ananassae] >gi|190620143|gb|EDV35667.1| GF12588 [Drosophila ananassae]	XP_001958845	0	83	774.237	513	426
callMF_m.11511	GA20622	513	gi|198463992|ref|XP_001353026.2|GA20622 [Drosophila pseudoobscura pseudoobscura] >gi|198151495|gb|EAL30527.2| GA20622 [Drosophila pseudoobscura pseudoobscura]	XP_001353026	0	83	705.286	509	425
callMF_m.11512	SD02424p	456	gi|21428696|gb|AAM50008.1|SD02424p [Drosophila melanogaster]	AAM50008	4.39e-91	69	310.071	313	216
callMF_m.11513	isoform b	413	gi|195151603|ref|XP_002016728.1|GL21922 [Drosophila persimilis] >gi|194111785|gb|EDW33828.1| GL21922 [Drosophila persimilis]	XP_002016728	7.83e-108	79	345.125	265	210
callMF_m.11514	GE26109	187	gi|195500109|ref|XP_002097234.1|GE26109 [Drosophila yakuba] >gi|194183335|gb|EDW96946.1| GE26109 [Drosophila yakuba]	XP_002097234	5.68e-116	94	357.836	187	177
callMF_m.11515	putative GTpase	294	gi|289743039|gb|ADD20267.1|putative GTpase [Glossina morsitans morsitans]	ADD20267	0	92	519.62	294	271
callMF_m.11516	GJ21930	1299	gi|195382689|ref|XP_002050062.1|GJ21930 [Drosophila virilis] >gi|194144859|gb|EDW61255.1| GJ21930 [Drosophila virilis]	XP_002050062	0	86	2060.42	1309	1128
callMF_m.11517	GK21490	749	gi|195430416|ref|XP_002063251.1|GK21490 [Drosophila willistoni] >gi|194159336|gb|EDW74237.1| GK21490 [Drosophila willistoni]	XP_002063251	2.99e-152	57	473.011	746	428
callMF_m.11518	isoform b	257	gi|195171220|ref|XP_002026405.1|GL20646 [Drosophila persimilis] >gi|194111307|gb|EDW33350.1| GL20646 [Drosophila persimilis]	XP_002026405	1.77e-51	92	178.718	121	112
callMF_m.11519	rolling isoform c	177	gi|17980216|gb|AAL50558.1|rolling pebbles isoform 6 [Drosophila melanogaster]	AAL50558	1.08e-91	90	302.368	169	153
callMF_m.11521	pseudouridine synthase	512	gi|289741503|gb|ADD19499.1|pseudouridine synthase [Glossina morsitans morsitans]	ADD19499	0	94	799.275	436	412
callMF_m.11522	isoform b	283	gi|195436680|ref|XP_002066285.1|GK18210 [Drosophila willistoni] >gi|194162370|gb|EDW77271.1| GK18210 [Drosophila willistoni]	XP_002066285	2.34e-30	60	130.568	166	100
callMF_m.11523	isoform a	586	gi|24584926|ref|NP_724095.1|kelch, isoform A [Drosophila melanogaster] >gi|7298428|gb|AAF53651.1| kelch, isoform A [Drosophila melanogaster] >gi|325304092|gb|ADZ05867.1| LD29455p [Drosophila melanogaster]	NP_724095	0	92	885.945	521	481
callMF_m.11525	GK19504	256	gi|195429513|ref|XP_002062803.1|GK19504 [Drosophila willistoni] >gi|194158888|gb|EDW73789.1| GK19504 [Drosophila willistoni]	XP_002062803	2.52e-33	55	135.191	237	131
callMF_m.11527	GJ22340	372	gi|195384156|ref|XP_002050784.1|GJ22340 [Drosophila virilis] >gi|194145581|gb|EDW61977.1| GJ22340 [Drosophila virilis]	XP_002050784	1.59e-64	72	229.95	258	186
callMF_m.1153	PREDICTED: similar to orf	114	gi|189242337|ref|XP_001810078.1|PREDICTED: similar to orf [Tribolium castaneum] >gi|270016528|gb|EFA12974.1| hypothetical protein TcasGA2_TC004277 [Tribolium castaneum]	XP_001810078	1.19e-30	74	125.176	113	84
callMF_m.11531	isoform b	807	gi|442624206|ref|NP_725875.3|Rgk1, isoform B [Drosophila melanogaster] >gi|440214522|gb|AAM70848.3| Rgk1, isoform B [Drosophila melanogaster]	NP_725875	7.79e-177	85	556.984	389	333
callMF_m.11538	CG3045	359	gi|19922728|ref|NP_611646.1|CG3045 [Drosophila melanogaster] >gi|7291383|gb|AAF46811.1| CG3045 [Drosophila melanogaster] >gi|16182987|gb|AAL13605.1| GH14326p [Drosophila melanogaster] >gi|220945178|gb|ACL85132.1| CG3045-PA [synthetic construct] >gi|220955082|gb|ACL90084.1| CG3045-PA [synthetic construct]	NP_611646	0	82	525.013	360	297
callMF_m.11539	GA15012	321	gi|198457476|ref|XP_001360684.2|GA15012 [Drosophila pseudoobscura pseudoobscura] >gi|198135994|gb|EAL25259.2| GA15012 [Drosophila pseudoobscura pseudoobscura]	XP_001360684	1.12e-79	72	256.914	290	209
callMF_m.1154	hypothetical protein TcasGA2_TC001648	107	gi|270012874|gb|EFA09322.1|hypothetical protein TcasGA2_TC001648 [Tribolium castaneum]	EFA09322	2.81e-22	71	100.523	101	72
callMF_m.11541	isoform a	259	gi|194898955|ref|XP_001979028.1|GG10600 [Drosophila erecta] >gi|190650731|gb|EDV47986.1| GG10600 [Drosophila erecta]	XP_001979028	3.08e-179	96	504.597	258	248
callMF_m.11542	isoform b	236	gi|161078060|ref|NP_001097694.1|gasp, isoform B [Drosophila melanogaster] >gi|158030173|gb|ABW08608.1| gasp, isoform B [Drosophila melanogaster]	NP_001097694	7.08e-165	97	466.463	235	230
callMF_m.11543	zgpat_drogr ame: full=zinc finger ccch-type with g patch domain-containing protein	506	gi|195030916|ref|XP_001988251.1|GH11061 [Drosophila grimshawi] >gi|259710294|sp|B4JCG4.1|ZGPAT_DROGR RecName: Full=Zinc finger CCCH-type with G patch domain-containing protein >gi|193904251|gb|EDW03118.1| GH11061 [Drosophila grimshawi]	XP_001988251	2.81e-180	73	527.324	502	367
callMF_m.11544	GJ15621	417	gi|195399193|ref|XP_002058205.1|GJ15621 [Drosophila virilis] >gi|194150629|gb|EDW66313.1| GJ15621 [Drosophila virilis]	XP_002058205	1.61e-109	79	344.739	334	265
callMF_m.11545	hypothetical protein AaeL_AAEL009290	447	gi|157121425|ref|XP_001659899.1|hypothetical protein AaeL_AAEL009290 [Aedes aegypti] >gi|108874628|gb|EAT38853.1| AAEL009290-PA [Aedes aegypti]	XP_001659899	4.91e-62	55	218.779	414	228
callMF_m.11548	GI15367	239	gi|195130060|ref|XP_002009472.1|GI15367 [Drosophila mojavensis] >gi|193907922|gb|EDW06789.1| GI15367 [Drosophila mojavensis]	XP_002009472	1.2e-123	91	362.073	212	194
callMF_m.11549	GJ22276	318	gi|195383878|ref|XP_002050652.1|GJ22276 [Drosophila virilis] >gi|194145449|gb|EDW61845.1| GJ22276 [Drosophila virilis]	XP_002050652	7.15e-97	75	323.553	252	189
callMF_m.1155	ryanodine receptor homologue	165	gi|2160478|dbj|BAA04212.1|ryanodine receptor homologue [Drosophila melanogaster]	BAA04212	1.24e-103	97	338.191	165	161
callMF_m.11550	GG14902	181	gi|194865258|ref|XP_001971340.1|GG14902 [Drosophila erecta] >gi|190653123|gb|EDV50366.1| GG14902 [Drosophila erecta]	XP_001971340	7.58e-19	68	88.5817	114	78
callMF_m.11552	GJ17170	417	gi|195386140|ref|XP_002051762.1|GJ17170 [Drosophila virilis] >gi|194148219|gb|EDW63917.1| GJ17170 [Drosophila virilis]	XP_002051762	5.05e-125	67	386.726	418	281
callMF_m.11553	GH11437	122	gi|195034602|ref|XP_001988933.1|GH11437 [Drosophila grimshawi] >gi|193904933|gb|EDW03800.1| GH11437 [Drosophila grimshawi]	XP_001988933	7.17e-33	63	129.798	126	80
callMF_m.11555	paired-type homeodomain protein	238	gi|56411856|gb|AAV88498.1|paired-type homeodomain protein [Drosophila simulans]	AAV88498	4.74e-69	79	228.409	172	137
callMF_m.11557	mitochondrial thymidine kinase 2 deoxyguanosine kinase	263	gi|289743077|gb|ADD20286.1|mitochondrial thymidine kinase 2/deoxyguanosine kinase [Glossina morsitans morsitans]	ADD20286	7.7e-115	88	341.273	234	207
callMF_m.11558	hypothetical protein	713	gi|312285612|gb|ADQ64496.1|hypothetical protein [Bactrocera oleae]	ADQ64496	1.01e-102	75	327.405	267	201
callMF_m.11563	javelin- isoform b	637	gi|195061231|ref|XP_001995950.1|GH14225 [Drosophila grimshawi] >gi|193891742|gb|EDV90608.1| GH14225 [Drosophila grimshawi]	XP_001995950	5.15e-86	67	300.056	364	247
callMF_m.11568	GJ15855	358	gi|195385557|ref|XP_002051471.1|GJ15855 [Drosophila virilis] >gi|194147928|gb|EDW63626.1| GJ15855 [Drosophila virilis]	XP_002051471	3.17e-13	47	79.337	221	106
callMF_m.11569	conserved hypothetical protein	380	gi|170073095|ref|XP_001870310.1|conserved hypothetical protein [Culex quinquefasciatus] >gi|167869606|gb|EDS32989.1| conserved hypothetical protein [Culex quinquefasciatus]	XP_001870310	1.76e-15	52	86.2705	226	119
callMF_m.11573	GH15045	257	gi|195055444|ref|XP_001994629.1|GH15045 [Drosophila grimshawi] >gi|193892392|gb|EDV91258.1| GH15045 [Drosophila grimshawi]	XP_001994629	2.1e-109	75	327.791	266	201
callMF_m.11575	membrane protein	206	gi|289741303|gb|ADD19399.1|membrane protein [Glossina morsitans morsitans]	ADD19399	1.21e-74	88	234.572	163	145
callMF_m.11576	isoform a	334	gi|195474901|ref|XP_002089728.1|GE22631 [Drosophila yakuba] >gi|194175829|gb|EDW89440.1| GE22631 [Drosophila yakuba]	XP_002089728	3.28e-134	82	403.29	333	275
callMF_m.11577	GI19996	516	gi|195120075|ref|XP_002004554.1|GI19996 [Drosophila mojavensis] >gi|193909622|gb|EDW08489.1| GI19996 [Drosophila mojavensis]	XP_002004554	0	92	857.825	492	453
callMF_m.11578	GL20405	341	gi|195165370|ref|XP_002023512.1|GL20405 [Drosophila persimilis] >gi|194105617|gb|EDW27660.1| GL20405 [Drosophila persimilis]	XP_002023512	1.22e-122	74	367.466	325	243
callMF_m.11579	GF21235	467	gi|194763443|ref|XP_001963842.1|GF21235 [Drosophila ananassae] >gi|190618767|gb|EDV34291.1| GF21235 [Drosophila ananassae]	XP_001963842	1.8e-132	72	401.364	355	257
callMF_m.1158	isoform c	157	gi|442617150|ref|NP_001259767.1|tweety, isoform C [Drosophila melanogaster] >gi|440217008|gb|AGB95605.1| tweety, isoform C [Drosophila melanogaster]	NP_001259767	3.65e-86	99	273.092	135	134
callMF_m.11584	dna-directed rna polymerase ii 19 kda polypeptide	174	gi|125777779|ref|XP_001359725.1|GA16051 [Drosophila pseudoobscura pseudoobscura] >gi|194767707|ref|XP_001965956.1| GF11824 [Drosophila ananassae] >gi|194900932|ref|XP_001980009.1| GG20814 [Drosophila erecta] >gi|195157158|ref|XP_002019463.1| GL12210 [Drosophila persimilis] >gi|195444928|ref|XP_002070093.1| GK11212 [Drosophila willistoni] >gi|195501415|ref|XP_002097786.1| GE26402 [Drosophila yakub…	XP_001359725	2.47e-120	100	348.206	171	171
callMF_m.11585	GH18498	349	gi|195037054|ref|XP_001989980.1|GH18498 [Drosophila grimshawi] >gi|193894176|gb|EDV93042.1| GH18498 [Drosophila grimshawi]	XP_001989980	2.44e-130	76	393.66	332	254
callMF_m.11586	GE17073	153	gi|195478275|ref|XP_002100466.1|GE17073 [Drosophila yakuba] >gi|194187990|gb|EDX01574.1| GE17073 [Drosophila yakuba]	XP_002100466	6.8e-66	84	211.46	139	118
callMF_m.11587	GI17206	162	gi|195115130|ref|XP_002002117.1|GI17206 [Drosophila mojavensis] >gi|193912692|gb|EDW11559.1| GI17206 [Drosophila mojavensis]	XP_002002117	2.26e-17	58	88.1965	125	73
callMF_m.11588	isoform n	158	gi|90855625|gb|ABE01174.1|IP16026p [Drosophila melanogaster]	ABE01174	1.35e-43	69	154.451	162	112
callMF_m.11589	isoform d	233	gi|24584067|ref|NP_609629.1|CG44085, isoform D [Drosophila melanogaster] >gi|22946388|gb|AAN10830.1| CG44085, isoform D [Drosophila melanogaster]	NP_609629	3.39e-57	63	204.142	247	157
callMF_m.1159	40s ribosomal protein s18	164	gi|401419898|ref|XP_003874438.1|putative 40S ribosomal protein S18 [Leishmania mexicana MHOM/GT/2001/U1103] >gi|401419900|ref|XP_003874439.1| putative 40S ribosomal protein S18 [Leishmania mexicana MHOM/GT/2001/U1103] >gi|322490674|emb|CBZ25936.1| putative 40S ribosomal protein S18 [Leishmania mexicana MHOM/GT/2001/U1103] >gi|322490675|emb|CBZ25937.1| putative 40S ribosomal protein S18 [Leishmani…	XP_003874438	4.12e-91	94	273.092	151	142
callMF_m.11591	isoform d	254	gi|24584067|ref|NP_609629.1|CG44085, isoform D [Drosophila melanogaster] >gi|22946388|gb|AAN10830.1| CG44085, isoform D [Drosophila melanogaster]	NP_609629	7.86e-59	66	209.534	249	166
callMF_m.11593	isoform g	179	gi|90855625|gb|ABE01174.1|IP16026p [Drosophila melanogaster]	ABE01174	1.55e-45	73	160.229	164	121
callMF_m.11594	GI17206	116	gi|195115130|ref|XP_002002117.1|GI17206 [Drosophila mojavensis] >gi|193912692|gb|EDW11559.1| GI17206 [Drosophila mojavensis]	XP_002002117	1.29e-20	90	95.9005	54	49
callMF_m.11596	isoform a	456	gi|289739531|gb|ADD18513.1|ubiquitin C-terminal hydrolase [Glossina morsitans morsitans]	ADD18513	0	90	749.584	442	400
callMF_m.11598	isoform a	321	gi|24664201|ref|NP_729979.1|CG9238, isoform A [Drosophila melanogaster] >gi|7294386|gb|AAF49733.1| CG9238, isoform A [Drosophila melanogaster] >gi|20152109|gb|AAM11414.1| RE56341p [Drosophila melanogaster] >gi|220948582|gb|ACL86834.1| CG9238-PA [synthetic construct] >gi|220958090|gb|ACL91588.1| CG9238-PA [synthetic construct]	NP_729979	2.04e-149	79	434.491	304	241
callMF_m.11599	GA16416	339	gi|198473503|ref|XP_001356311.2|GA16416 [Drosophila pseudoobscura pseudoobscura] >gi|198137992|gb|EAL33374.2| GA16416 [Drosophila pseudoobscura pseudoobscura]	XP_001356311	7.35e-38	55	154.451	274	151
callMF_m.116	GE21273	104	gi|195491011|ref|XP_002093382.1|GE21273 [Drosophila yakuba] >gi|194179483|gb|EDW93094.1| GE21273 [Drosophila yakuba]	XP_002093382	1.74e-38	80	146.362	104	84
callMF_m.11600	isoform a	247	gi|195578027|ref|XP_002078867.1|GD22308 [Drosophila simulans] >gi|194190876|gb|EDX04452.1| GD22308 [Drosophila simulans]	XP_002078867	4.32e-12	50	74.3294	204	104
callMF_m.11601	isoform e	141	gi|221330172|ref|NP_610667.2|CG42336, isoform E [Drosophila melanogaster] >gi|320543797|ref|NP_001188907.1| CG42336, isoform F [Drosophila melanogaster] >gi|220902178|gb|AAF58674.2| CG42336, isoform E [Drosophila melanogaster] >gi|318068570|gb|ADV37154.1| CG42336, isoform F [Drosophila melanogaster]	NP_610667	1.02e-32	74	122.479	117	87
callMF_m.11604	isoform c	136	gi|195429894|ref|XP_002062992.1|GK21617 [Drosophila willistoni] >gi|194159077|gb|EDW73978.1| GK21617 [Drosophila willistoni]	XP_002062992	2.66e-20	75	90.1225	106	80
callMF_m.11606	wd-repeat protein	974	gi|170040963|ref|XP_001848250.1|wd-repeat protein [Culex quinquefasciatus] >gi|167864550|gb|EDS27933.1| wd-repeat protein [Culex quinquefasciatus]	XP_001848250	4.45e-112	73	380.178	326	239
callMF_m.11607	isoform d	261	gi|195382354|ref|XP_002049895.1|GJ21843 [Drosophila virilis] >gi|194144692|gb|EDW61088.1| GJ21843 [Drosophila virilis]	XP_002049895	1.25e-136	77	397.897	286	223
callMF_m.11608	isoform i	449	gi|195122904|ref|XP_002005950.1|GI18815 [Drosophila mojavensis] >gi|193911018|gb|EDW09885.1| GI18815 [Drosophila mojavensis]	XP_002005950	8.17e-60	53	211.46	451	241
callMF_m.11610	GA26900	306	gi|198449350|ref|XP_002136874.1|GA26900 [Drosophila pseudoobscura pseudoobscura] >gi|198130567|gb|EDY67432.1| GA26900 [Drosophila pseudoobscura pseudoobscura]	XP_002136874	1.81e-66	59	221.861	271	160
callMF_m.11611	GJ22667	199	gi|195392084|ref|XP_002054689.1|GJ22667 [Drosophila virilis] >gi|194152775|gb|EDW68209.1| GJ22667 [Drosophila virilis]	XP_002054689	1.98e-22	61	101.679	138	85
callMF_m.11612	GI24604	430	gi|195110033|ref|XP_001999586.1|GI24604 [Drosophila mojavensis] >gi|193916180|gb|EDW15047.1| GI24604 [Drosophila mojavensis]	XP_001999586	4.76e-96	59	305.834	403	239
callMF_m.11613	tho complex subunit 3	312	gi|289741431|gb|ADD19463.1|WD40 repeat protein [Glossina morsitans morsitans]	ADD19463	0	97	615.92	312	303
callMF_m.11615	cyclin h	321	gi|289743321|gb|ADD20408.1|CDK activating kinase [Glossina morsitans morsitans]	ADD20408	0	90	548.125	318	287
callMF_m.11616	peptidyl-trna hydrolase 2	210	gi|194742062|ref|XP_001953526.1|GF17805 [Drosophila ananassae] >gi|190626563|gb|EDV42087.1| GF17805 [Drosophila ananassae]	XP_001953526	6.63e-85	82	260.381	184	152
callMF_m.11617	GJ12194	349	gi|195376363|ref|XP_002046966.1|GJ12194 [Drosophila virilis] >gi|194154124|gb|EDW69308.1| GJ12194 [Drosophila virilis]	XP_002046966	1.18e-144	78	424.476	319	251
callMF_m.11619	cop9 signalosome complex subunit 12	398	gi|289743007|gb|ADD20251.1|transcription-associated recombination protein thp1p [Glossina morsitans morsitans]	ADD20251	0	94	736.487	397	375
callMF_m.1162	CG31617	107	gi|30314661|dbj|BAC76026.1|CG31617 [Drosophila triauraria]	BAC76026	9.81e-30	92	112.464	64	59
callMF_m.11620	zinc finger protein 626	304	gi|194373791|dbj|BAG62802.1|unnamed protein product [Homo sapiens]	BAG62802	5.71e-34	54	139.043	199	108
callMF_m.11621	GA12720	394	gi|198472516|ref|XP_001355962.2|GA12720 [Drosophila pseudoobscura pseudoobscura] >gi|198139047|gb|EAL33021.2| GA12720 [Drosophila pseudoobscura pseudoobscura]	XP_001355962	0	88	565.844	396	351
callMF_m.11622	GL26549	249	gi|195161306|ref|XP_002021509.1|GL26549 [Drosophila persimilis] >gi|194103309|gb|EDW25352.1| GL26549 [Drosophila persimilis]	XP_002021509	9.64e-124	87	368.237	248	218
callMF_m.11624	GI18351	264	gi|195124806|ref|XP_002006878.1|GI18351 [Drosophila mojavensis] >gi|193911946|gb|EDW10813.1| GI18351 [Drosophila mojavensis]	XP_002006878	5.07e-128	94	376.711	215	204
callMF_m.11626	cyclin-dependent kinase 7-like	339	gi|157169491|ref|XP_001657865.1|cak1 [Aedes aegypti] >gi|108883645|gb|EAT47870.1| AAEL001038-PA [Aedes aegypti]	XP_001657865	0	86	533.487	342	295
callMF_m.11629	carm1_drops ame: full=histone-arginine methyltransferase carmer	581	gi|125773481|ref|XP_001357999.1|GA18823 [Drosophila pseudoobscura pseudoobscura] >gi|195166024|ref|XP_002023835.1| GL27288 [Drosophila persimilis] >gi|121991914|sp|Q29B63.1|CARM1_DROPS RecName: Full=Histone-arginine methyltransferase CARMER >gi|257096256|sp|B4GZ20.1|CARM1_DROPE RecName: Full=Histone-arginine methyltransferase CARMER >gi|54637734|gb|EAL27136.1| GA18823 [Drosophila pseudoobscura ps…	XP_001357999	0	92	902.123	507	468
callMF_m.11631	GI10592	249	gi|195113073|ref|XP_002001094.1|GI10592 [Drosophila mojavensis] >gi|193917688|gb|EDW16555.1| GI10592 [Drosophila mojavensis]	XP_002001094	4.02e-65	60	222.631	280	168
callMF_m.11634	GK23944	239	gi|195433214|ref|XP_002064610.1|GK23944 [Drosophila willistoni] >gi|194160695|gb|EDW75596.1| GK23944 [Drosophila willistoni]	XP_002064610	7.68e-148	91	426.402	241	220
callMF_m.11635	GI16872	810	gi|195135659|ref|XP_002012250.1|GI16872 [Drosophila mojavensis] >gi|193918514|gb|EDW17381.1| GI16872 [Drosophila mojavensis]	XP_002012250	7.09e-20	73	103.99	83	61
callMF_m.11637	zinc finger protein 709-like isoform 2	434	gi|195030432|ref|XP_001988072.1|GH10965 [Drosophila grimshawi] >gi|193904072|gb|EDW02939.1| GH10965 [Drosophila grimshawi]	XP_001988072	8.97e-41	60	155.606	197	119
callMF_m.11641	isoform a	142	gi|66771181|gb|AAY54902.1|IP06106p [Drosophila melanogaster]	AAY54902	4.92e-36	86	130.568	88	76
callMF_m.11643	isoform a	333	gi|195116445|ref|XP_002002765.1|GI17563 [Drosophila mojavensis] >gi|193913340|gb|EDW12207.1| GI17563 [Drosophila mojavensis]	XP_002002765	1.22e-156	90	453.751	309	280
callMF_m.11644	GM19240	419	gi|195348012|ref|XP_002040545.1|GM19240 [Drosophila sechellia] >gi|194121973|gb|EDW44016.1| GM19240 [Drosophila sechellia]	XP_002040545	5.26e-45	47	171.785	412	196
callMF_m.11645	GL15024	453	gi|195167192|ref|XP_002024418.1|GL15024 [Drosophila persimilis] >gi|194107791|gb|EDW29834.1| GL15024 [Drosophila persimilis]	XP_002024418	5.63e-76	57	259.996	472	271
callMF_m.11646	GD17288	254	gi|195567134|ref|XP_002107125.1|GD17288 [Drosophila simulans] >gi|194204526|gb|EDX18102.1| GD17288 [Drosophila simulans]	XP_002107125	0	98	525.013	253	250
callMF_m.11648	GH12926	472	gi|195045040|ref|XP_001991926.1|GH12926 [Drosophila grimshawi] >gi|193901684|gb|EDW00551.1| GH12926 [Drosophila grimshawi]	XP_001991926	0	79	595.504	460	364
callMF_m.11651	GJ24158	522	gi|195390574|ref|XP_002053943.1|GJ24158 [Drosophila virilis] >gi|194152029|gb|EDW67463.1| GJ24158 [Drosophila virilis]	XP_002053943	1.37e-171	71	506.908	525	376
callMF_m.11653	GA10957	416	gi|125986660|ref|XP_001357093.1|GA10957 [Drosophila pseudoobscura pseudoobscura] >gi|54645420|gb|EAL34159.1| GA10957 [Drosophila pseudoobscura pseudoobscura]	XP_001357093	0	89	704.131	420	374
callMF_m.11655	GG24693	401	gi|194853181|ref|XP_001968115.1|GG24693 [Drosophila erecta] >gi|190659982|gb|EDV57174.1| GG24693 [Drosophila erecta]	XP_001968115	0	89	642.114	401	357
callMF_m.11656	isoform a	574	gi|289740869|gb|ADD19182.1|putative 3'-5' exonuclease [Glossina morsitans morsitans]	ADD19182	0	78	734.176	550	431
callMF_m.11659	GG15479	372	gi|194899775|ref|XP_001979433.1|GG15479 [Drosophila erecta] >gi|190651136|gb|EDV48391.1| GG15479 [Drosophila erecta]	XP_001979433	4.09e-174	78	500.745	371	290
callMF_m.11663	GH19094	510	gi|195037062|ref|XP_001989984.1|GH19094 [Drosophila grimshawi] >gi|193894180|gb|EDV93046.1| GH19094 [Drosophila grimshawi]	XP_001989984	0	88	782.326	493	436
callMF_m.11665	GI12488	482	gi|195125559|ref|XP_002007245.1|GI12488 [Drosophila mojavensis] >gi|193918854|gb|EDW17721.1| GI12488 [Drosophila mojavensis]	XP_002007245	0	93	875.93	487	457
callMF_m.11667	GJ18773	445	gi|195393664|ref|XP_002055473.1|GJ18773 [Drosophila virilis] >gi|194149983|gb|EDW65674.1| GJ18773 [Drosophila virilis]	XP_002055473	0	81	583.948	424	345
callMF_m.11668	hypothetical conserved secreted protein	199	gi|289743895|gb|ADD20695.1|hypothetical conserved secreted protein [Glossina morsitans morsitans]	ADD20695	3.72e-89	81	285.034	201	163
callMF_m.1167	GK23927	102	gi|195433156|ref|XP_002064581.1|GK23927 [Drosophila willistoni] >gi|194160666|gb|EDW75567.1| GK23927 [Drosophila willistoni]	XP_002064581	6.51e-26	69	110.923	97	67
callMF_m.11670	lethal isoform a	445	gi|18858077|ref|NP_572427.1|lethal (1) G0193, isoform A [Drosophila melanogaster] >gi|7290859|gb|AAF46301.1| lethal (1) G0193, isoform A [Drosophila melanogaster] >gi|16197997|gb|AAL13770.1| LD24308p [Drosophila melanogaster] >gi|220944856|gb|ACL84971.1| l(1)G0193-PA [synthetic construct]	NP_572427	4.16e-127	64	394.045	469	304
callMF_m.11672	neprilysin isoform c	330	gi|161078676|ref|NP_001097940.1|neprilysin 5, isoform C [Drosophila melanogaster] >gi|442621344|ref|NP_651527.3| neprilysin 5, isoform E [Drosophila melanogaster] >gi|25009790|gb|AAN71067.1| AT14086p [Drosophila melanogaster] >gi|158030411|gb|ABW08779.1| neprilysin 5, isoform C [Drosophila melanogaster] >gi|440217942|gb|AAF56657.3| neprilysin 5, isoform E [Drosophila melanogaster]	NP_001097940	1.4e-108	72	342.813	330	239
callMF_m.11673	CG5808	368	gi|21355677|ref|NP_651291.1|CG5808 [Drosophila melanogaster] >gi|4972682|gb|AAD34736.1| unknown [Drosophila melanogaster] >gi|7301211|gb|AAF56342.1| CG5808 [Drosophila melanogaster] >gi|220943598|gb|ACL84342.1| CG5808-PA [synthetic construct] >gi|220953568|gb|ACL89327.1| CG5808-PA [synthetic construct]	NP_651291	1.07e-50	78	189.119	141	111
callMF_m.11679	GI13713	183	gi|195128787|ref|XP_002008843.1|GI13713 [Drosophila mojavensis] >gi|193920452|gb|EDW19319.1| GI13713 [Drosophila mojavensis]	XP_002008843	2.3e-82	85	266.159	178	153
callMF_m.11680	chemical-sense-related lipophilic-ligand-binding protein	144	gi|1042146|gb|AAB34768.1|chemical-sense-related lipophilic-ligand-binding protein [Phormia regina]	AAB34768	3.63e-69	87	216.083	143	125
callMF_m.11681	fgf receptor activating protein 1	707	gi|289740577|gb|ADD19036.1|FGF receptor activating protein 1 [Glossina morsitans morsitans]	ADD19036	0	80	792.727	583	469
callMF_m.11683	von hippel- isoform a	174	gi|195582390|ref|XP_002081011.1|GD10785 [Drosophila simulans] >gi|194193020|gb|EDX06596.1| GD10785 [Drosophila simulans]	XP_002081011	3.61e-26	55	107.842	180	100
callMF_m.11685	integrator 4	950	gi|195131705|ref|XP_002010286.1|GI14774 [Drosophila mojavensis] >gi|193908736|gb|EDW07603.1| GI14774 [Drosophila mojavensis]	XP_002010286	0	76	1230.7	1005	771
callMF_m.11686	djc25_drome ame: full= homolog subfamily c member 25 homolog	318	gi|195432372|ref|XP_002064197.1|GK19832 [Drosophila willistoni] >gi|194160282|gb|EDW75183.1| GK19832 [Drosophila willistoni]	XP_002064197	4.44e-124	92	370.163	285	265
callMF_m.11687	hla class iii protein dom3z	370	gi|157105845|ref|XP_001649052.1|hypothetical protein AaeL_AAEL014577 [Aedes aegypti] >gi|108868939|gb|EAT33164.1| AAEL014577-PA [Aedes aegypti]	XP_001649052	1.34e-87	61	280.026	355	217
callMF_m.11688	GK19904	256	gi|195432118|ref|XP_002064073.1|GK19904 [Drosophila willistoni] >gi|194160158|gb|EDW75059.1| GK19904 [Drosophila willistoni]	XP_002064073	4.22e-58	64	207.994	245	159
callMF_m.11689	GK12233	446	gi|195446403|ref|XP_002070764.1|GK12233 [Drosophila willistoni] >gi|194166849|gb|EDW81750.1| GK12233 [Drosophila willistoni]	XP_002070764	0	86	657.522	430	373
callMF_m.1169	GI12722	116	gi|195125155|ref|XP_002007048.1|GI12722 [Drosophila mojavensis] >gi|193918657|gb|EDW17524.1| GI12722 [Drosophila mojavensis]	XP_002007048	9.06e-71	96	239.965	115	111
callMF_m.11690	jerky protein	137	gi|157265557|ref|NP_001098082.1|jerky protein [Rattus norvegicus] >gi|149066226|gb|EDM16099.1| rCG59428 [Rattus norvegicus] >gi|156914650|gb|AAI52552.1| Jrk protein [Rattus norvegicus]	NP_001098082	1.47e-14	59	78.5666	113	67
callMF_m.11691	isoform a	418	gi|125776442|ref|XP_001359278.1|GA15998 [Drosophila pseudoobscura pseudoobscura] >gi|54639023|gb|EAL28425.1| GA15998 [Drosophila pseudoobscura pseudoobscura]	XP_001359278	0	77	553.132	412	318
callMF_m.11692	isoform a	366	gi|195504377|ref|XP_002099052.1|GE10710 [Drosophila yakuba] >gi|194185153|gb|EDW98764.1| GE10710 [Drosophila yakuba]	XP_002099052	2.58e-177	80	510.76	344	277
callMF_m.11696	isoform b	276	gi|195356077|ref|XP_002044508.1|GM13236 [Drosophila sechellia] >gi|194131810|gb|EDW53744.1| GM13236 [Drosophila sechellia]	XP_002044508	1.24e-159	100	491.886	264	264
callMF_m.1170	GH12104	101	gi|195042009|ref|XP_001991347.1|GH12104 [Drosophila grimshawi] >gi|193901105|gb|EDV99971.1| GH12104 [Drosophila grimshawi]	XP_001991347	1.32e-49	89	170.629	101	90
callMF_m.11700	isoform m	211	gi|195356077|ref|XP_002044508.1|GM13236 [Drosophila sechellia] >gi|194131810|gb|EDW53744.1| GM13236 [Drosophila sechellia]	XP_002044508	2.27e-116	100	372.089	202	202
callMF_m.11704	isoform n	1202	gi|195393782|ref|XP_002055532.1|GJ18738 [Drosophila virilis] >gi|194150042|gb|EDW65733.1| GJ18738 [Drosophila virilis]	XP_002055532	0	93	1858.96	1215	1133
callMF_m.11710	GI14770	440	gi|195131715|ref|XP_002010291.1|GI14770 [Drosophila mojavensis] >gi|193908741|gb|EDW07608.1| GI14770 [Drosophila mojavensis]	XP_002010291	0	97	649.432	430	418
callMF_m.11714	transcription factor tfiifbeta	284	gi|195330041|ref|XP_002031717.1|GM26151 [Drosophila sechellia] >gi|194120660|gb|EDW42703.1| GM26151 [Drosophila sechellia]	XP_002031717	2.59e-146	92	422.935	250	231
callMF_m.11715	GJ10831	487	gi|195395236|ref|XP_002056242.1|GJ10831 [Drosophila virilis] >gi|194142951|gb|EDW59354.1| GJ10831 [Drosophila virilis]	XP_002056242	0	86	788.489	499	433
callMF_m.11716	GF15569	257	gi|194760897|ref|XP_001962669.1|GF15569 [Drosophila ananassae] >gi|190616366|gb|EDV31890.1| GF15569 [Drosophila ananassae]	XP_001962669	5.5e-99	78	314.694	250	197
callMF_m.11717	CG8679	137	gi|24585616|ref|NP_610099.1|CG8679 [Drosophila melanogaster] >gi|7298771|gb|AAF53982.1| CG8679 [Drosophila melanogaster] >gi|54650826|gb|AAV36992.1| LD14822p [Drosophila melanogaster]	NP_610099	5.34e-47	93	169.859	93	87
callMF_m.11718	gtpase-activating protein isoform c	1029	gi|442631468|ref|NP_001261664.1|GTPase-activating protein 1, isoform C [Drosophila melanogaster] >gi|440215584|gb|AGB94359.1| GTPase-activating protein 1, isoform C [Drosophila melanogaster]	NP_001261664	0	80	1485.32	1050	849
callMF_m.11722	GL12794	357	gi|195172155|ref|XP_002026864.1|GL12794 [Drosophila persimilis] >gi|194112632|gb|EDW34675.1| GL12794 [Drosophila persimilis]	XP_002026864	1.76e-12	48	75.485	190	93
callMF_m.11725	GE17049	561	gi|195478154|ref|XP_002100430.1|GE17049 [Drosophila yakuba] >gi|194187954|gb|EDX01538.1| GE17049 [Drosophila yakuba]	XP_002100430	0	81	763.451	545	442
callMF_m.11726	l k07824-pa	517	gi|289741411|gb|ADD19453.1|WD40 repeat protein [Glossina morsitans morsitans]	ADD19453	0	69	567	519	359
callMF_m.11727	transposase	123	gi|58698412|ref|ZP_00373323.1|transposase [Wolbachia endosymbiont of Drosophila ananassae] >gi|58535067|gb|EAL59155.1| transposase [Wolbachia endosymbiont of Drosophila ananassae]	ZP_00373323	1.02e-42	78	152.91	111	87
callMF_m.1173	GI14120	105	gi|195134077|ref|XP_002011464.1|GI14120 [Drosophila mojavensis] >gi|193912087|gb|EDW10954.1| GI14120 [Drosophila mojavensis]	XP_002011464	1.48e-53	86	190.66	104	90
callMF_m.11730	GJ18830	581	gi|195393446|ref|XP_002055365.1|GJ18830 [Drosophila virilis] >gi|194149875|gb|EDW65566.1| GJ18830 [Drosophila virilis]	XP_002055365	0	77	668.692	532	414
callMF_m.11732	GH13437	384	gi|195050030|ref|XP_001992812.1|GH13437 [Drosophila grimshawi] >gi|193899871|gb|EDV98737.1| GH13437 [Drosophila grimshawi]	XP_001992812	0	79	526.939	391	309
callMF_m.11733	zeste gene product	191	gi|195448989|ref|XP_002071899.1|GK10242 [Drosophila willistoni] >gi|194167984|gb|EDW82885.1| GK10242 [Drosophila willistoni]	XP_002071899	2.42e-47	78	174.481	155	121
callMF_m.11735	minichromosome maintenance 7	608	gi|194865768|ref|XP_001971594.1|GG14355 [Drosophila erecta] >gi|190653377|gb|EDV50620.1| GG14355 [Drosophila erecta]	XP_001971594	0	97	1131.32	608	591
callMF_m.11736	GM25099	112	gi|195326147|ref|XP_002029791.1|GM25099 [Drosophila sechellia] >gi|194118734|gb|EDW40777.1| GM25099 [Drosophila sechellia]	XP_002029791	5.25e-59	91	194.512	112	102
callMF_m.11738	isoform a	343	gi|198450797|ref|XP_001358134.2|GA13308, isoform A [Drosophila pseudoobscura pseudoobscura] >gi|198131195|gb|EAL27271.2| GA13308, isoform A [Drosophila pseudoobscura pseudoobscura]	XP_001358134	1.1e-20	91	102.834	57	52
callMF_m.11739	GE21369	328	gi|195491453|ref|XP_002093568.1|GE21369 [Drosophila yakuba] >gi|194179669|gb|EDW93280.1| GE21369 [Drosophila yakuba]	XP_002093568	5.6e-54	63	199.904	247	157
callMF_m.1174	GJ22155	206	gi|195383456|ref|XP_002050442.1|GJ22155 [Drosophila virilis] >gi|194145239|gb|EDW61635.1| GJ22155 [Drosophila virilis]	XP_002050442	9.36e-27	51	112.464	184	94
callMF_m.11740	GJ19320	242	gi|195393420|ref|XP_002055352.1|GJ19320 [Drosophila virilis] >gi|194149862|gb|EDW65553.1| GJ19320 [Drosophila virilis]	XP_002055352	5.94e-107	82	323.168	249	205
callMF_m.11741	hypothetical protein AND_12463	229	gi|312376650|gb|EFR23674.1|hypothetical protein AND_12463 [Anopheles darlingi]	EFR23674	1.29e-59	94	213.001	115	109
callMF_m.11742	male-specific lethal 1	760	gi|194758779|ref|XP_001961636.1|GF14830 [Drosophila ananassae] >gi|190615333|gb|EDV30857.1| GF14830 [Drosophila ananassae]	XP_001961636	5.98e-29	51	133.265	247	128
callMF_m.11743	CG4813	417	gi|21355715|ref|NP_651088.1|CG4813 [Drosophila melanogaster] >gi|10726706|gb|AAF56052.2| CG4813 [Drosophila melanogaster] >gi|15292319|gb|AAK93428.1| LD46938p [Drosophila melanogaster] >gi|71834178|gb|AAZ41761.1| RE63826p [Drosophila melanogaster] >gi|220946472|gb|ACL85779.1| CG4813-PA [synthetic construct] >gi|220956102|gb|ACL90594.1| CG4813-PA [synthetic construct]	NP_651088	1.08e-80	59	264.618	427	252
callMF_m.11745	GJ16724	636	gi|195396381|ref|XP_002056810.1|GJ16724 [Drosophila virilis] >gi|194146577|gb|EDW62296.1| GJ16724 [Drosophila virilis]	XP_002056810	6.9e-69	75	245.358	344	259
callMF_m.11748	GH13806	182	gi|195053015|ref|XP_001993427.1|GH13806 [Drosophila grimshawi] >gi|193900486|gb|EDV99352.1| GH13806 [Drosophila grimshawi]	XP_001993427	5.74e-108	91	317.775	182	166
callMF_m.11750	isoform c	326	gi|195170446|ref|XP_002026024.1|GL10244 [Drosophila persimilis] >gi|194110888|gb|EDW32931.1| GL10244 [Drosophila persimilis]	XP_002026024	2.44e-61	74	210.69	183	137
callMF_m.11751	rna polymerase c 37 kda subunit iii	471	gi|289741809|gb|ADD19652.1|RNA polymerase C 37 kDa subunit III [Glossina morsitans morsitans]	ADD19652	0	88	712.22	449	398
callMF_m.11752	GK21112	183	gi|195443100|ref|XP_002069277.1|GK21112 [Drosophila willistoni] >gi|194165362|gb|EDW80263.1| GK21112 [Drosophila willistoni]	XP_002069277	4.08e-36	75	133.65	118	89
callMF_m.11755	SD09360p	134	gi|16648518|gb|AAL25524.1|SD09360p [Drosophila melanogaster]	AAL25524	3.66e-83	98	267.7	133	131
callMF_m.11758	aldehyde dehydrogenase	216	gi|289743485|gb|ADD20490.1|aldehyde dehydrogenase [Glossina morsitans morsitans]	ADD20490	4.03e-117	88	343.584	214	189
callMF_m.11759	sossc_drogr ame: full=soss complex subunit c homolog	116	gi|195022596|ref|XP_001985605.1|GH17167 [Drosophila grimshawi] >gi|259511325|sp|B4J184.1|SOSSC_DROGR RecName: Full=SOSS complex subunit C homolog >gi|193899087|gb|EDV97953.1| GH17167 [Drosophila grimshawi]	XP_001985605	1.73e-32	67	120.168	120	81
callMF_m.11762	GJ23726	252	gi|195388964|ref|XP_002053148.1|GJ23726 [Drosophila virilis] >gi|194151234|gb|EDW66668.1| GJ23726 [Drosophila virilis]	XP_002053148	1.47e-87	72	272.322	248	181
callMF_m.11763	mitochondrial aminomethyltransferase precursor	412	gi|289739909|gb|ADD18702.1|mitochondrial aminomethyltransferase precursor [Glossina morsitans morsitans]	ADD18702	0	84	617.846	414	351
callMF_m.11766	GI11220	368	gi|195134722|ref|XP_002011786.1|GI11220 [Drosophila mojavensis] >gi|193906909|gb|EDW05776.1| GI11220 [Drosophila mojavensis]	XP_002011786	2.86e-40	60	159.073	216	130
callMF_m.11769	GK22253	1664	gi|195436564|ref|XP_002066237.1|GK22253 [Drosophila willistoni] >gi|194162322|gb|EDW77223.1| GK22253 [Drosophila willistoni]	XP_002066237	0	71	833.943	1006	715
callMF_m.11770	dcr1_drome ame: full=endoribonuclease dcr-1 short=protein dicer-1	1514	gi|195443910|ref|XP_002069632.1|GK11626 [Drosophila willistoni] >gi|194165717|gb|EDW80618.1| GK11626 [Drosophila willistoni]	XP_002069632	0	75	1898.25	1546	1166
callMF_m.11771	dolichyl-diphosphooligosaccharide protein glycosyltransferase 67 kda subunit precursor	480	gi|289724604|gb|ADD18286.1|dolichyl-diphosphooligosaccharide protein glycosyltransferase 67 kda subunit precursor [Glossina morsitans morsitans]	ADD18286	0	82	581.252	450	370
callMF_m.11772	api5_drome ame: full=apoptosis inhibitor 5 homolog short=api-5 ame: full=antiapoptosis clone 11 protein homolog short=aac-11	535	gi|195344702|ref|XP_002038920.1|GM17125 [Drosophila sechellia] >gi|194134050|gb|EDW55566.1| GM17125 [Drosophila sechellia]	XP_002038920	0	85	748.043	505	430
callMF_m.11774	isoform d	793	gi|24654952|ref|NP_728561.1|trio, isoform D [Drosophila melanogaster] >gi|23092729|gb|AAN11456.1| trio, isoform D [Drosophila melanogaster]	NP_728561	0	66	685.256	705	469
callMF_m.11782	isoform b	580	gi|17944599|gb|AAL48186.1|SD08659p [Drosophila melanogaster]	AAL48186	1.84e-156	61	474.552	571	352
callMF_m.11785	sarcoglycan isoform b	415	gi|442626802|ref|NP_001260245.1|sarcoglycan alpha, isoform B [Drosophila melanogaster] >gi|440213556|gb|AGB92781.1| sarcoglycan alpha, isoform B [Drosophila melanogaster]	NP_001260245	0	79	575.089	414	331
callMF_m.11786	GI17155	457	gi|195114946|ref|XP_002002028.1|GI17155 [Drosophila mojavensis] >gi|193912603|gb|EDW11470.1| GI17155 [Drosophila mojavensis]	XP_002002028	0	78	605.134	456	356
callMF_m.11787	gamma-glutamyl hydrolase	358	gi|289743457|gb|ADD20476.1|putative gamma-glutamyl hydrolase [Glossina morsitans morsitans]	ADD20476	1.73e-172	79	496.508	356	284
callMF_m.11788	hypothetical conserved protein	405	gi|289741719|gb|ADD19607.1|hypothetical conserved protein [Glossina morsitans morsitans]	ADD19607	3.02e-128	73	386.341	395	289
callMF_m.11789	GH24934	276	gi|195049622|ref|XP_001992754.1|GH24934 [Drosophila grimshawi] >gi|193893595|gb|EDV92461.1| GH24934 [Drosophila grimshawi]	XP_001992754	3.58e-63	73	220.32	212	156
callMF_m.11790	GJ15324	437	gi|195400743|ref|XP_002058975.1|GJ15324 [Drosophila virilis] >gi|194141627|gb|EDW58044.1| GJ15324 [Drosophila virilis]	XP_002058975	6.5e-161	71	481.1	449	321
callMF_m.11792	GE18311	421	gi|195471355|ref|XP_002087970.1|GE18311 [Drosophila yakuba] >gi|194174071|gb|EDW87682.1| GE18311 [Drosophila yakuba]	XP_002087970	1.24e-18	57	95.9005	133	77
callMF_m.11794	riboflavin kinase	174	gi|289742591|gb|ADD20043.1|riboflavin kinase [Glossina morsitans morsitans]	ADD20043	5.86e-72	82	225.328	149	123
callMF_m.11796	isoform a	889	gi|195375148|ref|XP_002046365.1|GJ12546 [Drosophila virilis] >gi|194153523|gb|EDW68707.1| GJ12546 [Drosophila virilis]	XP_002046365	0	88	1455.66	909	807
callMF_m.11797	glutaminyl cyclase	327	gi|195376831|ref|XP_002047196.1|GJ13305 [Drosophila virilis] >gi|194154354|gb|EDW69538.1| GJ13305 [Drosophila virilis]	XP_002047196	3.28e-152	80	442.58	305	245
callMF_m.11798	isoform a	425	gi|85724872|ref|NP_001033869.1|capulet, isoform A [Drosophila melanogaster] >gi|442625128|ref|NP_001259856.1| capulet, isoform C [Drosophila melanogaster] >gi|22945519|gb|AAF51408.2| capulet, isoform A [Drosophila melanogaster] >gi|220943616|gb|ACL84351.1| capt-PA [synthetic construct] >gi|220953622|gb|ACL89354.1| capt-PA [synthetic construct] >gi|440213112|gb|AGB92393.1| capulet, isoform C [Dros…	NP_001033869	0	87	653.284	427	372
callMF_m.118	isoform a	179	gi|442627151|ref|NP_001097136.2|CG44153, isoform A [Drosophila melanogaster] >gi|442627153|ref|NP_001260314.1| CG44153, isoform B [Drosophila melanogaster] >gi|440213631|gb|AAF52856.4| CG44153, isoform A [Drosophila melanogaster] >gi|440213632|gb|AGB92849.1| CG44153, isoform B [Drosophila melanogaster]	NP_001097136	2.34e-81	81	273.863	184	150
callMF_m.1180	GI22290	118	gi|195117890|ref|XP_002003478.1|GI22290 [Drosophila mojavensis] >gi|193914053|gb|EDW12920.1| GI22290 [Drosophila mojavensis]	XP_002003478	1.44e-58	94	206.453	118	112
callMF_m.11800	GA22138	528	gi|198464423|ref|XP_001353214.2|GA22138 [Drosophila pseudoobscura pseudoobscura] >gi|198149711|gb|EAL30716.2| GA22138 [Drosophila pseudoobscura pseudoobscura]	XP_001353214	6.54e-53	54	205.297	337	183
callMF_m.11803	isoform a	527	gi|194742732|ref|XP_001953855.1|GF17975 [Drosophila ananassae] >gi|190626892|gb|EDV42416.1| GF17975 [Drosophila ananassae]	XP_001953855	0	83	806.594	530	443
callMF_m.11810	isoform c	210	gi|195326425|ref|XP_002029929.1|GM25179 [Drosophila sechellia] >gi|194118872|gb|EDW40915.1| GM25179 [Drosophila sechellia]	XP_002029929	7.59e-18	97	86.2705	41	40
callMF_m.11813	isoform d	190	gi|195029973|ref|XP_001987846.1|GH22135 [Drosophila grimshawi] >gi|193903846|gb|EDW02713.1| GH22135 [Drosophila grimshawi]	XP_001987846	2.79e-119	97	367.081	190	185
callMF_m.11814	salivary trypsin	407	gi|371536093|gb|AEX33291.1|putative salivary trypsin [Lucilia sericata]	AEX33291	0	93	721.85	407	379
callMF_m.11816	GA12255	525	gi|198476648|ref|XP_001357424.2|GA12255 [Drosophila pseudoobscura pseudoobscura] >gi|198137793|gb|EAL34493.2| GA12255 [Drosophila pseudoobscura pseudoobscura]	XP_001357424	0	73	595.89	516	379
callMF_m.11817	isoform b	120	gi|195400044|ref|XP_002058628.1|GJ14209 [Drosophila virilis] >gi|194142188|gb|EDW58596.1| GJ14209 [Drosophila virilis]	XP_002058628	7.53e-34	65	124.405	134	88
callMF_m.11819	GL12065	586	gi|195157660|ref|XP_002019714.1|GL12065 [Drosophila persimilis] >gi|194116305|gb|EDW38348.1| GL12065 [Drosophila persimilis]	XP_002019714	0	76	761.911	588	447
callMF_m.1182	ribosomal protein s25	119	gi|146088810|ref|XP_001466153.1|ribosomal protein S25 [Leishmania infantum JPCM5] >gi|146098641|ref|XP_001468433.1| ribosomal protein S25 [Leishmania infantum JPCM5] >gi|157870648|ref|XP_001683874.1| ribosomal protein S25 [Leishmania major strain Friedlin] >gi|398016528|ref|XP_003861452.1| ribosomal protein S25 [Leishmania donovani] >gi|398022098|ref|XP_003864211.1| ribosomal protein S25 [Leishma…	XP_001466153	1.73e-50	86	166.392	105	91
callMF_m.11820	GA19161	367	gi|198473995|ref|XP_001356515.2|GA19161 [Drosophila pseudoobscura pseudoobscura] >gi|198138201|gb|EAL33579.2| GA19161 [Drosophila pseudoobscura pseudoobscura]	XP_001356515	3.26e-171	81	493.041	360	292
callMF_m.11824	GF19563	608	gi|194768254|ref|XP_001966228.1|GF19563 [Drosophila ananassae] >gi|190623113|gb|EDV38637.1| GF19563 [Drosophila ananassae]	XP_001966228	6.4e-178	71	530.02	435	311
callMF_m.11826	GD23348	234	gi|195576765|ref|XP_002078244.1|GD23348 [Drosophila simulans] >gi|194190253|gb|EDX03829.1| GD23348 [Drosophila simulans]	XP_002078244	1.85e-123	85	361.688	228	196
callMF_m.11827	bestrophin 2	478	gi|195588216|ref|XP_002083854.1|GD13131 [Drosophila simulans] >gi|194195863|gb|EDX09439.1| GD13131 [Drosophila simulans]	XP_002083854	0	94	837.025	465	439
callMF_m.11829	peritrophin isoform a	227	gi|195134260|ref|XP_002011555.1|GI11033 [Drosophila mojavensis] >gi|193906678|gb|EDW05545.1| GI11033 [Drosophila mojavensis]	XP_002011555	2.48e-132	89	383.259	223	199
callMF_m.11831	GE25927	533	gi|195499321|ref|XP_002096899.1|GE25927 [Drosophila yakuba] >gi|194183000|gb|EDW96611.1| GE25927 [Drosophila yakuba]	XP_002096899	0	88	835.099	494	438
callMF_m.11832	GD17761	696	gi|195572373|ref|XP_002104170.1|GD17761 [Drosophila simulans] >gi|194200097|gb|EDX13673.1| GD17761 [Drosophila simulans]	XP_002104170	5.57e-164	95	491.886	271	259
callMF_m.11836	cg9383-pa	238	gi|289742289|gb|ADD19892.1|histone chaperone [Glossina morsitans morsitans]	ADD19892	4.56e-133	86	385.956	242	209
callMF_m.11837	isoform a	108	gi|195026083|ref|XP_001986177.1|GH20671 [Drosophila grimshawi] >gi|193902177|gb|EDW01044.1| GH20671 [Drosophila grimshawi]	XP_001986177	1.41e-39	93	137.887	106	99
callMF_m.11839	tetraspanin isoform a	222	gi|17738235|ref|NP_524524.1|tetraspanin 97E, isoform A [Drosophila melanogaster] >gi|442621320|ref|NP_001263002.1| tetraspanin 97E, isoform E [Drosophila melanogaster] >gi|9624377|gb|AAF90146.1|AF274020_1 tetraspanin 97E [Drosophila melanogaster] >gi|7301521|gb|AAF56643.1| tetraspanin 97E, isoform A [Drosophila melanogaster] >gi|16648268|gb|AAL25399.1| LD03691p [Drosophila melanogaster] >gi|22094…	NP_524524	2.37e-78	88	245.743	228	202
callMF_m.11842	GF24066	462	gi|194766231|ref|XP_001965228.1|GF24066 [Drosophila ananassae] >gi|190617838|gb|EDV33362.1| GF24066 [Drosophila ananassae]	XP_001965228	1.5e-123	81	379.407	277	226
callMF_m.11845	GJ10745	614	gi|195394908|ref|XP_002056081.1|GJ10745 [Drosophila virilis] >gi|194142790|gb|EDW59193.1| GJ10745 [Drosophila virilis]	XP_002056081	5.48e-89	77	297.36	288	223
callMF_m.11846	ptip associated 1	127	gi|194889674|ref|XP_001977133.1|GG18409 [Drosophila erecta] >gi|190648782|gb|EDV46060.1| GG18409 [Drosophila erecta]	XP_001977133	9.26e-43	73	147.132	127	93
callMF_m.11847	mitochondrial ribosomal protein l45	354	gi|289740307|gb|ADD18901.1|mitochondrial ribosomal protein L45 [Glossina morsitans morsitans]	ADD18901	1.76e-173	85	498.049	356	303
callMF_m.11849	GM20501	312	gi|195333193|ref|XP_002033276.1|GM20501 [Drosophila sechellia] >gi|194125246|gb|EDW47289.1| GM20501 [Drosophila sechellia]	XP_002033276	8.2e-77	66	258.455	289	192
callMF_m.1185	GF10517	446	gi|194750667|ref|XP_001957651.1|GF10517 [Drosophila ananassae] >gi|190624933|gb|EDV40457.1| GF10517 [Drosophila ananassae]	XP_001957651	5.38e-137	67	432.95	454	305
callMF_m.11850	GF11095	796	gi|194757990|ref|XP_001961245.1|GF11095 [Drosophila ananassae] >gi|190622543|gb|EDV38067.1| GF11095 [Drosophila ananassae]	XP_001961245	0	78	948.732	730	571
callMF_m.11852	isoform d	577	gi|45553149|ref|NP_996102.1|CG16838, isoform D [Drosophila melanogaster] >gi|386771210|ref|NP_001246789.1| CG16838, isoform E [Drosophila melanogaster] >gi|23093373|gb|AAF49530.2| CG16838, isoform D [Drosophila melanogaster] >gi|383291954|gb|AFH04460.1| CG16838, isoform E [Drosophila melanogaster]	NP_996102	8.72e-159	64	494.197	564	364
callMF_m.11853	c19l2_drome ame: full=cwf19-like protein 2 homolog	720	gi|195478880|ref|XP_002100682.1|GE16039 [Drosophila yakuba] >gi|194188206|gb|EDX01790.1| GE16039 [Drosophila yakuba]	XP_002100682	0	73	622.468	557	407
callMF_m.11856	activating transcription factor 4	381	gi|289743577|gb|ADD20536.1|activating transcription factor 4 [Glossina morsitans morsitans]	ADD20536	2.81e-74	67	246.899	388	262
callMF_m.11857	GG21691	493	gi|194880065|ref|XP_001974358.1|GG21691 [Drosophila erecta] >gi|190657545|gb|EDV54758.1| GG21691 [Drosophila erecta]	XP_001974358	7.25e-120	64	369.392	467	300
callMF_m.11860	GA18686	488	gi|125809945|ref|XP_001361289.1|GA18686 [Drosophila pseudoobscura pseudoobscura] >gi|54636464|gb|EAL25867.1| GA18686 [Drosophila pseudoobscura pseudoobscura]	XP_001361289	3.1e-14	50	83.1889	177	90
callMF_m.11863	isoform a	286	gi|195436983|ref|XP_002066424.1|GK18281 [Drosophila willistoni] >gi|194162509|gb|EDW77410.1| GK18281 [Drosophila willistoni]	XP_002066424	4.39e-137	89	399.823	245	219
callMF_m.11866	GM20099	551	gi|195334765|ref|XP_002034047.1|GM20099 [Drosophila sechellia] >gi|194126017|gb|EDW48060.1| GM20099 [Drosophila sechellia]	XP_002034047	2.56e-64	48	230.335	514	248
callMF_m.11867	GK22486	317	gi|195449561|ref|XP_002072125.1|GK22486 [Drosophila willistoni] >gi|194168210|gb|EDW83111.1| GK22486 [Drosophila willistoni]	XP_002072125	7.46e-174	86	498.049	308	266
callMF_m.11868	neurospecific receptor kinase	180	gi|195582959|ref|XP_002081293.1|GD10943 [Drosophila simulans] >gi|194193302|gb|EDX06878.1| GD10943 [Drosophila simulans]	XP_002081293	5.22e-107	93	325.865	169	158
callMF_m.11871	GJ12303	271	gi|195385470|ref|XP_002051428.1|GJ12303 [Drosophila virilis] >gi|194147885|gb|EDW63583.1| GJ12303 [Drosophila virilis]	XP_002051428	1.02e-68	64	230.335	231	150
callMF_m.11873	isoform a	200	gi|194747399|ref|XP_001956139.1|GF24743 [Drosophila ananassae] >gi|190623421|gb|EDV38945.1| GF24743 [Drosophila ananassae]	XP_001956139	6.13e-79	92	244.973	135	125
callMF_m.11875	GF18522	601	gi|194744919|ref|XP_001954940.1|GF18522 [Drosophila ananassae] >gi|190627977|gb|EDV43501.1| GF18522 [Drosophila ananassae]	XP_001954940	0	71	613.609	598	428
callMF_m.11877	isoform c	1644	gi|320542822|ref|NP_001189222.1|CG42788, isoform C [Drosophila melanogaster] >gi|318068775|gb|ADV37313.1| CG42788, isoform C [Drosophila melanogaster]	NP_001189222	0	72	1577.76	1387	1007
callMF_m.11879	isoform c	1669	gi|320542822|ref|NP_001189222.1|CG42788, isoform C [Drosophila melanogaster] >gi|318068775|gb|ADV37313.1| CG42788, isoform C [Drosophila melanogaster]	NP_001189222	0	71	1575.45	1403	1009
callMF_m.11881	gdp-mannose -dehydratase	378	gi|195437412|ref|XP_002066634.1|GK24598 [Drosophila willistoni] >gi|194162719|gb|EDW77620.1| GK24598 [Drosophila willistoni]	XP_002066634	0	90	657.907	388	351
callMF_m.11885	casp8_drops ame: full=caspase-8 ame: full=death-related ced-3 nedd2-like protein contains: ame: full=caspase-8 subunit p15 contains: ame: full=caspase-8 subunit p10 flags: precursor	559	gi|195396319|ref|XP_002056779.1|GJ16702 [Drosophila virilis] >gi|194146546|gb|EDW62265.1| GJ16702 [Drosophila virilis]	XP_002056779	4.88e-123	61	382.489	526	323
callMF_m.11886	casp8_drops ame: full=caspase-8 ame: full=death-related ced-3 nedd2-like protein contains: ame: full=caspase-8 subunit p15 contains: ame: full=caspase-8 subunit p10 flags: precursor	510	gi|195396319|ref|XP_002056779.1|GJ16702 [Drosophila virilis] >gi|194146546|gb|EDW62265.1| GJ16702 [Drosophila virilis]	XP_002056779	3.61e-100	55	321.627	525	290
callMF_m.11888	receptor of activated protein kinase c isoform a	319	gi|289741695|gb|ADD19595.1|receptor of activated protein kinase C1 [Glossina morsitans morsitans] >gi|289741703|gb|ADD19599.1| G protein beta subunit-like protein [Glossina morsitans morsitans]	ADD19595	0	100	652.899	318	318
callMF_m.11891	GJ13129	325	gi|195376189|ref|XP_002046879.1|GJ13129 [Drosophila virilis] >gi|194154037|gb|EDW69221.1| GJ13129 [Drosophila virilis]	XP_002046879	0	92	590.112	330	305
callMF_m.11893	autophagy-specific gene 13	577	gi|198452384|ref|XP_001358748.2|GA20267 [Drosophila pseudoobscura pseudoobscura] >gi|198131909|gb|EAL27891.2| GA20267 [Drosophila pseudoobscura pseudoobscura]	XP_001358748	0	71	550.821	594	422
callMF_m.11895	transformer 2	258	gi|239912260|gb|ACS34688.1|transformer 2 [Lucilia cuprina]	ACS34688	2.49e-71	97	230.72	115	112
callMF_m.11897	GK20369	334	gi|195441460|ref|XP_002068527.1|GK20369 [Drosophila willistoni] >gi|194164612|gb|EDW79513.1| GK20369 [Drosophila willistoni]	XP_002068527	7.07e-55	65	189.504	183	119
callMF_m.119	transient receptor potential isoform j	220	gi|195588889|ref|XP_002084189.1|GD12958 [Drosophila simulans] >gi|194196198|gb|EDX09774.1| GD12958 [Drosophila simulans]	XP_002084189	2.57e-139	96	427.943	220	213
callMF_m.1190	tpa_inf: hdc12224	152	gi|195109777|ref|XP_001999458.1|GI24522 [Drosophila mojavensis] >gi|193916052|gb|EDW14919.1| GI24522 [Drosophila mojavensis]	XP_001999458	8.63e-26	65	106.301	111	73
callMF_m.11901	uncharacterized conserved protein	762	gi|289743009|gb|ADD20252.1|uncharacterized conserved protein [Glossina morsitans morsitans]	ADD20252	2.04e-137	79	419.083	304	243
callMF_m.11904	isoform a	358	gi|195391678|ref|XP_002054487.1|GJ22781 [Drosophila virilis] >gi|194152573|gb|EDW68007.1| GJ22781 [Drosophila virilis]	XP_002054487	4.53e-143	75	441.81	362	274
callMF_m.11906	isoform a	567	gi|198451263|ref|XP_002137268.1|GA27104 [Drosophila pseudoobscura pseudoobscura] >gi|198131409|gb|EDY67826.1| GA27104 [Drosophila pseudoobscura pseudoobscura]	XP_002137268	0	82	840.877	568	471
callMF_m.11907	nicotinic acetylcholine receptor beta 3 subunit	428	gi|163689739|gb|ABY40463.1|nicotinic acetylcholine receptor beta 3 subunit [Musca domestica] >gi|163689741|gb|ABY40464.1| nicotinic acetylcholine receptor beta 3 subunit [Musca domestica] >gi|163689743|gb|ABY40465.1| nicotinic acetylcholine receptor beta 3 subunit [Musca domestica]	ABY40463	0	85	575.089	428	364
callMF_m.11908	GF12886	541	gi|194754343|ref|XP_001959455.1|GF12886 [Drosophila ananassae] >gi|190620753|gb|EDV36277.1| GF12886 [Drosophila ananassae]	XP_001959455	0	84	744.577	540	457
callMF_m.11909	uncharacterized conserved protein	419	gi|289742243|gb|ADD19869.1|uncharacterized conserved protein [Glossina morsitans morsitans]	ADD19869	1.41e-176	91	511.146	313	285
callMF_m.1191	trissin isoform d	106	gi|442626226|ref|NP_001260108.1|trissin receptor, isoform D [Drosophila melanogaster] >gi|440213404|gb|AGB92644.1| trissin receptor, isoform D [Drosophila melanogaster]	NP_001260108	9.32e-13	83	72.4034	49	41
callMF_m.11910	isoform a	247	gi|6691805|emb|CAB65850.1|EG:BACR37P7.2 [Drosophila melanogaster]	CAB65850	1.38e-78	85	268.47	157	135
callMF_m.11912	germ cell-expressed bhlh- isoform c	793	gi|320542085|ref|NP_511160.2|germ cell-expressed bHLH-PAS, isoform C [Drosophila melanogaster] >gi|320542087|ref|NP_001188593.1| germ cell-expressed bHLH-PAS, isoform D [Drosophila melanogaster] >gi|442616402|ref|NP_001259564.1| germ cell-expressed bHLH-PAS, isoform G [Drosophila melanogaster] >gi|442616404|ref|NP_001259565.1| germ cell-expressed bHLH-PAS, isoform H [Drosophila melanogaster] >gi|…	NP_511160	0	71	739.184	691	495
callMF_m.11913	germ cell-expressed bhlh- isoform c	830	gi|320542085|ref|NP_511160.2|germ cell-expressed bHLH-PAS, isoform C [Drosophila melanogaster] >gi|320542087|ref|NP_001188593.1| germ cell-expressed bHLH-PAS, isoform D [Drosophila melanogaster] >gi|442616402|ref|NP_001259564.1| germ cell-expressed bHLH-PAS, isoform G [Drosophila melanogaster] >gi|442616404|ref|NP_001259565.1| germ cell-expressed bHLH-PAS, isoform H [Drosophila melanogaster] >gi|…	NP_511160	0	69	734.947	717	501
callMF_m.11918	vacuolar h	192	gi|195574667|ref|XP_002105306.1|GD21416 [Drosophila simulans] >gi|194201233|gb|EDX14809.1| GD21416 [Drosophila simulans]	XP_002105306	1.69e-121	94	352.829	194	183
callMF_m.1192	GJ12041	126	gi|195385571|ref|XP_002051478.1|GJ12041 [Drosophila virilis] >gi|194147935|gb|EDW63633.1| GJ12041 [Drosophila virilis]	XP_002051478	5.8e-69	96	223.402	125	121
callMF_m.11922	vacuolar h	853	gi|390177596|ref|XP_003736429.1|GA14320, isoform E [Drosophila pseudoobscura pseudoobscura] >gi|388859111|gb|EIM52502.1| GA14320, isoform E [Drosophila pseudoobscura pseudoobscura]	XP_003736429	0	94	1532.69	848	799
callMF_m.11928	vacuolar h	837	gi|390177598|ref|XP_003736430.1|GA14320, isoform F [Drosophila pseudoobscura pseudoobscura] >gi|388859112|gb|EIM52503.1| GA14320, isoform F [Drosophila pseudoobscura pseudoobscura]	XP_003736430	0	94	1514.21	831	787
callMF_m.1193	dhtk1_drome ame: full=probable 2-oxoglutarate dehydrogenase e1 component dhktd1 mitochondrial flags: precursor	303	gi|194905042|ref|XP_001981110.1|GG11794 [Drosophila erecta] >gi|190655748|gb|EDV52980.1| GG11794 [Drosophila erecta]	XP_001981110	2.2e-127	82	396.356	279	229
callMF_m.11932	isoform a	542	gi|289741801|gb|ADD19648.1|zinc finger protein [Glossina morsitans morsitans]	ADD19648	2.73e-80	98	265.774	145	143
callMF_m.11934	LD44641p	677	gi|21392032|gb|AAM48370.1|LD44641p [Drosophila melanogaster]	AAM48370	6.03e-119	74	377.481	347	260
callMF_m.11935	AF181630_1BcDNA.GH04922	210	gi|5901816|gb|AAD55416.1|AF181630_1BcDNA.GH04922 [Drosophila melanogaster]	AAD55416	4.17e-120	95	379.407	200	190
callMF_m.11936	GF24666	263	gi|194747709|ref|XP_001956294.1|GF24666 [Drosophila ananassae] >gi|190623576|gb|EDV39100.1| GF24666 [Drosophila ananassae]	XP_001956294	6.06e-17	63	85.5001	141	89
callMF_m.11938	GA17755	346	gi|198462906|ref|XP_001352607.2|GA17755 [Drosophila pseudoobscura pseudoobscura] >gi|198151030|gb|EAL30105.2| GA17755 [Drosophila pseudoobscura pseudoobscura]	XP_001352607	2.13e-43	81	163.31	106	86
callMF_m.1194	GH12658	100	gi|195042526|ref|XP_001991448.1|GH12658 [Drosophila grimshawi] >gi|193901206|gb|EDW00073.1| GH12658 [Drosophila grimshawi]	XP_001991448	4.64e-16	66	81.6481	99	66
callMF_m.11940	Bet3	179	gi|45550579|ref|NP_648312.3|Bet3 [Drosophila melanogaster] >gi|195326314|ref|XP_002029874.1| GM24872 [Drosophila sechellia] >gi|195589038|ref|XP_002084263.1| GD12923 [Drosophila simulans] >gi|45445989|gb|AAF50270.3| Bet3 [Drosophila melanogaster] >gi|54650572|gb|AAV36865.1| RE68712p [Drosophila melanogaster] >gi|194118817|gb|EDW40860.1| GM24872 [Drosophila sechellia] >gi|194196272|gb|EDX09848.1| …	NP_648312	6.36e-119	96	345.125	178	172
callMF_m.11941	u2 small nuclear riboprotein auxiliary factor isoform c	298	gi|386764550|ref|NP_001245709.1|U2 small nuclear riboprotein auxiliary factor 50, isoform C [Drosophila melanogaster] >gi|383293439|gb|AFH07422.1| U2 small nuclear riboprotein auxiliary factor 50, isoform C [Drosophila melanogaster]	NP_001245709	5.26e-175	92	499.59	297	275
callMF_m.11944	u2 small nuclear riboprotein auxiliary factor isoform c	138	gi|386764550|ref|NP_001245709.1|U2 small nuclear riboprotein auxiliary factor 50, isoform C [Drosophila melanogaster] >gi|383293439|gb|AFH07422.1| U2 small nuclear riboprotein auxiliary factor 50, isoform C [Drosophila melanogaster]	NP_001245709	1.21e-61	92	203.756	107	99
callMF_m.11946	GI19992	587	gi|195120059|ref|XP_002004546.1|GI19992 [Drosophila mojavensis] >gi|193909614|gb|EDW08481.1| GI19992 [Drosophila mojavensis]	XP_002004546	0	87	951.044	563	495
callMF_m.1195	GL19437	231	gi|195147924|ref|XP_002014924.1|GL19437 [Drosophila persimilis] >gi|194106877|gb|EDW28920.1| GL19437 [Drosophila persimilis]	XP_002014924	2.56e-61	68	208.379	193	133
callMF_m.11954	isoform d	365	gi|442630609|ref|NP_001261485.1|CG10103, isoform D [Drosophila melanogaster] >gi|440215382|gb|AGB94180.1| CG10103, isoform D [Drosophila melanogaster]	NP_001261485	2.73e-149	80	437.958	380	306
callMF_m.11955	isoform a	254	gi|289740389|gb|ADD18942.1|putative exosome subunit [Glossina morsitans morsitans]	ADD18942	2.69e-146	93	421.009	232	218
callMF_m.11957	isoform c	393	gi|442630607|ref|NP_001261484.1|CG10103, isoform C [Drosophila melanogaster] >gi|440215381|gb|AGB94179.1| CG10103, isoform C [Drosophila melanogaster]	NP_001261484	6.25e-152	77	446.432	408	317
callMF_m.11960	isoform a	414	gi|21357495|ref|NP_648058.1|CG10103, isoform A [Drosophila melanogaster] >gi|7295324|gb|AAF50644.1| CG10103, isoform A [Drosophila melanogaster] >gi|17862198|gb|AAL39576.1| LD14015p [Drosophila melanogaster] >gi|220943246|gb|ACL84166.1| CG10103-PA [synthetic construct] >gi|220953432|gb|ACL89259.1| CG10103-PA [synthetic construct]	NP_648058	4.81e-164	78	478.789	429	335
callMF_m.11963	isoform b	386	gi|289740387|gb|ADD18941.1|spindle pole body protein [Glossina morsitans morsitans]	ADD18941	5.9e-165	81	478.789	396	321
callMF_m.11966	isoform a	477	gi|195385893|ref|XP_002051639.1|GJ16686 [Drosophila virilis] >gi|194148096|gb|EDW63794.1| GJ16686 [Drosophila virilis]	XP_002051639	0	74	581.637	467	350
callMF_m.11967	mitochondrial 28s ribosomal protein s15 precursor	281	gi|289740909|gb|ADD19202.1|mitochondrial 28S ribosomal protein S15 precursor [Glossina morsitans morsitans]	ADD19202	1.13e-144	85	418.698	278	239
callMF_m.11968	GI16670	1085	gi|195135139|ref|XP_002011992.1|GI16670 [Drosophila mojavensis] >gi|193918256|gb|EDW17123.1| GI16670 [Drosophila mojavensis]	XP_002011992	0	75	1155.97	1094	827
callMF_m.11969	hypothetical conserved protein	361	gi|289743927|gb|ADD20711.1|hypothetical conserved protein [Glossina morsitans morsitans]	ADD20711	5.76e-175	80	501.901	361	291
callMF_m.11970	isoform a	680	gi|195348567|ref|XP_002040820.1|GM22377 [Drosophila sechellia] >gi|195592166|ref|XP_002085807.1| GD14968 [Drosophila simulans] >gi|194122330|gb|EDW44373.1| GM22377 [Drosophila sechellia] >gi|194197816|gb|EDX11392.1| GD14968 [Drosophila simulans]	XP_002040820	0	91	937.176	556	507
callMF_m.11971	GL15407	157	gi|195159510|ref|XP_002020621.1|GL15407 [Drosophila persimilis] >gi|194117571|gb|EDW39614.1| GL15407 [Drosophila persimilis]	XP_002020621	3.87e-44	70	155.221	147	103
callMF_m.11972	GA13729	895	gi|198475235|ref|XP_001356978.2|GA13729 [Drosophila pseudoobscura pseudoobscura] >gi|198138731|gb|EAL34044.2| GA13729 [Drosophila pseudoobscura pseudoobscura]	XP_001356978	0	74	617.461	486	364
callMF_m.11976	GJ16537	488	gi|195396957|ref|XP_002057095.1|GJ16537 [Drosophila virilis] >gi|194146862|gb|EDW62581.1| GJ16537 [Drosophila virilis]	XP_002057095	0	87	576.244	326	286
callMF_m.1198	GI11543	195	gi|195128953|ref|XP_002008923.1|GI11543 [Drosophila mojavensis] >gi|193920532|gb|EDW19399.1| GI11543 [Drosophila mojavensis]	XP_002008923	5.46e-67	70	233.417	201	141
callMF_m.11980	GL19613	174	gi|195148641|ref|XP_002015276.1|GL19613 [Drosophila persimilis] >gi|198474982|ref|XP_002132816.1| GA26031 [Drosophila pseudoobscura pseudoobscura] >gi|194107229|gb|EDW29272.1| GL19613 [Drosophila persimilis] >gi|198138626|gb|EDY70218.1| GA26031 [Drosophila pseudoobscura pseudoobscura]	XP_002015276	2.79e-47	72	161.384	148	108
callMF_m.11985	isoform a	397	gi|195452762|ref|XP_002073489.1|GK13119 [Drosophila willistoni] >gi|194169574|gb|EDW84475.1| GK13119 [Drosophila willistoni]	XP_002073489	0	93	737.643	405	380
callMF_m.1199	GL25555	199	gi|195156599|ref|XP_002019187.1|GL25555 [Drosophila persimilis] >gi|194115340|gb|EDW37383.1| GL25555 [Drosophila persimilis]	XP_002019187	3.27e-17	51	86.6557	222	115
callMF_m.11990	peroxisomal membrane protein 17	247	gi|289743061|gb|ADD20278.1|peroxisomal membrane protein MpV17 [Glossina morsitans morsitans]	ADD20278	4.39e-89	86	274.633	159	137
callMF_m.11991	membrane-associated er protein	500	gi|289740441|gb|ADD18968.1|membrane-associated ER protein [Glossina morsitans morsitans]	ADD18968	3.97e-92	53	301.212	510	271
callMF_m.11992	GK22020	251	gi|195431194|ref|XP_002063633.1|GK22020 [Drosophila willistoni] >gi|194159718|gb|EDW74619.1| GK22020 [Drosophila willistoni]	XP_002063633	2.3e-50	64	175.637	177	114
callMF_m.11993	gtpase rab18	198	gi|289742367|gb|ADD19931.1|GTPase Rab18 [Glossina morsitans morsitans]	ADD19931	4.47e-121	94	352.058	197	187
callMF_m.11994	isoform b	329	gi|195114728|ref|XP_002001919.1|GI14517 [Drosophila mojavensis] >gi|193912494|gb|EDW11361.1| GI14517 [Drosophila mojavensis]	XP_002001919	3.21e-127	85	376.711	245	209
callMF_m.11995	GF23810	418	gi|194751095|ref|XP_001957862.1|GF23810 [Drosophila ananassae] >gi|190625144|gb|EDV40668.1| GF23810 [Drosophila ananassae]	XP_001957862	0	78	568.54	402	315
callMF_m.11996	GJ11500	1314	gi|195378761|ref|XP_002048150.1|GJ11500 [Drosophila virilis] >gi|194155308|gb|EDW70492.1| GJ11500 [Drosophila virilis]	XP_002048150	0	76	1564.28	1302	992
callMF_m.11997	GK23030	246	gi|195455360|ref|XP_002074687.1|GK23030 [Drosophila willistoni] >gi|194170772|gb|EDW85673.1| GK23030 [Drosophila willistoni]	XP_002074687	4.24e-100	78	310.071	246	194
callMF_m.11998	GA20882	189	gi|198459396|ref|XP_001361359.2|GA20882 [Drosophila pseudoobscura pseudoobscura] >gi|198136679|gb|EAL25937.2| GA20882 [Drosophila pseudoobscura pseudoobscura]	XP_001361359	3.13e-101	86	310.457	187	162
callMF_m.11999	leucine zipper nuclear factor	455	gi|195107841|ref|XP_001998502.1|GI23601 [Drosophila mojavensis] >gi|193915096|gb|EDW13963.1| GI23601 [Drosophila mojavensis]	XP_001998502	0	79	537.339	433	344
callMF_m.12	GK12916	156	gi|195453647|ref|XP_002073878.1|GK12916 [Drosophila willistoni] >gi|194169963|gb|EDW84864.1| GK12916 [Drosophila willistoni]	XP_002073878	9.65e-68	81	225.328	156	127
callMF_m.12000	GF15961	1058	gi|194770347|ref|XP_001967255.1|GF15961 [Drosophila ananassae] >gi|190614531|gb|EDV30055.1| GF15961 [Drosophila ananassae]	XP_001967255	0	90	872.848	534	484
callMF_m.12002	GI15252	540	gi|195129924|ref|XP_002009404.1|GI15252 [Drosophila mojavensis] >gi|193907854|gb|EDW06721.1| GI15252 [Drosophila mojavensis]	XP_002009404	4.94e-65	84	238.81	153	130
callMF_m.12003	isoform a	572	gi|195388834|ref|XP_002053083.1|GJ23685 [Drosophila virilis] >gi|194151169|gb|EDW66603.1| GJ23685 [Drosophila virilis]	XP_002053083	0	90	971.844	570	516
callMF_m.12004	GF11867	488	gi|194754992|ref|XP_001959776.1|GF11867 [Drosophila ananassae] >gi|190621074|gb|EDV36598.1| GF11867 [Drosophila ananassae]	XP_001959776	8.13e-127	63	392.504	409	261
callMF_m.12006	GF11867	465	gi|194754992|ref|XP_001959776.1|GF11867 [Drosophila ananassae] >gi|190621074|gb|EDV36598.1| GF11867 [Drosophila ananassae]	XP_001959776	7.31e-125	64	386.341	405	260
callMF_m.12007	GF11867	549	gi|194754992|ref|XP_001959776.1|GF11867 [Drosophila ananassae] >gi|190621074|gb|EDV36598.1| GF11867 [Drosophila ananassae]	XP_001959776	1.02e-148	67	451.055	490	329
callMF_m.12008	GH21649	572	gi|195028175|ref|XP_001986952.1|GH21649 [Drosophila grimshawi] >gi|193902952|gb|EDW01819.1| GH21649 [Drosophila grimshawi]	XP_001986952	7.46e-156	66	471.855	514	343
callMF_m.1201	isoform n	254	gi|386767265|ref|NP_001246186.1|CG43340, isoform N [Drosophila melanogaster] >gi|383302318|gb|AFH07941.1| CG43340, isoform N [Drosophila melanogaster]	NP_001246186	2.69e-21	53	103.219	215	114
callMF_m.12010	mitochondrial ribosomal protein s30	562	gi|289740341|gb|ADD18918.1|mitochondrial 28S ribosomal protein S30 [Glossina morsitans morsitans]	ADD18918	0	80	780.015	559	450
callMF_m.12011	GF24137	456	gi|194749689|ref|XP_001957271.1|GF24137 [Drosophila ananassae] >gi|190624553|gb|EDV40077.1| GF24137 [Drosophila ananassae]	XP_001957271	0	83	654.825	463	385
callMF_m.12013	aqp_haeix ame: full=aquaporin ame: full= 1 ame: full=water channel 1	252	gi|393188158|dbj|BAM26200.1|aquaporin [Phormia regina]	BAM26200	6.09e-148	96	424.861	251	243
callMF_m.12014	dna-binding protein with twelve zn fingers	335	gi|195434903|ref|XP_002065441.1|GK14669 [Drosophila willistoni] >gi|194161526|gb|EDW76427.1| GK14669 [Drosophila willistoni]	XP_002065441	2.07e-19	47	97.8265	177	84
callMF_m.12017	aldo keto reductase family protein	323	gi|289743173|gb|ADD20334.1|aldo/keto reductase family protein [Glossina morsitans morsitans]	ADD20334	0	87	522.702	322	283
callMF_m.12018	tnfr superfamily protein wengen	385	gi|31321976|gb|AAM66764.1|VADER [Drosophila melanogaster]	AAM66764	1.84e-78	76	255.758	228	174
callMF_m.12022	isoform b	290	gi|28574272|ref|NP_609968.3|CG10026, isoform B [Drosophila melanogaster] >gi|17862884|gb|AAL39919.1| SD01558p [Drosophila melanogaster] >gi|28380398|gb|AAN11043.2| CG10026, isoform B [Drosophila melanogaster] >gi|220956182|gb|ACL90634.1| CG10026-PA [synthetic construct]	NP_609968	4.18e-150	85	433.721	290	248
callMF_m.12023	lola protein isoform d	303	gi|28573881|ref|NP_724953.2|longitudinals lacking, isoform A [Drosophila melanogaster] >gi|28380928|gb|AAF58775.3| longitudinals lacking, isoform A [Drosophila melanogaster] >gi|28626486|gb|AAO49162.1| LD03274p [Drosophila melanogaster] >gi|220942526|gb|ACL83806.1| lola-PA [synthetic construct] >gi|220952742|gb|ACL88914.1| lola-PA [synthetic construct]	NP_724953	1.49e-38	98	152.91	70	69
callMF_m.12024	GF18537	554	gi|194744977|ref|XP_001954969.1|GF18537 [Drosophila ananassae] >gi|190628006|gb|EDV43530.1| GF18537 [Drosophila ananassae]	XP_001954969	0	86	896.345	571	492
callMF_m.12025	GG16160	433	gi|194875322|ref|XP_001973577.1|GG16160 [Drosophila erecta] >gi|190655360|gb|EDV52603.1| GG16160 [Drosophila erecta]	XP_001973577	4.52e-168	70	489.96	439	311
callMF_m.12026	isoform b	479	gi|62473068|ref|NP_001014684.1|Mgat2, isoform B [Drosophila melanogaster] >gi|61679417|gb|AAX53005.1| Mgat2, isoform B [Drosophila melanogaster]	NP_001014684	0	87	781.171	487	427
callMF_m.12029	26s proteasome regulatory complex subunit psmd5	502	gi|289742129|gb|ADD19812.1|26S proteasome regulatory complex subunit PSMD5 [Glossina morsitans morsitans]	ADD19812	0	83	683.715	514	427
callMF_m.1203	nucleoporin 160 kda	238	gi|195384850|ref|XP_002051125.1|GJ13938 [Drosophila virilis] >gi|194147582|gb|EDW63280.1| GJ13938 [Drosophila virilis]	XP_002051125	3.47e-66	65	232.261	235	155
callMF_m.12030	odorant receptor 49b	372	gi|17986095|ref|NP_523721.1|odorant receptor 49b [Drosophila melanogaster] >gi|12643916|sp|Q9V6H2.1|OR49B_DROME RecName: Full=Odorant receptor 49b >gi|7303394|gb|AAF58452.1| odorant receptor 49b [Drosophila melanogaster] >gi|85861101|gb|ABC86500.1| IP02107p [Drosophila melanogaster] >gi|220952254|gb|ACL88670.1| Or49b-PA [synthetic construct]	NP_523721	7.41e-167	80	482.641	375	302
callMF_m.12031	GJ23032	414	gi|195387000|ref|XP_002052192.1|GJ23032 [Drosophila virilis] >gi|194148649|gb|EDW64347.1| GJ23032 [Drosophila virilis]	XP_002052192	2.13e-97	57	315.464	428	247
callMF_m.12032	GI11747	405	gi|195128209|ref|XP_002008557.1|GI11747 [Drosophila mojavensis] >gi|193920166|gb|EDW19033.1| GI11747 [Drosophila mojavensis]	XP_002008557	2.72e-77	59	257.684	372	221
callMF_m.12033	hypothetical conserved protein	357	gi|289742935|gb|ADD20215.1|hypothetical conserved protein [Glossina morsitans morsitans]	ADD20215	1.5e-159	86	462.996	356	308
callMF_m.12035	GH19849	594	gi|195029551|ref|XP_001987636.1|GH19849 [Drosophila grimshawi] >gi|193903636|gb|EDW02503.1| GH19849 [Drosophila grimshawi]	XP_001987636	1.31e-152	64	463.381	605	393
callMF_m.12037	GF14143	162	gi|194761612|ref|XP_001963022.1|GF14143 [Drosophila ananassae] >gi|190616719|gb|EDV32243.1| GF14143 [Drosophila ananassae]	XP_001963022	4.8e-40	63	151.754	171	108
callMF_m.12038	dref transcription factor	548	gi|195435419|ref|XP_002065687.1|GK14535 [Drosophila willistoni] >gi|194161772|gb|EDW76673.1| GK14535 [Drosophila willistoni]	XP_002065687	1.11e-146	63	451.055	562	358
callMF_m.12039	GF13682	284	gi|194757612|ref|XP_001961058.1|GF13682 [Drosophila ananassae] >gi|190622356|gb|EDV37880.1| GF13682 [Drosophila ananassae]	XP_001961058	6.48e-78	64	248.825	276	177
callMF_m.1204	hypothetical conserved protein	100	gi|289724835|gb|ADD18358.1|hypothetical conserved protein [Glossina morsitans morsitans]	ADD18358	4.48e-47	95	162.54	85	81
callMF_m.12040	GF25130	455	gi|194747689|ref|XP_001956284.1|GF25130 [Drosophila ananassae] >gi|190623566|gb|EDV39090.1| GF25130 [Drosophila ananassae]	XP_001956284	7.91e-12	55	75.8702	176	97
callMF_m.12042	GA19836	297	gi|198466072|ref|XP_001353883.2|GA19836 [Drosophila pseudoobscura pseudoobscura] >gi|198150433|gb|EAL29618.2| GA19836 [Drosophila pseudoobscura pseudoobscura]	XP_001353883	1.58e-54	61	198.364	245	151
callMF_m.12043	GH12538	754	gi|195041159|ref|XP_001991205.1|GH12538 [Drosophila grimshawi] >gi|193900963|gb|EDV99829.1| GH12538 [Drosophila grimshawi]	XP_001991205	2.16e-30	76	137.117	114	87
callMF_m.12049	acid labile subunit	439	gi|195122154|ref|XP_002005577.1|GI20543 [Drosophila mojavensis] >gi|193910645|gb|EDW09512.1| GI20543 [Drosophila mojavensis]	XP_002005577	6.55e-154	75	475.707	427	324
callMF_m.1205	GJ20352	178	gi|195382868|ref|XP_002050150.1|GJ20352 [Drosophila virilis] >gi|194144947|gb|EDW61343.1| GJ20352 [Drosophila virilis]	XP_002050150	5.75e-109	92	320.087	179	166
callMF_m.12050	GL10127	459	gi|195170292|ref|XP_002025947.1|GL10127 [Drosophila persimilis] >gi|194110811|gb|EDW32854.1| GL10127 [Drosophila persimilis]	XP_002025947	0	90	699.123	458	414
callMF_m.12052	dna ligase iii	104	gi|195571451|ref|XP_002103716.1|GD20571 [Drosophila simulans] >gi|194199643|gb|EDX13219.1| GD20571 [Drosophila simulans]	XP_002103716	9.03e-28	75	112.849	81	61
callMF_m.12053	isoform c	575	gi|66772319|gb|AAY55471.1|IP10972p [Drosophila melanogaster]	AAY55471	0	69	546.969	538	373
callMF_m.12054	cg1749-pa	395	gi|289740411|gb|ADD18953.1|molybdopterin biosynthesis-related protein [Glossina morsitans morsitans]	ADD18953	0	88	619.772	401	354
callMF_m.12056	GK25275	313	gi|195447358|ref|XP_002071178.1|GK25275 [Drosophila willistoni] >gi|194167263|gb|EDW82164.1| GK25275 [Drosophila willistoni]	XP_002071178	4.18e-153	82	443.736	306	253
callMF_m.12057	gbrb_musdo ame: full=gamma-aminobutyric acid receptor subunit beta ame: full=gaba receptor subunit beta ame: full= dl flags: precursor	338	gi|74919269|sp|Q75NA5.2|GBRB_MUSDORecName: Full=Gamma-aminobutyric acid receptor subunit beta; AltName: Full=GABA(A) receptor subunit beta; AltName: Full=MdRdl; Flags: Precursor >gi|49205114|dbj|BAD16658.2| GABA-gated chloride channel subunit [Musca domestica]	Q75NA5	1.33e-150	92	447.203	338	312
callMF_m.1206	GF12969	119	gi|194754709|ref|XP_001959637.1|GF12969 [Drosophila ananassae] >gi|190620935|gb|EDV36459.1| GF12969 [Drosophila ananassae]	XP_001959637	7.04e-36	75	140.584	111	84
callMF_m.12065	gamma-aminobutyric acid receptor subunit	271	gi|2565319|gb|AAB81966.1|gamma-aminobutyric acid receptor subunit [Lucilia cuprina]	AAB81966	7.92e-111	96	341.658	269	259
callMF_m.12066	af172352_1gaba receptor subunit	300	gi|5762320|gb|AAD51101.1|AF172352_1GABA receptor subunit [Ceratitis capitata]	AAD51101	1.16e-119	84	365.155	298	252
callMF_m.12071	gamma-aminobutyric acid receptor subunit	309	gi|2565319|gb|AAB81966.1|gamma-aminobutyric acid receptor subunit [Lucilia cuprina]	AAB81966	1.66e-143	99	427.172	308	306
callMF_m.12073	isoform e	423	gi|195110213|ref|XP_001999676.1|GI22941 [Drosophila mojavensis] >gi|193916270|gb|EDW15137.1| GI22941 [Drosophila mojavensis]	XP_001999676	0	99	837.025	405	402
callMF_m.12074	isoform e	390	gi|195388946|ref|XP_002053139.1|GJ23721 [Drosophila virilis] >gi|194151225|gb|EDW66659.1| GJ23721 [Drosophila virilis]	XP_002053139	0	91	749.969	405	369
callMF_m.12075	isoform c	133	gi|28571749|ref|NP_524941.3|gilgamesh, isoform C [Drosophila melanogaster] >gi|28381320|gb|AAN13703.2| gilgamesh, isoform C [Drosophila melanogaster]	NP_524941	2.82e-74	96	238.039	131	127
callMF_m.12077	isoform a	147	gi|24647391|ref|NP_732123.1|gilgamesh, isoform A [Drosophila melanogaster] >gi|7300125|gb|AAF55293.1| gilgamesh, isoform A [Drosophila melanogaster]	NP_732123	2.55e-82	99	259.225	126	125
callMF_m.1208	mitochondrial ribosomal protein l13	179	gi|195344934|ref|XP_002039031.1|GM17054 [Drosophila sechellia] >gi|195579998|ref|XP_002079843.1| GD21802 [Drosophila simulans] >gi|194134161|gb|EDW55677.1| GM17054 [Drosophila sechellia] >gi|194191852|gb|EDX05428.1| GD21802 [Drosophila simulans]	XP_002039031	1.07e-123	97	357.451	178	173
callMF_m.12081	GJ10586	467	gi|195386132|ref|XP_002051758.1|GJ10586 [Drosophila virilis] >gi|194148215|gb|EDW63913.1| GJ10586 [Drosophila virilis]	XP_002051758	3.55e-96	55	313.153	473	263
callMF_m.12082	isoform a	446	gi|195328845|ref|XP_002031122.1|GM25803 [Drosophila sechellia] >gi|194120065|gb|EDW42108.1| GM25803 [Drosophila sechellia]	XP_002031122	3.51e-172	76	529.25	449	342
callMF_m.12084	GI10979	249	gi|195134446|ref|XP_002011648.1|GI10979 [Drosophila mojavensis] >gi|193906771|gb|EDW05638.1| GI10979 [Drosophila mojavensis]	XP_002011648	7.19e-120	81	367.466	249	202
callMF_m.12085	GH12281	293	gi|195040370|ref|XP_001991055.1|GH12281 [Drosophila grimshawi] >gi|193900813|gb|EDV99679.1| GH12281 [Drosophila grimshawi]	XP_001991055	1.11e-151	85	451.055	292	250
callMF_m.12087	isoform c	346	gi|289740991|gb|ADD19243.1|focal adhesion protein PINCH-1 [Glossina morsitans morsitans]	ADD19243	0	97	690.263	345	337
callMF_m.12088	GE23960	411	gi|195502890|ref|XP_002098422.1|GE23960 [Drosophila yakuba] >gi|194184523|gb|EDW98134.1| GE23960 [Drosophila yakuba]	XP_002098422	8.22e-162	79	493.426	413	329
callMF_m.12090	isoform d	269	gi|195386458|ref|XP_002051921.1|GJ24494 [Drosophila virilis] >gi|194148378|gb|EDW64076.1| GJ24494 [Drosophila virilis]	XP_002051921	5.75e-29	63	125.176	147	93
callMF_m.12091	isoform b	901	gi|195386458|ref|XP_002051921.1|GJ24494 [Drosophila virilis] >gi|194148378|gb|EDW64076.1| GJ24494 [Drosophila virilis]	XP_002051921	0	74	960.674	852	636
callMF_m.12092	fatty acid desaturase	438	gi|289740765|gb|ADD19130.1|fatty acid desaturase [Glossina morsitans morsitans]	ADD19130	0	79	573.933	437	346
callMF_m.12095	transferrin 2	833	gi|194869947|ref|XP_001972554.1|GG13814 [Drosophila erecta] >gi|190654337|gb|EDV51580.1| GG13814 [Drosophila erecta]	XP_001972554	0	86	1288.48	811	704
callMF_m.12098	isoform a	369	gi|195470963|ref|XP_002087776.1|GE18205 [Drosophila yakuba] >gi|194173877|gb|EDW87488.1| GE18205 [Drosophila yakuba]	XP_002087776	1.78e-157	74	458.373	370	277
callMF_m.12099	imp-gmp specific 5 -nucleotidase	622	gi|289743723|gb|ADD20609.1|IMP-GMP specific 5'-nucleotidase [Glossina morsitans morsitans]	ADD20609	0	90	965.681	554	501
callMF_m.1210	isoform c	324	gi|195445822|ref|XP_002070501.1|GK10999 [Drosophila willistoni] >gi|194166586|gb|EDW81487.1| GK10999 [Drosophila willistoni]	XP_002070501	1.31e-155	86	493.812	324	280
callMF_m.12101	imp-gmp specific 5 -nucleotidase	662	gi|289743723|gb|ADD20609.1|IMP-GMP specific 5'-nucleotidase [Glossina morsitans morsitans]	ADD20609	0	89	974.926	568	509
callMF_m.12102	cytosolic purine 5 -nucleotidase-like	671	gi|289743723|gb|ADD20609.1|IMP-GMP specific 5'-nucleotidase [Glossina morsitans morsitans]	ADD20609	0	83	1018.07	659	550
callMF_m.12108	ataxin-2 binding protein isoform k	429	gi|386770931|ref|NP_729615.2|Ataxin-2 binding protein 1, isoform K [Drosophila melanogaster] >gi|383291861|gb|AAF50154.3| Ataxin-2 binding protein 1, isoform K [Drosophila melanogaster]	NP_729615	8.71e-77	96	266.544	138	133
callMF_m.1211	isoform b	201	gi|195146040|ref|XP_002013998.1|GL23094 [Drosophila persimilis] >gi|194102941|gb|EDW24984.1| GL23094 [Drosophila persimilis]	XP_002013998	3.58e-50	66	185.652	204	135
callMF_m.12114	ataxin-2 binding protein isoform k	453	gi|386770931|ref|NP_729615.2|Ataxin-2 binding protein 1, isoform K [Drosophila melanogaster] >gi|383291861|gb|AAF50154.3| Ataxin-2 binding protein 1, isoform K [Drosophila melanogaster]	NP_729615	1.82e-76	96	266.544	138	133
callMF_m.12117	ataxin-2 binding protein isoform f	397	gi|194751001|ref|XP_001957815.1|GF10597 [Drosophila ananassae] >gi|190625097|gb|EDV40621.1| GF10597 [Drosophila ananassae]	XP_001957815	4.65e-70	94	245.743	131	124
callMF_m.12123	GI21141	434	gi|195124207|ref|XP_002006585.1|GI21141 [Drosophila mojavensis] >gi|193911653|gb|EDW10520.1| GI21141 [Drosophila mojavensis]	XP_002006585	2.58e-122	67	372.859	381	259
callMF_m.12124	AGAP003616-PA	538	gi|347970237|ref|XP_001688436.2|AGAP003616-PA [Anopheles gambiae str. PEST] >gi|333468838|gb|EDO64158.2| AGAP003616-PA [Anopheles gambiae str. PEST]	XP_001688436	2.62e-36	49	154.451	423	209
callMF_m.12125	calcineurin-binding protein cabin-1	1017	gi|347970237|ref|XP_001688436.2|AGAP003616-PA [Anopheles gambiae str. PEST] >gi|333468838|gb|EDO64158.2| AGAP003616-PA [Anopheles gambiae str. PEST]	XP_001688436	9.27e-171	56	563.533	1068	605
callMF_m.12127	GL25529	464	gi|195162678|ref|XP_002022181.1|GL25529 [Drosophila persimilis] >gi|198464237|ref|XP_001353141.2| GA20571 [Drosophila pseudoobscura pseudoobscura] >gi|194104142|gb|EDW26185.1| GL25529 [Drosophila persimilis] >gi|198149631|gb|EAL30642.2| GA20571 [Drosophila pseudoobscura pseudoobscura]	XP_002022181	0	90	776.163	450	409
callMF_m.12128	GF21440	212	gi|194764228|ref|XP_001964232.1|GF21440 [Drosophila ananassae] >gi|190619157|gb|EDV34681.1| GF21440 [Drosophila ananassae]	XP_001964232	2.38e-97	78	294.278	228	179
callMF_m.12129	GI13269	1111	gi|195127117|ref|XP_002008015.1|GI13269 [Drosophila mojavensis] >gi|193919624|gb|EDW18491.1| GI13269 [Drosophila mojavensis]	XP_002008015	0	92	1972.98	1115	1027
callMF_m.12132	neural conserved at isoform a	1007	gi|24665669|ref|NP_730223.1|neural conserved at 73EF, isoform A [Drosophila melanogaster] >gi|24665673|ref|NP_730224.1| neural conserved at 73EF, isoform B [Drosophila melanogaster] >gi|24665677|ref|NP_730225.1| neural conserved at 73EF, isoform C [Drosophila melanogaster] >gi|28574592|ref|NP_788519.1| neural conserved at 73EF, isoform G [Drosophila melanogaster] >gi|23093280|gb|AAF49388.2| neura…	NP_730223	0	94	1900.95	1008	952
callMF_m.12138	neural conserved at isoform f	1016	gi|28574590|ref|NP_788518.1|neural conserved at 73EF, isoform F [Drosophila melanogaster] >gi|161084450|ref|NP_788520.2| neural conserved at 73EF, isoform H [Drosophila melanogaster] >gi|23093279|gb|AAN11721.1| neural conserved at 73EF, isoform F [Drosophila melanogaster] >gi|46409160|gb|AAS93737.1| RE42354p [Drosophila melanogaster] >gi|158028566|gb|AAO41241.2| neural conserved at 73EF, isoform …	NP_788518	0	94	1908.65	1017	956
callMF_m.1214	GJ24024	434	gi|195390027|ref|XP_002053670.1|GJ24024 [Drosophila virilis] >gi|194151756|gb|EDW67190.1| GJ24024 [Drosophila virilis]	XP_002053670	5.46e-67	52	230.335	424	224
callMF_m.12141	CG14877	258	gi|24647274|ref|NP_650507.1|CG14877 [Drosophila melanogaster] >gi|7300076|gb|AAF55245.1| CG14877 [Drosophila melanogaster]	NP_650507	1.33e-46	64	166.392	148	96
callMF_m.12142	GA13965	597	gi|125977416|ref|XP_001352741.1|GA13965 [Drosophila pseudoobscura pseudoobscura] >gi|54641491|gb|EAL30241.1| GA13965 [Drosophila pseudoobscura pseudoobscura]	XP_001352741	2.82e-86	53	288.5	604	324
callMF_m.12143	inhibitor of apoptosis	330	gi|159025465|emb|CAM96614.1|inhibitor of apoptosis [Spodoptera littoralis]	CAM96614	1.47e-78	60	255.758	292	176
callMF_m.12144	protoporphyrinogen oxidase	475	gi|289741937|gb|ADD19716.1|protoporphyrinogen oxidase [Glossina morsitans morsitans]	ADD19716	0	84	699.508	461	388
callMF_m.12146	bolA	132	gi|170038839|ref|XP_001847255.1|bolA [Culex quinquefasciatus] >gi|167862446|gb|EDS25829.1| bolA [Culex quinquefasciatus]	XP_001847255	1.57e-47	81	159.073	103	84
callMF_m.12147	GF14643	231	gi|194759578|ref|XP_001962024.1|GF14643 [Drosophila ananassae] >gi|190615721|gb|EDV31245.1| GF14643 [Drosophila ananassae]	XP_001962024	5.48e-99	87	298.516	176	154
callMF_m.12148	distal- isoform a	339	gi|195027740|ref|XP_001986740.1|GH20363 [Drosophila grimshawi] >gi|193902740|gb|EDW01607.1| GH20363 [Drosophila grimshawi]	XP_001986740	9.83e-131	88	387.497	339	299
callMF_m.1215	vacuolar protein sorting-associated protein	105	gi|195019715|ref|XP_001985039.1|GH14723 [Drosophila grimshawi] >gi|193898521|gb|EDV97387.1| GH14723 [Drosophila grimshawi]	XP_001985039	8.88e-16	65	82.0333	101	66
callMF_m.12150	distal- isoform a	377	gi|195027740|ref|XP_001986740.1|GH20363 [Drosophila grimshawi] >gi|193902740|gb|EDW01607.1| GH20363 [Drosophila grimshawi]	XP_001986740	8.87e-124	79	371.318	377	299
callMF_m.12153	lipid storage droplet- isoform c	411	gi|194745841|ref|XP_001955393.1|GF16261 [Drosophila ananassae] >gi|190628430|gb|EDV43954.1| GF16261 [Drosophila ananassae]	XP_001955393	0	86	627.091	407	352
callMF_m.12154	cg2867	567	gi|194743510|ref|XP_001954243.1|GF16846 [Drosophila ananassae] >gi|190627280|gb|EDV42804.1| GF16846 [Drosophila ananassae]	XP_001954243	0	92	907.516	503	466
callMF_m.12156	GJ24002	440	gi|195389947|ref|XP_002053633.1|GJ24002 [Drosophila virilis] >gi|194151719|gb|EDW67153.1| GJ24002 [Drosophila virilis]	XP_002053633	9.1e-177	75	513.072	426	322
callMF_m.12157	int3_dromo ame: full=integrator complex subunit 3 homolog ame: full=soss complex subunit a homolog	757	gi|195119125|ref|XP_002004082.1|GI18256 [Drosophila mojavensis] >gi|259493855|sp|B4KJ11.1|INT3_DROMO RecName: Full=Integrator complex subunit 3 homolog; AltName: Full=SOSS complex subunit A homolog >gi|193914657|gb|EDW13524.1| GI18256 [Drosophila mojavensis]	XP_002004082	0	89	736.873	504	453
callMF_m.12161	int3_dromo ame: full=integrator complex subunit 3 homolog ame: full=soss complex subunit a homolog	964	gi|195119125|ref|XP_002004082.1|GI18256 [Drosophila mojavensis] >gi|259493855|sp|B4KJ11.1|INT3_DROMO RecName: Full=Integrator complex subunit 3 homolog; AltName: Full=SOSS complex subunit A homolog >gi|193914657|gb|EDW13524.1| GI18256 [Drosophila mojavensis]	XP_002004082	0	84	1325.84	911	770
callMF_m.12163	integrator 3	171	gi|194767562|ref|XP_001965884.1|GF16127 [Drosophila ananassae] >gi|190619360|gb|EDV34884.1| GF16127 [Drosophila ananassae]	XP_001965884	1.16e-91	89	282.722	170	152
callMF_m.12164	division abnormally isoform a	624	gi|195376007|ref|XP_002046788.1|GJ13077 [Drosophila virilis] >gi|194153946|gb|EDW69130.1| GJ13077 [Drosophila virilis]	XP_002046788	0	80	650.588	474	380
callMF_m.12165	isoform a	1007	gi|195480047|ref|XP_002101117.1|GE15796 [Drosophila yakuba] >gi|194188641|gb|EDX02225.1| GE15796 [Drosophila yakuba]	XP_002101117	2.22e-146	56	468.389	610	345
callMF_m.12166	isoform a	620	gi|195488646|ref|XP_002092402.1|GE14171 [Drosophila yakuba] >gi|194178503|gb|EDW92114.1| GE14171 [Drosophila yakuba]	XP_002092402	0	70	582.793	642	452
callMF_m.12168	tc1-like transposase	130	gi|383861356|ref|XP_003706152.1|PREDICTED: uncharacterized protein LOC100881508 [Megachile rotundata]	XP_003706152	7.65e-51	77	183.341	126	98
callMF_m.12169	heat shock protein 70 b2	438	gi|195395136|ref|XP_002056192.1|GJ10355 [Drosophila virilis] >gi|194142901|gb|EDW59304.1| GJ10355 [Drosophila virilis]	XP_002056192	0	96	752.666	412	396
callMF_m.1217	gustatory receptor 64a	124	gi|195491578|ref|XP_002093621.1|GE21397 [Drosophila yakuba] >gi|194179722|gb|EDW93333.1| GE21397 [Drosophila yakuba]	XP_002093621	3.82e-73	94	235.343	124	117
callMF_m.12170	GH24548	348	gi|195045811|ref|XP_001992040.1|GH24548 [Drosophila grimshawi] >gi|193892881|gb|EDV91747.1| GH24548 [Drosophila grimshawi]	XP_001992040	7.97e-173	82	511.531	350	289
callMF_m.12171	chondroitin synthase	262	gi|386764349|ref|NP_572853.2|CG43313 [Drosophila melanogaster] >gi|383293368|gb|AAF48225.2| CG43313 [Drosophila melanogaster]	NP_572853	3.07e-94	88	305.449	203	179
callMF_m.12172	chloride channel- isoform c	889	gi|195160217|ref|XP_002020972.1|GL25087 [Drosophila persimilis] >gi|194118085|gb|EDW40128.1| GL25087 [Drosophila persimilis]	XP_002020972	0	89	1424.07	899	806
callMF_m.12173	SD07102p	561	gi|47058875|gb|AAT09323.1|SD07102p [Drosophila melanogaster]	AAT09323	4.11e-59	66	220.32	234	155
callMF_m.12175	hypothetical conserved protein	330	gi|289741329|gb|ADD19412.1|hypothetical conserved protein [Glossina morsitans morsitans]	ADD19412	0	89	557.37	329	293
callMF_m.12179	isoform a	972	gi|195431944|ref|XP_002063987.1|GK15960 [Drosophila willistoni] >gi|194160072|gb|EDW74973.1| GK15960 [Drosophila willistoni]	XP_002063987	6.57e-75	46	275.404	683	320
callMF_m.1218	isoform d	476	gi|195389386|ref|XP_002053358.1|GJ23836 [Drosophila virilis] >gi|194151444|gb|EDW66878.1| GJ23836 [Drosophila virilis]	XP_002053358	4.79e-27	47	122.479	310	147
callMF_m.12182	metalloprotease with chaperone activity	348	gi|195011977|ref|XP_001983413.1|GH15886 [Drosophila grimshawi] >gi|193896895|gb|EDV95761.1| GH15886 [Drosophila grimshawi]	XP_001983413	0	93	647.506	347	326
callMF_m.12183	GI11428	729	gi|195129383|ref|XP_002009135.1|GI11428 [Drosophila mojavensis] >gi|193920744|gb|EDW19611.1| GI11428 [Drosophila mojavensis]	XP_002009135	1.87e-26	57	121.709	209	121
callMF_m.12184	hepatocyte growth factor regulated tyrosine kinase isoform a	378	gi|195386838|ref|XP_002052111.1|GJ17377 [Drosophila virilis] >gi|194148568|gb|EDW64266.1| GJ17377 [Drosophila virilis]	XP_002052111	2.03e-65	73	231.106	282	207
callMF_m.12185	GJ17377	287	gi|195386838|ref|XP_002052111.1|GJ17377 [Drosophila virilis] >gi|194148568|gb|EDW64266.1| GJ17377 [Drosophila virilis]	XP_002052111	3.75e-155	90	462.225	255	232
callMF_m.12186	g protein beta-subunit isoform a	341	gi|289740683|gb|ADD19089.1|G protein beta subunit [Glossina morsitans morsitans]	ADD19089	0	99	701.819	340	339
callMF_m.12188	aldehyde dehydrogenase type isoform s	553	gi|442622748|ref|NP_001260773.1|aldehyde dehydrogenase type III, isoform S [Drosophila melanogaster] >gi|440214166|gb|AGB93306.1| aldehyde dehydrogenase type III, isoform S [Drosophila melanogaster]	NP_001260773	0	90	850.507	498	452
callMF_m.1219	GH11693	137	gi|195035837|ref|XP_001989378.1|GH11693 [Drosophila grimshawi] >gi|193905378|gb|EDW04245.1| GH11693 [Drosophila grimshawi]	XP_001989378	1.3e-46	86	158.688	102	88
callMF_m.12193	RE71343p	310	gi|28380936|gb|AAO41435.1|RE71343p [Drosophila melanogaster]	AAO41435	0	95	583.563	310	295
callMF_m.12194	GF16567	279	gi|194744620|ref|XP_001954791.1|GF16567 [Drosophila ananassae] >gi|190627828|gb|EDV43352.1| GF16567 [Drosophila ananassae]	XP_001954791	3.2e-136	82	397.127	260	215
callMF_m.12195	GJ23993	240	gi|195389911|ref|XP_002053615.1|GJ23993 [Drosophila virilis] >gi|194151701|gb|EDW67135.1| GJ23993 [Drosophila virilis]	XP_002053615	3.95e-115	81	340.502	221	181
callMF_m.12196	GK20877	697	gi|195426471|ref|XP_002061357.1|GK20877 [Drosophila willistoni] >gi|194157442|gb|EDW72343.1| GK20877 [Drosophila willistoni]	XP_002061357	7.61e-142	56	441.81	726	408
callMF_m.12197	mitochondrial carrier protein mrs3 4	390	gi|289742605|gb|ADD20050.1|mitochondrial carrier protein mRS3/4 [Glossina morsitans morsitans]	ADD20050	0	86	541.576	391	340
callMF_m.12198	GJ13092	425	gi|195385190|ref|XP_002051289.1|GJ13092 [Drosophila virilis] >gi|194147746|gb|EDW63444.1| GJ13092 [Drosophila virilis]	XP_002051289	8.65e-172	77	499.59	439	340
callMF_m.12199	AGAP009177-PA	332	gi|158299940|ref|XP_553109.2|AGAP009177-PA [Anopheles gambiae str. PEST] >gi|157013760|gb|EAL39061.2| AGAP009177-PA [Anopheles gambiae str. PEST]	XP_553109	3.31e-105	71	321.242	282	201
callMF_m.12206	GL17596	251	gi|195154641|ref|XP_002018230.1|GL17596 [Drosophila persimilis] >gi|194114026|gb|EDW36069.1| GL17596 [Drosophila persimilis]	XP_002018230	9.07e-128	82	373.629	252	207
callMF_m.12208	GM12830	196	gi|195341323|ref|XP_002037260.1|GM12830 [Drosophila sechellia] >gi|194131376|gb|EDW53419.1| GM12830 [Drosophila sechellia]	XP_002037260	1.94e-95	92	292.738	160	148
callMF_m.12209	GH25061	160	gi|195054752|ref|XP_001994287.1|GH25061 [Drosophila grimshawi] >gi|195069695|ref|XP_001997007.1| GH22453 [Drosophila grimshawi] >gi|193891593|gb|EDV90459.1| GH22453 [Drosophila grimshawi] >gi|193896157|gb|EDV95023.1| GH25061 [Drosophila grimshawi]	XP_001994287	1.07e-84	86	256.914	151	131
callMF_m.12210	serine protease isoform a	293	gi|195395640|ref|XP_002056444.1|GJ10951 [Drosophila virilis] >gi|194143153|gb|EDW59556.1| GJ10951 [Drosophila virilis]	XP_002056444	1.54e-90	69	285.034	265	183
callMF_m.12211	isoform b	121	gi|390179357|ref|XP_003736874.1|GA27509, isoform B [Drosophila pseudoobscura pseudoobscura] >gi|388859819|gb|EIM52947.1| GA27509, isoform B [Drosophila pseudoobscura pseudoobscura]	XP_003736874	6.58e-57	84	187.193	120	101
callMF_m.12212	intermediate in toll signal transduction pathway	437	gi|289741771|gb|ADD19633.1|intermediate in Toll signal transduction pathway [Glossina morsitans morsitans]	ADD19633	0	86	607.06	361	314
callMF_m.12213	IP15248p	808	gi|90855669|gb|ABE01196.1|IP15248p [Drosophila melanogaster]	ABE01196	9.93e-97	94	317.39	171	161
callMF_m.12216	IP15248p	776	gi|90855669|gb|ABE01196.1|IP15248p [Drosophila melanogaster]	ABE01196	5.55e-97	94	317.39	171	161
callMF_m.12219	split isoform b	984	gi|6467825|gb|AAF13218.1|AF188205_1Spen RNP motif protein long isoform [Drosophila melanogaster]	AAF13218	9.8e-49	54	198.749	383	207
callMF_m.12220	golgi reassembly stacking protein grasp65	467	gi|194874480|ref|XP_001973406.1|GG16069 [Drosophila erecta] >gi|190655189|gb|EDV52432.1| GG16069 [Drosophila erecta]	XP_001973406	7.65e-167	69	489.96	459	319
callMF_m.12221	isoform a	555	gi|289743719|gb|ADD20607.1|filamin alpha [Glossina morsitans morsitans]	ADD20607	0	96	1070.07	554	536
callMF_m.12222	isoform i	396	gi|20151915|gb|AAM11317.1|SD05640p [Drosophila melanogaster]	AAM11317	0	91	676.011	392	359
callMF_m.12226	GL24897	426	gi|195160817|ref|XP_002021270.1|GL24897 [Drosophila persimilis] >gi|194118383|gb|EDW40426.1| GL24897 [Drosophila persimilis]	XP_002021270	0	84	681.789	429	364
callMF_m.12227	thioredoxin domain-containing protein 17-like	128	gi|58383902|ref|XP_312874.2|AGAP003178-PA [Anopheles gambiae str. PEST] >gi|55241551|gb|EAA08363.2| AGAP003178-PA [Anopheles gambiae str. PEST]	XP_312874	4.34e-37	66	132.88	127	85
callMF_m.12228	isoform b	1301	gi|195128247|ref|XP_002008576.1|GI11741 [Drosophila mojavensis] >gi|193920185|gb|EDW19052.1| GI11741 [Drosophila mojavensis]	XP_002008576	0	83	1874.75	1275	1069
callMF_m.1223	GJ18814	150	gi|195393502|ref|XP_002055393.1|GJ18814 [Drosophila virilis] >gi|194149903|gb|EDW65594.1| GJ18814 [Drosophila virilis]	XP_002055393	2.83e-65	91	226.098	124	114
callMF_m.12233	GH20740	178	gi|195025500|ref|XP_001986071.1|GH20740 [Drosophila grimshawi] >gi|193902071|gb|EDW00938.1| GH20740 [Drosophila grimshawi]	XP_001986071	7.49e-117	94	340.117	176	167
callMF_m.12238	snare protein pep12 vam3 syntaxin 7 syntaxin 17	289	gi|289740393|gb|ADD18944.1|SNARE protein PEP12/VAM3/syntaxin 7/syntaxin 17 [Glossina morsitans morsitans]	ADD18944	5.09e-110	91	331.257	239	219
callMF_m.12241	serpine 1	450	gi|289742527|gb|ADD20011.1|serpine 1 [Glossina morsitans morsitans]	ADD20011	5.31e-60	75	213.772	189	142
callMF_m.12244	GJ20797	298	gi|195387822|ref|XP_002052591.1|GJ20797 [Drosophila virilis] >gi|194149048|gb|EDW64746.1| GJ20797 [Drosophila virilis]	XP_002052591	1.4e-141	78	415.231	318	250
callMF_m.12245	isoform b	309	gi|289741983|gb|ADD19739.1|leucine-rich repeat protein [Glossina morsitans morsitans]	ADD19739	6.22e-137	77	401.749	321	248
callMF_m.12246	splicing factor 3a subunit 2	266	gi|289740415|gb|ADD18955.1|splicing factor 3A subunit 2 [Glossina morsitans morsitans]	ADD18955	4.38e-149	99	429.098	229	228
callMF_m.12247	GE19088	412	gi|195474253|ref|XP_002089406.1|GE19088 [Drosophila yakuba] >gi|194175507|gb|EDW89118.1| GE19088 [Drosophila yakuba]	XP_002089406	8.56e-85	65	275.789	411	271
callMF_m.12248	GA14268	373	gi|125806788|ref|XP_001360171.1|GA14268 [Drosophila pseudoobscura pseudoobscura] >gi|195149209|ref|XP_002015550.1| GL11131 [Drosophila persimilis] >gi|54635342|gb|EAL24745.1| GA14268 [Drosophila pseudoobscura pseudoobscura] >gi|194109397|gb|EDW31440.1| GL11131 [Drosophila persimilis]	XP_001360171	1.37e-71	69	239.965	338	236
callMF_m.12250	annexin isoform a	525	gi|195042840|ref|XP_001991506.1|GH12030 [Drosophila grimshawi] >gi|193901264|gb|EDW00131.1| GH12030 [Drosophila grimshawi]	XP_001991506	0	71	637.106	543	386
callMF_m.12252	isoform a	498	gi|24639936|ref|NP_727023.1|CG32758, isoform A [Drosophila melanogaster] >gi|22831760|gb|AAF46072.2| CG32758, isoform A [Drosophila melanogaster] >gi|33589538|gb|AAQ22536.1| LD13361p [Drosophila melanogaster]	NP_727023	0	98	985.712	492	484
callMF_m.12253	mit 15	483	gi|289740933|gb|ADD19214.1|centromere/kinetochore protein zw10 [Glossina morsitans morsitans]	ADD19214	0	85	745.347	481	412
callMF_m.12254	GF12427	129	gi|194752824|ref|XP_001958719.1|GF12427 [Drosophila ananassae] >gi|190620017|gb|EDV35541.1| GF12427 [Drosophila ananassae]	XP_001958719	3.59e-57	91	184.496	106	97
callMF_m.12256	sno isoform b	597	gi|353249935|gb|AEQ72805.1|MIP14422p1 [Drosophila melanogaster]	AEQ72805	1.96e-173	71	513.842	434	312
callMF_m.12263	isoform a	617	gi|195438533|ref|XP_002067191.1|GK24150 [Drosophila willistoni] >gi|194163276|gb|EDW78177.1| GK24150 [Drosophila willistoni]	XP_002067191	6.51e-153	62	465.307	615	385
callMF_m.12264	mitochondrial ribosomal protein l28	309	gi|289740245|gb|ADD18870.1|mitochondrial ribosomal protein L28 [Glossina morsitans morsitans]	ADD18870	1.76e-164	86	471.085	308	265
callMF_m.12265	partial	191	gi|194901922|ref|XP_001980500.1|GG18477 [Drosophila erecta] >gi|190652203|gb|EDV49458.1| GG18477 [Drosophila erecta]	XP_001980500	2.42e-56	73	196.052	187	138
callMF_m.12266	partial	210	gi|407729748|gb|AFU24704.1|shadow, partial [Drosophila pachea]	AFU24704	3.37e-73	73	237.654	215	158
callMF_m.12267	cytochrome p450 315a1	219	gi|195036050|ref|XP_001989484.1|GH18831 [Drosophila grimshawi] >gi|193893680|gb|EDV92546.1| GH18831 [Drosophila grimshawi]	XP_001989484	5.67e-65	80	219.55	173	139
callMF_m.1227	cng channel- isoform g	115	gi|442616416|ref|NP_001259570.1|CNG channel-like, isoform G [Drosophila melanogaster] >gi|440216794|gb|AGB95412.1| CNG channel-like, isoform G [Drosophila melanogaster]	NP_001259570	4.39e-76	98	255.373	115	113
callMF_m.12270	GJ14379	240	gi|195399536|ref|XP_002058375.1|GJ14379 [Drosophila virilis] >gi|194141935|gb|EDW58343.1| GJ14379 [Drosophila virilis]	XP_002058375	4.24e-123	88	360.533	239	211
callMF_m.12272	CG1602	484	gi|221330036|ref|NP_610291.2|CG1602 [Drosophila melanogaster] >gi|21430266|gb|AAM50811.1| LD33878p [Drosophila melanogaster] >gi|220902123|gb|AAF59238.2| CG1602 [Drosophila melanogaster]	NP_610291	3.61e-82	58	276.174	384	226
callMF_m.12273	GJ20071	533	gi|195383950|ref|XP_002050688.1|GJ20071 [Drosophila virilis] >gi|194145485|gb|EDW61881.1| GJ20071 [Drosophila virilis]	XP_002050688	3.53e-114	61	361.303	428	262
callMF_m.12274	GJ20071	535	gi|195383950|ref|XP_002050688.1|GJ20071 [Drosophila virilis] >gi|194145485|gb|EDW61881.1| GJ20071 [Drosophila virilis]	XP_002050688	3.77e-117	61	369.007	433	268
callMF_m.12277	isoform b	627	gi|221330868|ref|NP_001097509.2|CG34342, isoform B [Drosophila melanogaster] >gi|220902465|gb|ABW08468.2| CG34342, isoform B [Drosophila melanogaster]	NP_001097509	0	87	819.305	507	446
callMF_m.12279	GA18660	726	gi|198462263|ref|XP_001382216.2|GA18660 [Drosophila pseudoobscura pseudoobscura] >gi|198142360|gb|EAL29327.2| GA18660 [Drosophila pseudoobscura pseudoobscura]	XP_001382216	6.38e-123	56	393.66	699	397
callMF_m.12282	cg9135-pa	484	gi|195342914|ref|XP_002038043.1|GM18595 [Drosophila sechellia] >gi|195576918|ref|XP_002078320.1| GD23381 [Drosophila simulans] >gi|194132893|gb|EDW54461.1| GM18595 [Drosophila sechellia] >gi|194190329|gb|EDX03905.1| GD23381 [Drosophila simulans]	XP_002038043	0	92	799.275	487	449
callMF_m.12284	GA14757	506	gi|125811636|ref|XP_001361957.1|GA14757 [Drosophila pseudoobscura pseudoobscura] >gi|54637133|gb|EAL26536.1| GA14757 [Drosophila pseudoobscura pseudoobscura]	XP_001361957	1.32e-119	61	372.859	499	306
callMF_m.12285	isoform b	478	gi|221458383|ref|NP_732702.3|CG42390, isoform B [Drosophila melanogaster] >gi|442620409|ref|NP_001262825.1| CG42390, isoform E [Drosophila melanogaster] >gi|220903169|gb|AAF55957.4| CG42390, isoform B [Drosophila melanogaster] >gi|440217737|gb|AGB96205.1| CG42390, isoform E [Drosophila melanogaster]	NP_732702	1.51e-152	87	482.256	375	329
callMF_m.12287	GE26310	451	gi|195500968|ref|XP_002097600.1|GE26310 [Drosophila yakuba] >gi|194183701|gb|EDW97312.1| GE26310 [Drosophila yakuba]	XP_002097600	5.35e-20	47	102.064	266	126
callMF_m.12288	20s proteasome regulatory subunit beta type psmb5 psmb8 pre2	281	gi|195382663|ref|XP_002050049.1|GJ21921 [Drosophila virilis] >gi|194144846|gb|EDW61242.1| GJ21921 [Drosophila virilis]	XP_002050049	3.55e-162	92	463.381	266	246
callMF_m.1229	cleavage and polyadenylation specificity factor isoform b	118	gi|9794904|gb|AAF98386.1|cleavage and polyadenylation specificity factor [Drosophila melanogaster]	AAF98386	2.55e-47	91	168.318	118	108
callMF_m.12290	isoform a	274	gi|125987353|ref|XP_001357439.1|GA18709 [Drosophila pseudoobscura pseudoobscura] >gi|54645770|gb|EAL34508.1| GA18709 [Drosophila pseudoobscura pseudoobscura]	XP_001357439	5.43e-135	85	393.66	271	232
callMF_m.12291	GF15626	157	gi|194761182|ref|XP_001962808.1|GF15626 [Drosophila ananassae] >gi|190616505|gb|EDV32029.1| GF15626 [Drosophila ananassae]	XP_001962808	1.05e-95	96	287.73	156	150
callMF_m.12292	GI15734	272	gi|195131309|ref|XP_002010093.1|GI15734 [Drosophila mojavensis] >gi|193908543|gb|EDW07410.1| GI15734 [Drosophila mojavensis]	XP_002010093	1.18e-102	73	321.242	271	200
callMF_m.12293	isoform b	182	gi|195376775|ref|XP_002047168.1|GJ13283 [Drosophila virilis] >gi|194154326|gb|EDW69510.1| GJ13283 [Drosophila virilis]	XP_002047168	3.67e-63	65	209.149	206	135
callMF_m.12294	isoform f	147	gi|194875496|ref|XP_001973609.1|GG16176 [Drosophila erecta] >gi|190655392|gb|EDV52635.1| GG16176 [Drosophila erecta]	XP_001973609	4.05e-92	95	276.559	144	138
callMF_m.12297	GI21237	391	gi|195118501|ref|XP_002003775.1|GI21237 [Drosophila mojavensis] >gi|193914350|gb|EDW13217.1| GI21237 [Drosophila mojavensis]	XP_002003775	0	96	763.451	391	379
callMF_m.12299	vacuolar atp synthase catalytic subunit a	166	gi|194761290|ref|XP_001962862.1|GF15651 [Drosophila ananassae] >gi|190616559|gb|EDV32083.1| GF15651 [Drosophila ananassae]	XP_001962862	2.9e-105	98	324.709	165	162
callMF_m.123	GH16691	218	gi|195018693|ref|XP_001984830.1|GH16691 [Drosophila grimshawi] >gi|193898312|gb|EDV97178.1| GH16691 [Drosophila grimshawi]	XP_001984830	2.28e-38	73	148.288	212	156
callMF_m.1230	GD19062	428	gi|195570492|ref|XP_002103241.1|GD19062 [Drosophila simulans] >gi|194199168|gb|EDX12744.1| GD19062 [Drosophila simulans]	XP_002103241	0	77	526.939	445	346
callMF_m.12300	bicaudal isoform d	792	gi|195114378|ref|XP_002001744.1|GI15332 [Drosophila mojavensis] >gi|193912319|gb|EDW11186.1| GI15332 [Drosophila mojavensis]	XP_002001744	0	93	1157.9	762	709
callMF_m.12302	GK19445	380	gi|195429743|ref|XP_002062917.1|GK19445 [Drosophila willistoni] >gi|194159002|gb|EDW73903.1| GK19445 [Drosophila willistoni]	XP_002062917	0	92	660.218	380	353
callMF_m.12303	isoform a	137	gi|195036778|ref|XP_001989845.1|GH18572 [Drosophila grimshawi] >gi|195112252|ref|XP_002000688.1| GI22390 [Drosophila mojavensis] >gi|195392064|ref|XP_002054679.1| GJ22675 [Drosophila virilis] >gi|193894041|gb|EDV92907.1| GH18572 [Drosophila grimshawi] >gi|193917282|gb|EDW16149.1| GI22390 [Drosophila mojavensis] >gi|194152765|gb|EDW68199.1| GJ22675 [Drosophila virilis]	XP_001989845	3.42e-75	91	230.72	136	125
callMF_m.12307	odorant-binding protein 28a	149	gi|56805551|dbj|BAD83398.1|CRLBP homologous protein [Phormia regina]	BAD83398	1.03e-86	92	261.151	148	137
callMF_m.12309	GL18523	373	gi|195148540|ref|XP_002015231.1|GL18523 [Drosophila persimilis] >gi|194107184|gb|EDW29227.1| GL18523 [Drosophila persimilis]	XP_002015231	1.05e-167	86	484.567	320	276
callMF_m.12310	GH22115	465	gi|195029895|ref|XP_001987807.1|GH22115 [Drosophila grimshawi] >gi|193903807|gb|EDW02674.1| GH22115 [Drosophila grimshawi]	XP_001987807	0	78	566.229	459	359
callMF_m.12311	pomt1_drops ame: full=protein o-mannosyltransferase 1 ame: full=dolichyl-phosphate-mannose--protein mannosyltransferase 1 ame: full=protein rotated abdomen	404	gi|195128771|ref|XP_002008835.1|GI11591 [Drosophila mojavensis] >gi|193920444|gb|EDW19311.1| GI11591 [Drosophila mojavensis]	XP_002008835	0	86	661.374	401	348
callMF_m.12312	GI16866	178	gi|195135641|ref|XP_002012241.1|GI16866 [Drosophila mojavensis] >gi|193918505|gb|EDW17372.1| GI16866 [Drosophila mojavensis]	XP_002012241	3.2e-84	89	268.085	159	142
callMF_m.12313	CG4573	343	gi|24665321|ref|NP_648894.2|CG4573 [Drosophila melanogaster] >gi|7294109|gb|AAF49463.1| CG4573 [Drosophila melanogaster]	NP_648894	2.48e-168	83	490.345	327	274
callMF_m.12314	isoform a	248	gi|195108805|ref|XP_001998983.1|GI24262 [Drosophila mojavensis] >gi|193915577|gb|EDW14444.1| GI24262 [Drosophila mojavensis]	XP_001998983	1.48e-165	96	472.626	247	238
callMF_m.12316	GI24212	147	gi|195108601|ref|XP_001998881.1|GI24212 [Drosophila mojavensis] >gi|193915475|gb|EDW14342.1| GI24212 [Drosophila mojavensis]	XP_001998881	1.18e-52	90	174.481	105	95
callMF_m.12317	GM12860	102	gi|195341435|ref|XP_002037315.1|GM12860 [Drosophila sechellia] >gi|195574991|ref|XP_002105466.1| GD21502 [Drosophila simulans] >gi|194131431|gb|EDW53474.1| GM12860 [Drosophila sechellia] >gi|194201393|gb|EDX14969.1| GD21502 [Drosophila simulans]	XP_002037315	1.28e-37	75	132.494	101	76
callMF_m.12318	isoform a	403	gi|195382384|ref|XP_002049910.1|GJ21849 [Drosophila virilis] >gi|194144707|gb|EDW61103.1| GJ21849 [Drosophila virilis]	XP_002049910	1.45e-118	66	367.851	388	259
callMF_m.12319	CG6414	604	gi|24639611|ref|NP_570089.1|CG6414 [Drosophila melanogaster] >gi|22831658|gb|AAF45912.2| CG6414 [Drosophila melanogaster]	NP_570089	0	81	828.55	586	479
callMF_m.1232	tachykinin receptor	121	gi|194741024|ref|XP_001952989.1|GF17441 [Drosophila ananassae] >gi|190626048|gb|EDV41572.1| GF17441 [Drosophila ananassae]	XP_001952989	1.75e-67	95	221.861	121	115
callMF_m.12320	GE19907	273	gi|195494868|ref|XP_002095024.1|GE19907 [Drosophila yakuba] >gi|194181125|gb|EDW94736.1| GE19907 [Drosophila yakuba]	XP_002095024	6.46e-43	57	166.777	260	150
callMF_m.12321	nuclear excision repair protein rad23	273	gi|289741355|gb|ADD19425.1|nucleotide excision repair factor NEF2 RAD23 component [Glossina morsitans morsitans]	ADD19425	5.54e-46	52	168.318	315	165
callMF_m.12323	GA19043	797	gi|198466683|ref|XP_001354091.2|GA19043 [Drosophila pseudoobscura pseudoobscura] >gi|198150713|gb|EAL29830.2| GA19043 [Drosophila pseudoobscura pseudoobscura]	XP_001354091	3.41e-81	53	285.419	584	314
callMF_m.12325	laminin a	479	gi|17136292|ref|NP_476617.1|laminin A [Drosophila melanogaster] >gi|10728114|gb|AAF50672.2| laminin A [Drosophila melanogaster]	NP_476617	0	92	897.116	478	444
callMF_m.12326	leca_sarpe ame: full=lectin subunit alpha flags: precursor	230	gi|126121|sp|P05047.1|LECA_SARPERecName: Full=Lectin subunit alpha; Flags: Precursor >gi|161265|gb|AAA29983.1| lectin alpha subunit [Sarcophaga peregrina] >gi|391905|dbj|BAA03586.1| lectin [Sarcophaga peregrina] >gi|740969|prf||2006247A AT stretch-binding protein	P05047	1.25e-29	52	121.324	228	119
callMF_m.12327	leca_sarpe ame: full=lectin subunit alpha flags: precursor	156	gi|126121|sp|P05047.1|LECA_SARPERecName: Full=Lectin subunit alpha; Flags: Precursor >gi|161265|gb|AAA29983.1| lectin alpha subunit [Sarcophaga peregrina] >gi|391905|dbj|BAA03586.1| lectin [Sarcophaga peregrina] >gi|740969|prf||2006247A AT stretch-binding protein	P05047	7.43e-23	58	100.523	150	88
callMF_m.12328	GI20667	751	gi|195122606|ref|XP_002005802.1|GI20667 [Drosophila mojavensis] >gi|193910870|gb|EDW09737.1| GI20667 [Drosophila mojavensis]	XP_002005802	3.09e-128	85	410.223	263	225
callMF_m.12329	isoform c	531	gi|281364272|ref|NP_523864.3|goliath, isoform C [Drosophila melanogaster] >gi|386768647|ref|NP_001246517.1| goliath, isoform E [Drosophila melanogaster] >gi|272432706|gb|AAF47316.2| goliath, isoform C [Drosophila melanogaster] >gi|383302707|gb|AFH08270.1| goliath, isoform E [Drosophila melanogaster]	NP_523864	4.88e-177	84	518.464	346	292
callMF_m.12330	isoform j	498	gi|194752655|ref|XP_001958635.1|GF12472 [Drosophila ananassae] >gi|190619933|gb|EDV35457.1| GF12472 [Drosophila ananassae]	XP_001958635	1.66e-71	57	246.128	415	237
callMF_m.12332	GJ11429	373	gi|195379036|ref|XP_002048287.1|GJ11429 [Drosophila virilis] >gi|194155445|gb|EDW70629.1| GJ11429 [Drosophila virilis]	XP_002048287	6.51e-110	65	337.421	357	235
callMF_m.12333	GF15952	245	gi|194770381|ref|XP_001967272.1|GF15952 [Drosophila ananassae] >gi|190614548|gb|EDV30072.1| GF15952 [Drosophila ananassae]	XP_001967272	1.84e-24	62	108.612	123	77
callMF_m.12334	GF15952	217	gi|194770381|ref|XP_001967272.1|GF15952 [Drosophila ananassae] >gi|190614548|gb|EDV30072.1| GF15952 [Drosophila ananassae]	XP_001967272	1.96e-12	64	73.1738	79	51
callMF_m.12337	trmb_droan ame: full=trna (guanine-n -)-methyltransferase ame: full=trna (guanine -n )-methyltransferase ame: full=trna -methyltransferase	239	gi|289742781|gb|ADD20138.1|putative tRNA-guanine-N7-methyltransferase [Glossina morsitans morsitans]	ADD20138	1.2e-147	90	422.935	236	213
callMF_m.1234	isoform e	182	gi|194757491|ref|XP_001960998.1|GF13650 [Drosophila ananassae] >gi|190622296|gb|EDV37820.1| GF13650 [Drosophila ananassae]	XP_001960998	8.39e-61	74	205.682	176	131
callMF_m.12342	isoform g	1152	gi|442618242|ref|NP_001262419.1|CG8176, isoform G [Drosophila melanogaster] >gi|440217253|gb|AGB95801.1| CG8176, isoform G [Drosophila melanogaster]	NP_001262419	0	79	870.152	680	543
callMF_m.12344	isoform a	1062	gi|17862524|gb|AAL39739.1|LD34536p [Drosophila melanogaster]	AAL39739	0	79	848.581	672	535
callMF_m.12346	isoform c	1114	gi|390178888|ref|XP_003736751.1|GA20869, isoform C [Drosophila pseudoobscura pseudoobscura] >gi|388859627|gb|EIM52824.1| GA20869, isoform C [Drosophila pseudoobscura pseudoobscura]	XP_003736751	0	77	1358.2	1136	877
callMF_m.12348	GK13454	1028	gi|195451348|ref|XP_002072876.1|GK13454 [Drosophila willistoni] >gi|194168961|gb|EDW83862.1| GK13454 [Drosophila willistoni]	XP_002072876	0	81	1296.18	881	716
callMF_m.12349	GI18642	448	gi|195123623|ref|XP_002006303.1|GI18642 [Drosophila mojavensis] >gi|193911371|gb|EDW10238.1| GI18642 [Drosophila mojavensis]	XP_002006303	0	91	758.059	442	406
callMF_m.1235	GH16520	176	gi|195054985|ref|XP_001994403.1|GH16520 [Drosophila grimshawi] >gi|193892166|gb|EDV91032.1| GH16520 [Drosophila grimshawi]	XP_001994403	5.09e-57	78	192.2	147	116
callMF_m.12351	GJ18774	1736	gi|195393660|ref|XP_002055471.1|GJ18774 [Drosophila virilis] >gi|194149981|gb|EDW65672.1| GJ18774 [Drosophila virilis]	XP_002055471	0	83	2499.93	1732	1452
callMF_m.12354	gar1_drome ame: full=probable h aca ribonucleoprotein complex subunit 1 ame: full=gcr 101 snrnp ame: full=nucleolar protein family a member 1	172	gi|195064262|ref|XP_001996531.1|GH23995 [Drosophila grimshawi] >gi|193892077|gb|EDV90943.1| GH23995 [Drosophila grimshawi]	XP_001996531	2.14e-48	93	166.777	96	90
callMF_m.12356	fibrillarin protein	332	gi|83595231|gb|ABC25067.1|fibrillarin protein [Glossina morsitans morsitans]	ABC25067	2.53e-164	98	470.7	235	232
callMF_m.12357	GF11982	302	gi|194754567|ref|XP_001959566.1|GF11982 [Drosophila ananassae] >gi|190620864|gb|EDV36388.1| GF11982 [Drosophila ananassae]	XP_001959566	8.37e-22	51	105.531	237	122
callMF_m.12359	CG13795	583	gi|281364570|ref|NP_609138.3|CG13795 [Drosophila melanogaster] >gi|272406931|gb|AAF52546.4| CG13795 [Drosophila melanogaster] >gi|384081655|gb|AFH58721.1| FI17140p1 [Drosophila melanogaster]	NP_609138	2.47e-130	61	405.216	595	368
callMF_m.12361	GE22109	316	gi|195494715|ref|XP_002094957.1|GE22109 [Drosophila yakuba] >gi|194181058|gb|EDW94669.1| GE22109 [Drosophila yakuba]	XP_002094957	7.07e-169	86	483.411	307	266
callMF_m.12362	GA27750	350	gi|198475833|ref|XP_002132509.1|GA27750 [Drosophila pseudoobscura pseudoobscura] >gi|198137980|gb|EDY69911.1| GA27750 [Drosophila pseudoobscura pseudoobscura]	XP_002132509	1.12e-23	42	107.457	349	148
callMF_m.12363	heat shock protein isoform a	574	gi|195438856|ref|XP_002067348.1|GK16370 [Drosophila willistoni] >gi|194163433|gb|EDW78334.1| GK16370 [Drosophila willistoni]	XP_002067348	0	97	993.801	551	539
callMF_m.12366	GI19812	250	gi|195119436|ref|XP_002004237.1|GI19812 [Drosophila mojavensis] >gi|193909305|gb|EDW08172.1| GI19812 [Drosophila mojavensis]	XP_002004237	2.08e-37	58	147.132	222	129
callMF_m.12368	isoform a	660	gi|28574357|ref|NP_609978.4|CG10186, isoform A [Drosophila melanogaster] >gi|22946850|gb|AAN11047.1| CG10186, isoform A [Drosophila melanogaster]	NP_609978	0	91	1107.82	673	615
callMF_m.12369	isoform a	251	gi|195434336|ref|XP_002065159.1|GK14820 [Drosophila willistoni] >gi|194161244|gb|EDW76145.1| GK14820 [Drosophila willistoni]	XP_002065159	6.63e-134	89	424.861	238	213
callMF_m.1237	GM15751	630	gi|195346299|ref|XP_002039703.1|GM15751 [Drosophila sechellia] >gi|194135052|gb|EDW56568.1| GM15751 [Drosophila sechellia]	XP_002039703	0	75	645.195	611	459
callMF_m.12370	GK24575	618	gi|195437324|ref|XP_002066590.1|GK24575 [Drosophila willistoni] >gi|194162675|gb|EDW77576.1| GK24575 [Drosophila willistoni]	XP_002066590	0	80	805.823	620	501
callMF_m.12371	GA24479	369	gi|198456682|ref|XP_002138281.1|GA24479 [Drosophila pseudoobscura pseudoobscura] >gi|198135706|gb|EDY68839.1| GA24479 [Drosophila pseudoobscura pseudoobscura]	XP_002138281	2.65e-166	81	482.641	372	304
callMF_m.12372	GA24479	390	gi|198456682|ref|XP_002138281.1|GA24479 [Drosophila pseudoobscura pseudoobscura] >gi|198135706|gb|EDY68839.1| GA24479 [Drosophila pseudoobscura pseudoobscura]	XP_002138281	3.95e-167	81	485.337	373	305
callMF_m.12373	peptidyl-alpha-hydroxyglycine-alpha-amidating lyase isoform a	411	gi|195455222|ref|XP_002074618.1|GK23070 [Drosophila willistoni] >gi|194170703|gb|EDW85604.1| GK23070 [Drosophila willistoni]	XP_002074618	0	88	641.728	375	330
callMF_m.12374	isoform a	525	gi|24644730|ref|NP_731129.1|CG1091, isoform A [Drosophila melanogaster] >gi|23170625|gb|AAN13359.1| CG1091, isoform A [Drosophila melanogaster]	NP_731129	5.23e-94	58	306.22	505	295
callMF_m.12375	isoform a	507	gi|24644730|ref|NP_731129.1|CG1091, isoform A [Drosophila melanogaster] >gi|23170625|gb|AAN13359.1| CG1091, isoform A [Drosophila melanogaster]	NP_731129	3.2e-95	58	308.916	514	299
callMF_m.12376	GF15956	431	gi|194770365|ref|XP_001967264.1|GF15956 [Drosophila ananassae] >gi|190614540|gb|EDV30064.1| GF15956 [Drosophila ananassae]	XP_001967264	0	81	550.436	403	330
callMF_m.1238	multicopper oxidase	161	gi|158293503|ref|XP_001688594.1|AGAP008732-PA [Anopheles gambiae str. PEST] >gi|157016738|gb|EDO64011.1| AGAP008732-PA [Anopheles gambiae str. PEST]	XP_001688594	4.99e-51	71	177.178	159	114
callMF_m.12380	isoform g	1097	gi|194855853|ref|XP_001968630.1|GG24397 [Drosophila erecta] >gi|190660497|gb|EDV57689.1| GG24397 [Drosophila erecta]	XP_001968630	7.48e-146	75	485.337	464	348
callMF_m.12382	hemk methyltransferase family member 1	329	gi|289741777|gb|ADD19636.1|hemK methyltransferase family member 1 [Glossina morsitans morsitans]	ADD19636	1.43e-171	87	491.115	301	263
callMF_m.12383	isoform a	368	gi|17136980|ref|NP_477031.1|tropomodulin, isoform A [Drosophila melanogaster] >gi|2914735|gb|AAC04506.1| sanpodo protein [Drosophila melanogaster] >gi|10726876|gb|AAF57066.2| tropomodulin, isoform A [Drosophila melanogaster] >gi|375065930|gb|AFA28446.1| FI18705p1 [Drosophila melanogaster]	NP_477031	0	96	644.425	353	342
callMF_m.12386	GL21388	271	gi|195174001|ref|XP_002027771.1|GL21388 [Drosophila persimilis] >gi|194115443|gb|EDW37486.1| GL21388 [Drosophila persimilis]	XP_002027771	3.38e-138	83	402.519	274	229
callMF_m.12392	atp-dependent rna helicase	709	gi|289740253|gb|ADD18874.1|ATP-dependent RNA helicase [Glossina morsitans morsitans]	ADD18874	0	78	836.254	632	495
callMF_m.12393	p24-related- isoform a	219	gi|289739783|gb|ADD18639.1|transmembrane emp24 domain containing 3 [Glossina morsitans morsitans]	ADD18639	9.65e-117	90	343.199	211	191
callMF_m.12394	isoform c	297	gi|442626597|ref|NP_609125.4|CG42533, isoform C [Drosophila melanogaster] >gi|440213504|gb|AAF52524.5| CG42533, isoform C [Drosophila melanogaster]	NP_609125	1.26e-78	67	271.552	295	199
callMF_m.12395	mitochondrial complement component 1q subcomponent-binding protein precursor	265	gi|289739791|gb|ADD18643.1|mitochondrial complement component 1Q subcomponent-binding protein precursor [Glossina morsitans morsitans]	ADD18643	2.11e-136	87	396.741	264	232
callMF_m.12397	GJ14812	664	gi|195401847|ref|XP_002059522.1|GJ14812 [Drosophila virilis] >gi|194147229|gb|EDW62944.1| GJ14812 [Drosophila virilis]	XP_002059522	0	78	815.839	640	504
callMF_m.12398	isoform a	235	gi|289739443|gb|ADD18469.1|uncharacterized conserved protein [Glossina morsitans morsitans]	ADD18469	9.09e-78	85	244.588	146	125
callMF_m.12399	mod -	100	gi|46559094|emb|CAE53616.1|Mod(mdg4)-h55.6 [Drosophila virilis]	CAE53616	3.58e-18	65	87.4261	75	49
callMF_m.1240	GK25813	171	gi|195447992|ref|XP_002071461.1|GK25813 [Drosophila willistoni] >gi|194167546|gb|EDW82447.1| GK25813 [Drosophila willistoni]	XP_002071461	7.59e-61	68	202.601	174	120
callMF_m.12400	mod -	140	gi|170030624|ref|XP_001843188.1|Mod(mdg4)-h53.6 [Culex quinquefasciatus] >gi|167867864|gb|EDS31247.1| Mod(mdg4)-h53.6 [Culex quinquefasciatus]	XP_001843188	2.29e-28	73	109.768	80	59
callMF_m.12401	pre-mod -ad	102	gi|46558899|emb|CAE52504.1|Mod(mdg4)-55.8 [Drosophila melanogaster]	CAE52504	4.94e-30	79	113.62	81	64
callMF_m.12405	udp- c:betagal beta- -n-acetylglucosaminyltransferase-like protein 1-like	380	gi|345492305|ref|XP_001600747.2|PREDICTED: UDP-GlcNAc:betaGal beta-1,3-N-acetylglucosaminyltransferase-like protein 1-like [Nasonia vitripennis]	XP_001600747	2.66e-111	62	340.502	377	234
callMF_m.12409	isoform b	131	gi|2905757|gb|AAC03552.1|putative arginase [Drosophila melanogaster]	AAC03552	1.44e-34	72	128.642	110	80
callMF_m.1241	GH11027	116	gi|195030654|ref|XP_001988183.1|GH11027 [Drosophila grimshawi] >gi|193904183|gb|EDW03050.1| GH11027 [Drosophila grimshawi]	XP_001988183	3.81e-48	84	174.481	115	97
callMF_m.12410	GI10192	546	gi|195111618|ref|XP_002000375.1|GI10192 [Drosophila mojavensis] >gi|193916969|gb|EDW15836.1| GI10192 [Drosophila mojavensis]	XP_002000375	0	77	624.78	559	435
callMF_m.12411	suppressor of zeste isoform a	393	gi|195380027|ref|XP_002048772.1|GJ21231 [Drosophila virilis] >gi|194143569|gb|EDW59965.1| GJ21231 [Drosophila virilis]	XP_002048772	6.42e-17	54	91.2781	198	108
callMF_m.12413	isoform a	345	gi|195438164|ref|XP_002067007.1|GK24257 [Drosophila willistoni] >gi|194163092|gb|EDW77993.1| GK24257 [Drosophila willistoni]	XP_002067007	0	94	595.504	336	318
callMF_m.12414	map kinase activated protein-kinase-2	371	gi|83595261|gb|ABC25082.1|MAP kinase activated protein-kinase-2 [Glossina morsitans morsitans] >gi|289740361|gb|ADD18928.1| MAP kinase-activated protein kinase 2 [Glossina morsitans morsitans]	ABC25082	0	97	676.011	336	326
callMF_m.12415	isoform b	377	gi|195438164|ref|XP_002067007.1|GK24257 [Drosophila willistoni] >gi|194163092|gb|EDW77993.1| GK24257 [Drosophila willistoni]	XP_002067007	1.01e-118	74	370.933	339	251
callMF_m.12416	GJ17552	409	gi|195387538|ref|XP_002052451.1|GJ17552 [Drosophila virilis] >gi|194148908|gb|EDW64606.1| GJ17552 [Drosophila virilis]	XP_002052451	2.04e-66	56	234.572	328	184
callMF_m.12418	dynein heavy chain at isoform b	192	gi|194744931|ref|XP_001954946.1|GF18527 [Drosophila ananassae] >gi|190627983|gb|EDV43507.1| GF18527 [Drosophila ananassae]	XP_001954946	3.32e-104	96	340.887	192	185
callMF_m.1242	vacuolar protein sorting isoform a	223	gi|195425411|ref|XP_002061002.1|GK10679 [Drosophila willistoni] >gi|194157087|gb|EDW71988.1| GK10679 [Drosophila willistoni]	XP_002061002	1.1e-75	72	260.381	221	161
callMF_m.12420	dynein heavy chain at isoform c	256	gi|194744931|ref|XP_001954946.1|GF18527 [Drosophila ananassae] >gi|190627983|gb|EDV43507.1| GF18527 [Drosophila ananassae]	XP_001954946	5.93e-152	99	481.1	256	255
callMF_m.12421	isoform a	760	gi|195111204|ref|XP_002000169.1|GI10083 [Drosophila mojavensis] >gi|193916763|gb|EDW15630.1| GI10083 [Drosophila mojavensis]	XP_002000169	2.77e-159	63	490.73	737	468
callMF_m.12422	GJ12871	709	gi|195385260|ref|XP_002051324.1|GJ12871 [Drosophila virilis] >gi|194147781|gb|EDW63479.1| GJ12871 [Drosophila virilis]	XP_002051324	0	68	736.102	746	510
callMF_m.12423	GF12951	351	gi|194754639|ref|XP_001959602.1|GF12951 [Drosophila ananassae] >gi|190620900|gb|EDV36424.1| GF12951 [Drosophila ananassae]	XP_001959602	1.83e-139	71	410.609	361	259
callMF_m.12424	chemical-sense-related lipophilic-ligand-binding protein	144	gi|1042146|gb|AAB34768.1|chemical-sense-related lipophilic-ligand-binding protein [Phormia regina]	AAB34768	9.82e-63	80	199.519	143	115
callMF_m.1243	type i inositol -bisphosphate 4-phosphatase- partial	128	gi|194764332|ref|XP_001964284.1|GF20795 [Drosophila ananassae] >gi|190619209|gb|EDV34733.1| GF20795 [Drosophila ananassae]	XP_001964284	3.07e-48	75	164.851	122	92
callMF_m.12431	GH23633	504	gi|195054696|ref|XP_001994260.1|GH23633 [Drosophila grimshawi] >gi|193896130|gb|EDV94996.1| GH23633 [Drosophila grimshawi]	XP_001994260	0	89	844.729	495	444
callMF_m.12434	g protein coupled receptor	389	gi|15667477|dbj|BAB68238.1|G protein coupled receptor [Drosophila melanogaster] >gi|15667479|dbj|BAB68239.1| G protein coupled receptor [Drosophila melanogaster] >gi|15667483|dbj|BAB68241.1| G protein coupled receptor [Drosophila melanogaster] >gi|254675362|gb|ACT76688.1| MIP12850p [Drosophila melanogaster]	BAB68238	0	86	551.977	367	316
callMF_m.1244	GF20810	127	gi|194764278|ref|XP_001964257.1|GF20810 [Drosophila ananassae] >gi|190619182|gb|EDV34706.1| GF20810 [Drosophila ananassae]	XP_001964257	1.04e-14	57	79.337	114	65
callMF_m.12441	isoform b	220	gi|195109711|ref|XP_001999426.1|GI23073 [Drosophila mojavensis] >gi|193916020|gb|EDW14887.1| GI23073 [Drosophila mojavensis]	XP_001999426	5.1e-85	98	277.33	136	134
callMF_m.12445	GI18962	698	gi|195122278|ref|XP_002005639.1|GI18962 [Drosophila mojavensis] >gi|193910707|gb|EDW09574.1| GI18962 [Drosophila mojavensis]	XP_002005639	0	64	624.009	702	456
callMF_m.12449	sh2 ankyrin repeat kinase	325	gi|195441873|ref|XP_002068686.1|GK17895 [Drosophila willistoni] >gi|194164771|gb|EDW79672.1| GK17895 [Drosophila willistoni]	XP_002068686	1.51e-140	81	431.795	308	250
callMF_m.12450	membrane steroid binding isoform a	255	gi|289743747|gb|ADD20621.1|putative progesterone receptor membrane component 1 [Glossina morsitans morsitans]	ADD20621	8.7e-100	78	301.597	241	189
callMF_m.12451	hmg box-containing protein	148	gi|289724844|gb|ADD18361.1|HMG box-containing protein [Glossina morsitans morsitans]	ADD18361	1.54e-50	94	174.866	136	128
callMF_m.12453	GI21264	214	gi|195124640|ref|XP_002006799.1|GI21264 [Drosophila mojavensis] >gi|193911867|gb|EDW10734.1| GI21264 [Drosophila mojavensis]	XP_002006799	3.96e-44	61	156.377	180	110
callMF_m.12455	ionotropic receptor 75d	311	gi|195377615|ref|XP_002047584.1|GJ13526 [Drosophila virilis] >gi|194154742|gb|EDW69926.1| GJ13526 [Drosophila virilis]	XP_002047584	3.41e-78	64	263.077	301	193
callMF_m.12459	hypothetical conserved protein	219	gi|195130034|ref|XP_002009459.1|GI15218 [Drosophila mojavensis] >gi|193907909|gb|EDW06776.1| GI15218 [Drosophila mojavensis]	XP_002009459	2.58e-53	60	181.03	215	131
callMF_m.1246	isoform a	198	gi|195037000|ref|XP_001989953.1|GH18512 [Drosophila grimshawi] >gi|193894149|gb|EDV93015.1| GH18512 [Drosophila grimshawi]	XP_001989953	1.9e-73	78	251.521	192	151
callMF_m.12461	poly atp nad kinase	551	gi|195153943|ref|XP_002017883.1|GL17065 [Drosophila persimilis] >gi|194113679|gb|EDW35722.1| GL17065 [Drosophila persimilis]	XP_002017883	0	79	696.812	542	433
callMF_m.12462	poly atp nad kinase	512	gi|195058364|ref|XP_001995437.1|GH22631 [Drosophila grimshawi] >gi|193899643|gb|EDV98509.1| GH22631 [Drosophila grimshawi]	XP_001995437	0	89	698.738	413	368
callMF_m.12464	GH17035	208	gi|195021448|ref|XP_001985396.1|GH17035 [Drosophila grimshawi] >gi|193898878|gb|EDV97744.1| GH17035 [Drosophila grimshawi]	XP_001985396	2.23e-133	92	384.415	207	192
callMF_m.12465	lipid phosphate phosphatase	312	gi|289724799|gb|ADD18345.1|lipid phosphate phosphatase [Glossina morsitans morsitans]	ADD18345	4.32e-170	90	487.263	274	249
callMF_m.12468	GJ12196	451	gi|195376359|ref|XP_002046964.1|GJ12196 [Drosophila virilis] >gi|194154122|gb|EDW69306.1| GJ12196 [Drosophila virilis]	XP_002046964	2.23e-158	73	475.707	430	314
callMF_m.12469	GD14097	307	gi|195588771|ref|XP_002084131.1|GD14097 [Drosophila simulans] >gi|194196140|gb|EDX09716.1| GD14097 [Drosophila simulans]	XP_002084131	5.35e-70	67	240.736	279	189
callMF_m.12471	isoform b	498	gi|289739657|gb|ADD18576.1|dihydrolipoamide S-acetyltransferase [Glossina morsitans morsitans]	ADD18576	0	80	679.093	510	412
callMF_m.12472	- isoform c	549	gi|62472151|ref|NP_001014581.1|GlcAT-P, isoform C [Drosophila melanogaster] >gi|62484456|ref|NP_729685.2| GlcAT-P, isoform B [Drosophila melanogaster] >gi|386770955|ref|NP_001246714.1| GlcAT-P, isoform E [Drosophila melanogaster] >gi|21430214|gb|AAM50785.1| LD23788p [Drosophila melanogaster] >gi|28812182|dbj|BAC65097.1| glucuronyltransferase-P [Drosophila melanogaster] >gi|60678045|gb|AAX33529.1|…	NP_001014581	2.29e-142	90	424.861	249	226
callMF_m.12473	- isoform c	301	gi|62472151|ref|NP_001014581.1|GlcAT-P, isoform C [Drosophila melanogaster] >gi|62484456|ref|NP_729685.2| GlcAT-P, isoform B [Drosophila melanogaster] >gi|386770955|ref|NP_001246714.1| GlcAT-P, isoform E [Drosophila melanogaster] >gi|21430214|gb|AAM50785.1| LD23788p [Drosophila melanogaster] >gi|28812182|dbj|BAC65097.1| glucuronyltransferase-P [Drosophila melanogaster] >gi|60678045|gb|AAX33529.1|…	NP_001014581	3.57e-170	90	485.723	289	261
callMF_m.12474	heterogeneous nuclear ribonucleoprotein at isoform e	401	gi|194745154|ref|XP_001955057.1|GF18582 [Drosophila ananassae] >gi|190628094|gb|EDV43618.1| GF18582 [Drosophila ananassae]	XP_001955057	5.78e-106	94	327.791	178	168
callMF_m.12477	pcl	695	gi|195024438|ref|XP_001985875.1|GH21051 [Drosophila grimshawi] >gi|193901875|gb|EDW00742.1| GH21051 [Drosophila grimshawi]	XP_001985875	5.97e-70	53	256.529	498	268
callMF_m.12478	GJ20523	550	gi|195382245|ref|XP_002049841.1|GJ20523 [Drosophila virilis] >gi|194144638|gb|EDW61034.1| GJ20523 [Drosophila virilis]	XP_002049841	8.97e-59	56	219.164	426	241
callMF_m.12479	GI15441	507	gi|195114338|ref|XP_002001724.1|GI15441 [Drosophila mojavensis] >gi|193912299|gb|EDW11166.1| GI15441 [Drosophila mojavensis]	XP_002001724	0	80	607.446	489	394
callMF_m.12481	GI15441	110	gi|195114338|ref|XP_002001724.1|GI15441 [Drosophila mojavensis] >gi|193912299|gb|EDW11166.1| GI15441 [Drosophila mojavensis]	XP_002001724	1.24e-19	77	92.0485	85	66
callMF_m.1249	hmsh_drome ame: full=muscle segmentation homeobox ame: full=protein drop ame: full=protein msh	437	gi|195574761|ref|XP_002105352.1|GD21441 [Drosophila simulans] >gi|194201279|gb|EDX14855.1| GD21441 [Drosophila simulans]	XP_002105352	6.15e-19	69	97.4413	169	117
callMF_m.12490	GA21088	389	gi|198474244|ref|XP_001356615.2|GA21088 [Drosophila pseudoobscura pseudoobscura] >gi|198138307|gb|EAL33679.2| GA21088 [Drosophila pseudoobscura pseudoobscura]	XP_001356615	2.5e-141	80	426.787	353	284
callMF_m.125	piggybac transposable element-derived protein 3	159	gi|357602632|gb|EHJ63471.1|hypothetical protein KGM_10956 [Danaus plexippus]	EHJ63471	4.95e-28	71	118.242	108	77
callMF_m.1250	GK11655	181	gi|195444020|ref|XP_002069681.1|GK11655 [Drosophila willistoni] >gi|194165766|gb|EDW80667.1| GK11655 [Drosophila willistoni]	XP_002069681	5.75e-97	91	317.775	181	166
callMF_m.1251	GM18215	193	gi|195342017|ref|XP_002037598.1|GM18215 [Drosophila sechellia] >gi|194132448|gb|EDW54016.1| GM18215 [Drosophila sechellia]	XP_002037598	5.12e-12	48	71.633	191	93
callMF_m.12511	GH10252	232	gi|195035181|ref|XP_001989056.1|GH10252 [Drosophila grimshawi] >gi|193905056|gb|EDW03923.1| GH10252 [Drosophila grimshawi]	XP_001989056	5.1e-110	85	339.347	221	188
callMF_m.12519	zinc finger protein 709-like	418	gi|431897996|gb|ELK06703.1|Zinc finger protein 709 [Pteropus alecto]	ELK06703	5.53e-42	56	165.622	200	113
callMF_m.12525	c-type lectin	129	gi|289742917|gb|ADD20206.1|lectin [Glossina morsitans morsitans]	ADD20206	5.03e-41	72	144.436	117	85
callMF_m.12526	mitochondrial fatty acid anion carrier protein uncoupling protein	308	gi|289741929|gb|ADD19712.1|mitochondrial fatty acid anion carrier protein/uncoupling protein [Glossina morsitans morsitans]	ADD19712	0	91	521.546	308	283
callMF_m.12527	tpr repeat-containing protein	331	gi|289724530|gb|ADD18269.1|TPR repeat-containing protein [Glossina morsitans morsitans]	ADD18269	7.48e-141	82	412.92	302	248
callMF_m.12528	GJ21019	451	gi|195380441|ref|XP_002048979.1|GJ21019 [Drosophila virilis] >gi|194143776|gb|EDW60172.1| GJ21019 [Drosophila virilis]	XP_002048979	0	78	580.096	453	356
callMF_m.1253	odorant receptor	113	gi|195442696|ref|XP_002069082.1|GK24073 [Drosophila willistoni] >gi|194165167|gb|EDW80068.1| GK24073 [Drosophila willistoni]	XP_002069082	3.37e-46	82	163.31	112	92
callMF_m.12530	GH18264	560	gi|195037893|ref|XP_001990395.1|GH18264 [Drosophila grimshawi] >gi|193894591|gb|EDV93457.1| GH18264 [Drosophila grimshawi]	XP_001990395	0	82	668.692	441	362
callMF_m.12533	isoform e	903	gi|288442|emb|CAA29917.1|Shaker [Drosophila melanogaster] >gi|225892|prf||1402312A K channel protein	CAA29917	0	99	850.507	496	493
callMF_m.12534	isoform e	645	gi|194892201|ref|XP_001977616.1|GG18151 [Drosophila erecta] >gi|190649265|gb|EDV46543.1| GG18151 [Drosophila erecta]	XP_001977616	0	96	864.374	561	544
callMF_m.12538	GA15330	599	gi|125981513|ref|XP_001354760.1|GA15330 [Drosophila pseudoobscura pseudoobscura] >gi|54643071|gb|EAL31815.1| GA15330 [Drosophila pseudoobscura pseudoobscura]	XP_001354760	0	77	738.028	602	469
callMF_m.1254	isoform c	187	gi|24582296|ref|NP_723203.1|thrombospondin, isoform C [Drosophila melanogaster] >gi|24582298|ref|NP_723204.1| thrombospondin, isoform D [Drosophila melanogaster] >gi|24582300|ref|NP_723205.1| thrombospondin, isoform E [Drosophila melanogaster] >gi|17861794|gb|AAL39374.1| GH27479p [Drosophila melanogaster] >gi|22945792|gb|AAN10592.1| thrombospondin, isoform C [Drosophila melanogaster] >gi|22945793…	NP_723203	1.08e-90	85	282.337	192	164
callMF_m.12540	cathepsin b mrna 3 -untranslated-region-binding protein cbbp	672	gi|194871858|ref|XP_001972918.1|GG15796 [Drosophila erecta] >gi|190654701|gb|EDV51944.1| GG15796 [Drosophila erecta]	XP_001972918	1.09e-177	79	534.643	487	388
callMF_m.12542	cathepsin b mrna 3 -untranslated-region-binding protein cbbp	527	gi|194871858|ref|XP_001972918.1|GG15796 [Drosophila erecta] >gi|190654701|gb|EDV51944.1| GG15796 [Drosophila erecta]	XP_001972918	3.3e-170	82	509.99	402	331
callMF_m.1255	GH20551	245	gi|195027034|ref|XP_001986392.1|GH20551 [Drosophila grimshawi] >gi|193902392|gb|EDW01259.1| GH20551 [Drosophila grimshawi]	XP_001986392	6.82e-57	64	192.971	210	135
callMF_m.12552	GK17502	288	gi|195428613|ref|XP_002062366.1|GK17502 [Drosophila willistoni] >gi|194158451|gb|EDW73352.1| GK17502 [Drosophila willistoni]	XP_002062366	1.63e-78	65	251.906	258	170
callMF_m.12553	GJ15226	371	gi|195400813|ref|XP_002059010.1|GJ15226 [Drosophila virilis] >gi|194141662|gb|EDW58079.1| GJ15226 [Drosophila virilis]	XP_002059010	6.97e-102	59	330.487	451	269
callMF_m.12560	GM26111	326	gi|195329900|ref|XP_002031648.1|GM26111 [Drosophila sechellia] >gi|194120591|gb|EDW42634.1| GM26111 [Drosophila sechellia]	XP_002031648	0	82	540.036	352	291
callMF_m.12567	GJ18889	596	gi|195393238|ref|XP_002055261.1|GJ18889 [Drosophila virilis] >gi|194149771|gb|EDW65462.1| GJ18889 [Drosophila virilis]	XP_002055261	0	85	912.909	575	492
callMF_m.12569	isoform a	292	gi|195130149|ref|XP_002009515.1|GI15193 [Drosophila mojavensis] >gi|193907965|gb|EDW06832.1| GI15193 [Drosophila mojavensis]	XP_002009515	1.18e-74	96	241.891	141	136
callMF_m.1257	k81 protein	178	gi|195115258|ref|XP_002002181.1|GI17239 [Drosophila mojavensis] >gi|193912756|gb|EDW11623.1| GI17239 [Drosophila mojavensis]	XP_002002181	1.63e-19	50	90.5077	177	90
callMF_m.12570	GH12014	146	gi|195043039|ref|XP_001991541.1|GH12014 [Drosophila grimshawi] >gi|193901299|gb|EDW00166.1| GH12014 [Drosophila grimshawi]	XP_001991541	2.89e-14	77	73.9442	62	48
callMF_m.12572	GE23055	432	gi|195477048|ref|XP_002086287.1|GE23055 [Drosophila yakuba] >gi|194186077|gb|EDW99688.1| GE23055 [Drosophila yakuba]	XP_002086287	0	88	625.165	366	324
callMF_m.12573	hypothetical conserved protein	192	gi|289743133|gb|ADD20314.1|hypothetical conserved protein [Glossina morsitans morsitans]	ADD20314	7.85e-81	87	248.054	149	131
callMF_m.12575	GI11004	269	gi|195134362|ref|XP_002011606.1|GI11004 [Drosophila mojavensis] >gi|193906729|gb|EDW05596.1| GI11004 [Drosophila mojavensis]	XP_002011606	1.06e-155	90	446.047	268	243
callMF_m.12577	GI20065	506	gi|195120365|ref|XP_002004699.1|GI20065 [Drosophila mojavensis] >gi|193909767|gb|EDW08634.1| GI20065 [Drosophila mojavensis]	XP_002004699	1.76e-180	72	527.324	507	367
callMF_m.12579	uncharacterized conserved protein	180	gi|289742683|gb|ADD20089.1|uncharacterized conserved protein [Glossina morsitans morsitans]	ADD20089	1.69e-63	79	204.142	172	137
callMF_m.1258	GI20182	285	gi|195118894|ref|XP_002003967.1|GI20182 [Drosophila mojavensis] >gi|193914542|gb|EDW13409.1| GI20182 [Drosophila mojavensis]	XP_002003967	0	97	560.066	285	279
callMF_m.12580	isoform b	294	gi|125981371|ref|XP_001354689.1|GA14878 [Drosophila pseudoobscura pseudoobscura] >gi|54643000|gb|EAL31744.1| GA14878 [Drosophila pseudoobscura pseudoobscura]	XP_001354689	1.36e-38	81	147.132	104	85
callMF_m.12582	isoform c	1764	gi|390179276|ref|XP_001359712.3|GA30222, isoform C [Drosophila pseudoobscura pseudoobscura] >gi|388859783|gb|EAL28864.3| GA30222, isoform C [Drosophila pseudoobscura pseudoobscura]	XP_001359712	0	88	2536.14	1798	1592
callMF_m.12587	isoform g	519	gi|281361009|ref|NP_788920.2|forked, isoform G [Drosophila melanogaster] >gi|272506139|gb|AAO41691.2| forked, isoform G [Drosophila melanogaster]	NP_788920	7.6e-133	77	403.29	312	242
callMF_m.12588	isoform c	2092	gi|386764252|ref|NP_572750.3|CG43154, isoform C [Drosophila melanogaster] >gi|386764256|ref|NP_001245632.1| CG43154, isoform E [Drosophila melanogaster] >gi|383293340|gb|AAF48098.3| CG43154, isoform C [Drosophila melanogaster] >gi|383293342|gb|AFH07346.1| CG43154, isoform E [Drosophila melanogaster]	NP_572750	0	73	1299.26	1100	812
callMF_m.1259	IP12552p	138	gi|92109886|gb|ABE73267.1|IP12552p [Drosophila melanogaster]	ABE73267	2.47e-77	89	243.432	138	124
callMF_m.12593	isoform c	1050	gi|195401957|ref|XP_002059577.1|GJ14746 [Drosophila virilis] >gi|194147284|gb|EDW62999.1| GJ14746 [Drosophila virilis]	XP_002059577	0	74	1186.79	1055	781
callMF_m.12594	odorant receptor n	429	gi|198462590|ref|XP_002135335.1|odorant receptor N [Drosophila pseudoobscura pseudoobscura] >gi|198150892|gb|EDY73962.1| odorant receptor N [Drosophila pseudoobscura pseudoobscura]	XP_002135335	1.53e-108	65	337.035	406	265
callMF_m.12596	GJ23033	234	gi|195390707|ref|XP_002054009.1|GJ23033 [Drosophila virilis] >gi|194152095|gb|EDW67529.1| GJ23033 [Drosophila virilis]	XP_002054009	3.34e-36	68	143.665	160	109
callMF_m.12597	mitochondrial ribosomal protein l3	371	gi|289740087|gb|ADD18791.1|mitochondrial ribosomal protein L3 [Glossina morsitans morsitans]	ADD18791	0	86	572.007	369	318
callMF_m.12598	GJ20036	320	gi|195384090|ref|XP_002050751.1|GJ20036 [Drosophila virilis] >gi|194145548|gb|EDW61944.1| GJ20036 [Drosophila virilis]	XP_002050751	1.6e-142	80	416.387	308	249
callMF_m.1260	GJ24401	100	gi|195391422|ref|XP_002054359.1|GJ24401 [Drosophila virilis] >gi|194152445|gb|EDW67879.1| GJ24401 [Drosophila virilis]	XP_002054359	1.2e-11	59	68.9366	99	59
callMF_m.12600	mynd zn-finger and ankyrin repeat protein	400	gi|289742325|gb|ADD19910.1|MYND Zn-finger and ankyrin repeat protein [Glossina morsitans morsitans]	ADD19910	0	90	667.537	402	363
callMF_m.12604	ankyrin domain containing protein	415	gi|289741081|gb|ADD19288.1|ankyrin domain containing protein [Glossina morsitans morsitans]	ADD19288	2.92e-180	83	520.776	367	305
callMF_m.12605	GE26199	306	gi|195500500|ref|XP_002097400.1|GE26199 [Drosophila yakuba] >gi|194183501|gb|EDW97112.1| GE26199 [Drosophila yakuba]	XP_002097400	4.36e-26	56	115.161	216	122
callMF_m.12607	GG18960	116	gi|194901720|ref|XP_001980399.1|GG18960 [Drosophila erecta] >gi|190652102|gb|EDV49357.1| GG18960 [Drosophila erecta]	XP_001980399	3.29e-16	73	81.6481	79	58
callMF_m.12608	heat shock gene 67bc	198	gi|194867788|ref|XP_001972149.1|GG14048 [Drosophila erecta] >gi|190653932|gb|EDV51175.1| GG14048 [Drosophila erecta]	XP_001972149	8.44e-57	69	188.734	194	135
callMF_m.1261	multi-substrate lipid kinase	395	gi|289740847|gb|ADD19171.1|putative lipid kinase [Glossina morsitans morsitans]	ADD19171	1.55e-117	71	358.607	390	278
callMF_m.12610	GG17649	482	gi|194896546|ref|XP_001978494.1|GG17649 [Drosophila erecta] >gi|190650143|gb|EDV47421.1| GG17649 [Drosophila erecta]	XP_001978494	4.24e-127	67	387.882	370	250
callMF_m.12611	GI21777	708	gi|195118226|ref|XP_002003641.1|GI21777 [Drosophila mojavensis] >gi|193914216|gb|EDW13083.1| GI21777 [Drosophila mojavensis]	XP_002003641	0	72	729.169	690	498
callMF_m.12613	GA11414	450	gi|198462569|ref|XP_001352473.2|GA11414 [Drosophila pseudoobscura pseudoobscura] >gi|198150882|gb|EAL29970.2| GA11414 [Drosophila pseudoobscura pseudoobscura]	XP_001352473	1.75e-64	65	231.876	350	230
callMF_m.12614	GA11414	364	gi|198462569|ref|XP_001352473.2|GA11414 [Drosophila pseudoobscura pseudoobscura] >gi|198150882|gb|EAL29970.2| GA11414 [Drosophila pseudoobscura pseudoobscura]	XP_001352473	3.15e-71	66	247.669	369	244
callMF_m.12616	GH12040	727	gi|195042642|ref|XP_001991473.1|GH12040 [Drosophila grimshawi] >gi|193901231|gb|EDW00098.1| GH12040 [Drosophila grimshawi]	XP_001991473	0	68	700.279	704	483
callMF_m.12617	GH12040	120	gi|195042642|ref|XP_001991473.1|GH12040 [Drosophila grimshawi] >gi|193901231|gb|EDW00098.1| GH12040 [Drosophila grimshawi]	XP_001991473	3.31e-28	80	117.857	78	63
callMF_m.12618	isoform b	312	gi|195166872|ref|XP_002024258.1|GL14945 [Drosophila persimilis] >gi|194107631|gb|EDW29674.1| GL14945 [Drosophila persimilis]	XP_002024258	2.99e-64	58	220.32	280	164
callMF_m.1262	CG34445	139	gi|161077401|ref|NP_001097420.1|CG34445 [Drosophila melanogaster] >gi|66770787|gb|AAY54705.1| IP04672p [Drosophila melanogaster] >gi|157400459|gb|ABV53887.1| CG34445 [Drosophila melanogaster]	NP_001097420	5.92e-31	73	117.857	126	92
callMF_m.12621	GA22224	638	gi|198468839|ref|XP_002134138.1|GA22224 [Drosophila pseudoobscura pseudoobscura] >gi|198146595|gb|EDY72765.1| GA22224 [Drosophila pseudoobscura pseudoobscura]	XP_002134138	8.21e-58	46	215.312	434	200
callMF_m.12622	syntaxin isoform a	196	gi|195348042|ref|XP_002040560.1|GM18855 [Drosophila sechellia] >gi|194121988|gb|EDW44031.1| GM18855 [Drosophila sechellia]	XP_002040560	3.75e-71	65	229.565	227	149
callMF_m.12624	syntaxin isoform a	281	gi|194766632|ref|XP_001965428.1|GF22480 [Drosophila ananassae] >gi|190619419|gb|EDV34943.1| GF22480 [Drosophila ananassae]	XP_001965428	2.48e-117	86	351.673	230	199
callMF_m.12631	GH18304	610	gi|195037739|ref|XP_001990318.1|GH18304 [Drosophila grimshawi] >gi|193894514|gb|EDV93380.1| GH18304 [Drosophila grimshawi]	XP_001990318	0	69	549.666	613	426
callMF_m.12633	GK25645	176	gi|195447324|ref|XP_002071163.1|GK25645 [Drosophila willistoni] >gi|194167248|gb|EDW82149.1| GK25645 [Drosophila willistoni]	XP_002071163	7.33e-64	83	205.297	154	129
callMF_m.12635	asx	725	gi|116109698|gb|ABJ74228.1|Asx [Drosophila pseudoobscura]	ABJ74228	5.06e-83	83	280.026	180	150
callMF_m.12636	lethal isoform a	259	gi|195385587|ref|XP_002051486.1|GJ15919 [Drosophila virilis] >gi|194147943|gb|EDW63641.1| GJ15919 [Drosophila virilis]	XP_002051486	2.08e-136	90	396.741	235	212
callMF_m.12639	GI21682	441	gi|195132528|ref|XP_002010695.1|GI21682 [Drosophila mojavensis] >gi|193907483|gb|EDW06350.1| GI21682 [Drosophila mojavensis]	XP_002010695	5.61e-160	77	469.929	352	273
callMF_m.1264	GK16737	240	gi|195428483|ref|XP_002062302.1|GK16737 [Drosophila willistoni] >gi|194158387|gb|EDW73288.1| GK16737 [Drosophila willistoni]	XP_002062302	5.92e-18	47	92.0485	165	78
callMF_m.12640	GH10878	329	gi|195030110|ref|XP_001987911.1|GH10878 [Drosophila grimshawi] >gi|193903911|gb|EDW02778.1| GH10878 [Drosophila grimshawi]	XP_001987911	1.54e-13	49	77.7962	209	104
callMF_m.12641	GA27287	497	gi|198452886|ref|XP_002137558.1|GA27287 [Drosophila pseudoobscura pseudoobscura] >gi|198132120|gb|EDY68116.1| GA27287 [Drosophila pseudoobscura pseudoobscura]	XP_002137558	3.8e-102	76	323.939	294	225
callMF_m.12643	CG11926	591	gi|24581745|ref|NP_608868.1|CG11926 [Drosophila melanogaster] >gi|7295663|gb|AAF50969.1| CG11926 [Drosophila melanogaster]	NP_608868	0	83	620.542	423	352
callMF_m.12646	GI17223	230	gi|195115194|ref|XP_002002149.1|GI17223 [Drosophila mojavensis] >gi|193912724|gb|EDW11591.1| GI17223 [Drosophila mojavensis]	XP_002002149	3.58e-20	62	94.3597	175	110
callMF_m.12648	herc2_drome ame: full=probable e3 ubiquitin-protein ligase herc2 ame: full=hect domain and rcc1-like domain-containing protein 2	455	gi|194767960|ref|XP_001966082.1|GF19414 [Drosophila ananassae] >gi|190622967|gb|EDV38491.1| GF19414 [Drosophila ananassae]	XP_001966082	4.66e-126	60	416.001	494	300
callMF_m.12649	f188a_drome ame: full=protein fam188a homolog ame: full=protein carp homolog	492	gi|195130557|ref|XP_002009718.1|GI15513 [Drosophila mojavensis] >gi|193908168|gb|EDW07035.1| GI15513 [Drosophila mojavensis]	XP_002009718	0	79	644.81	476	380
callMF_m.1265	e3 ubiquitin ligase	158	gi|289740045|gb|ADD18770.1|putative E3 ubiquitin ligase [Glossina morsitans morsitans]	ADD18770	2.01e-81	95	253.062	155	148
callMF_m.12650	tetraspanin family integral membrane protein	227	gi|289739859|gb|ADD18677.1|tetraspanin family integral membrane protein [Glossina morsitans morsitans]	ADD18677	8.22e-142	93	407.142	226	212
callMF_m.12651	GI23653	458	gi|195107593|ref|XP_001998393.1|GI23653 [Drosophila mojavensis] >gi|193914987|gb|EDW13854.1| GI23653 [Drosophila mojavensis]	XP_001998393	0	85	623.239	435	371
callMF_m.12655	GK23890	374	gi|195433020|ref|XP_002064513.1|GK23890 [Drosophila willistoni] >gi|194160598|gb|EDW75499.1| GK23890 [Drosophila willistoni]	XP_002064513	3.41e-14	62	80.1073	85	53
callMF_m.12657	GJ18068	235	gi|195397772|ref|XP_002057502.1|GJ18068 [Drosophila virilis] >gi|194141156|gb|EDW57575.1| GJ18068 [Drosophila virilis]	XP_002057502	4.75e-75	76	237.269	192	146
callMF_m.12658	structural maintenance of chromosomes smc4	323	gi|312375098|gb|EFR22530.1|hypothetical protein AND_15063 [Anopheles darlingi]	EFR22530	1.47e-88	93	288.5	147	138
callMF_m.12659	isoform b	198	gi|157127707|ref|XP_001661142.1|hypothetical protein AaeL_AAEL010907 [Aedes aegypti] >gi|108872831|gb|EAT37056.1| AAEL010907-PA [Aedes aegypti]	XP_001661142	9.84e-49	76	171.4	119	91
callMF_m.1266	GI22278	103	gi|195112652|ref|XP_002000886.1|GI22278 [Drosophila mojavensis] >gi|193917480|gb|EDW16347.1| GI22278 [Drosophila mojavensis]	XP_002000886	2.89e-57	92	188.734	103	95
callMF_m.12663	GL25623	435	gi|195156381|ref|XP_002019079.1|GL25623 [Drosophila persimilis] >gi|194115232|gb|EDW37275.1| GL25623 [Drosophila persimilis]	XP_002019079	1.96e-62	58	230.335	313	184
callMF_m.12664	uv-resistance associated isoform a	799	gi|194765787|ref|XP_001965007.1|GF23109 [Drosophila ananassae] >gi|190617617|gb|EDV33141.1| GF23109 [Drosophila ananassae]	XP_001965007	2.28e-147	56	459.914	793	449
callMF_m.12665	isoform b	649	gi|390178125|ref|XP_002137467.2|GA30161, isoform B [Drosophila pseudoobscura pseudoobscura] >gi|388859333|gb|EDY68025.2| GA30161, isoform B [Drosophila pseudoobscura pseudoobscura]	XP_002137467	1.78e-159	93	480.33	250	233
callMF_m.12666	fatty acyl- desaturase	382	gi|151358248|dbj|BAF69118.1|delta9-acyl-CoA desaturase [Delia antiqua]	BAF69118	0	96	664.455	381	366
callMF_m.12668	fatty acyl- desaturase	374	gi|289739861|gb|ADD18678.1|fatty acyl-CoA desaturase [Glossina morsitans morsitans]	ADD18678	0	89	629.017	372	332
callMF_m.1267	dna helicase	457	gi|289742555|gb|ADD20025.1|DNA helicase [Glossina morsitans morsitans]	ADD20025	0	99	872.078	456	452
callMF_m.12676	fatty acyl- desaturase	382	gi|151358248|dbj|BAF69118.1|delta9-acyl-CoA desaturase [Delia antiqua]	BAF69118	0	93	631.713	381	355
callMF_m.1268	tpa_inf: hdc18157	127	gi|195481699|ref|XP_002101744.1|GE17796 [Drosophila yakuba] >gi|194189268|gb|EDX02852.1| GE17796 [Drosophila yakuba]	XP_002101744	6.03e-18	53	84.3445	125	67
callMF_m.12682	fatty acyl- desaturase	374	gi|289739861|gb|ADD18678.1|fatty acyl-CoA desaturase [Glossina morsitans morsitans]	ADD18678	0	88	608.601	372	328
callMF_m.12684	GA22224	616	gi|198468839|ref|XP_002134138.1|GA22224 [Drosophila pseudoobscura pseudoobscura] >gi|198146595|gb|EDY72765.1| GA22224 [Drosophila pseudoobscura pseudoobscura]	XP_002134138	5.07e-45	45	177.948	411	188
callMF_m.12686	peptidoglycan recognition protein sb1	187	gi|198463451|ref|XP_001352829.2|GA21961 [Drosophila pseudoobscura pseudoobscura] >gi|198151260|gb|EAL30330.2| GA21961 [Drosophila pseudoobscura pseudoobscura]	XP_001352829	4.89e-44	67	154.836	154	104
callMF_m.1269	GH12626	400	gi|195042221|ref|XP_001991389.1|GH12626 [Drosophila grimshawi] >gi|193901147|gb|EDW00014.1| GH12626 [Drosophila grimshawi]	XP_001991389	0	83	541.576	378	316
callMF_m.12695	GK23244	457	gi|195455574|ref|XP_002074781.1|GK23244 [Drosophila willistoni] >gi|194170866|gb|EDW85767.1| GK23244 [Drosophila willistoni]	XP_002074781	2.91e-34	59	145.206	349	207
callMF_m.12699	zinc finger protein	305	gi|195434669|ref|XP_002065325.1|GK14726 [Drosophila willistoni] >gi|194161410|gb|EDW76311.1| GK14726 [Drosophila willistoni]	XP_002065325	3.78e-25	41	115.161	296	123
callMF_m.127	GI24701	127	gi|195110377|ref|XP_001999758.1|GI24701 [Drosophila mojavensis] >gi|193916352|gb|EDW15219.1| GI24701 [Drosophila mojavensis]	XP_001999758	7.05e-64	89	214.927	127	114
callMF_m.1270	GF15778	220	gi|194761798|ref|XP_001963111.1|GF15778 [Drosophila ananassae] >gi|190616808|gb|EDV32332.1| GF15778 [Drosophila ananassae]	XP_001963111	6.05e-90	77	275.018	210	163
callMF_m.12700	outer segment 1	1196	gi|195440360|ref|XP_002068010.1|GK11966 [Drosophila willistoni] >gi|194164095|gb|EDW78996.1| GK11966 [Drosophila willistoni]	XP_002068010	0	91	1972.59	1147	1050
callMF_m.12701	outer segment 1	1172	gi|195440360|ref|XP_002068010.1|GK11966 [Drosophila willistoni] >gi|194164095|gb|EDW78996.1| GK11966 [Drosophila willistoni]	XP_002068010	0	91	2023.44	1177	1077
callMF_m.12702	isoform g	497	gi|119508092|gb|ABL75621.1|IP16831p [Drosophila melanogaster]	ABL75621	9.31e-53	67	187.578	173	116
callMF_m.12705	uncharacterized conserved protein	298	gi|289742761|gb|ADD20128.1|uncharacterized conserved protein [Glossina morsitans morsitans]	ADD20128	0	89	512.301	300	269
callMF_m.12706	urm1_droer ame: full=ubiquitin-related modifier 1 homolog	102	gi|229557932|sp|B3NFA2.2|URM1_DROERRecName: Full=Ubiquitin-related modifier 1 homolog	B3NFA2	3.85e-55	93	177.178	101	94
callMF_m.12707	regulatory particle non-atpase 11	309	gi|289740403|gb|ADD18949.1|26S proteasome regulatory complex subunit RPN11 [Glossina morsitans morsitans]	ADD18949	0	99	632.869	308	306
callMF_m.12708	myoblast isoform b	1886	gi|195445381|ref|XP_002070298.1|GK11109 [Drosophila willistoni] >gi|194166383|gb|EDW81284.1| GK11109 [Drosophila willistoni]	XP_002070298	0	86	2784.21	1899	1642
callMF_m.1271	GJ20606	115	gi|195381979|ref|XP_002049710.1|GJ20606 [Drosophila virilis] >gi|194144507|gb|EDW60903.1| GJ20606 [Drosophila virilis]	XP_002049710	4.13e-40	88	139.813	99	88
callMF_m.12712	myoblast isoform a	1848	gi|195445381|ref|XP_002070298.1|GK11109 [Drosophila willistoni] >gi|194166383|gb|EDW81284.1| GK11109 [Drosophila willistoni]	XP_002070298	0	88	2803.85	1861	1642
callMF_m.12718	GF14608	858	gi|194759724|ref|XP_001962097.1|GF14608 [Drosophila ananassae] >gi|190615794|gb|EDV31318.1| GF14608 [Drosophila ananassae]	XP_001962097	0	81	1197.19	871	707
callMF_m.1272	CG17999	196	gi|19922652|ref|NP_611517.1|CG17999 [Drosophila melanogaster] >gi|15291329|gb|AAK92933.1| GH16244p [Drosophila melanogaster] >gi|21626491|gb|AAF46628.2| CG17999 [Drosophila melanogaster] >gi|220955258|gb|ACL90172.1| CG17999-PA [synthetic construct]	NP_611517	1.02e-44	60	165.236	197	119
callMF_m.12720	socs box protein ssb-1	256	gi|289742119|gb|ADD19807.1|SOCS box protein ssB-1 [Glossina morsitans morsitans]	ADD19807	0	96	508.834	255	247
callMF_m.12723	mitochondrial carrier protein	324	gi|289740603|gb|ADD19049.1|putative mitochondrial carrier protein [Glossina morsitans morsitans]	ADD19049	1.03e-180	87	514.227	329	289
callMF_m.12724	isoform a	228	gi|289741261|gb|ADD19378.1|hypothetical protein [Glossina morsitans morsitans]	ADD19378	1.64e-118	95	348.206	227	217
callMF_m.12726	dna polymerase v	467	gi|157104180|ref|XP_001648288.1|DNA polymerase v [Aedes aegypti] >gi|108880403|gb|EAT44628.1| AAEL004017-PA [Aedes aegypti]	XP_001648288	8.16e-37	49	154.066	390	194
callMF_m.12727	udp-glucose dehydrogenase	480	gi|17136908|ref|NP_476980.1|sugarless [Drosophila melanogaster] >gi|195338039|ref|XP_002035633.1| GM13805 [Drosophila sechellia] >gi|195588326|ref|XP_002083909.1| GD13103 [Drosophila simulans] >gi|6175085|sp|O02373.1|UGDH_DROME RecName: Full=UDP-glucose 6-dehydrogenase; Short=UDP-Glc dehydrogenase; Short=UDP-GlcDH; Short=UDPGDH; AltName: Full=Protein sugarless; AltName: Full=Protein suppenkasper …	NP_476980	0	96	918.687	476	457
callMF_m.12729	sir2_drome ame: full=nad-dependent histone deacetylase sir2 ame: full=regulatory protein sir2 ame: full=silent information regulator 2	918	gi|195385976|ref|XP_002051680.1|GJ16866 [Drosophila virilis] >gi|194148137|gb|EDW63835.1| GJ16866 [Drosophila virilis]	XP_002051680	0	68	634.024	597	410
callMF_m.1273	isoform i	111	gi|442631127|ref|NP_001261599.1|fhos, isoform I [Drosophila melanogaster] >gi|442631129|ref|NP_001163387.2| fhos, isoform J [Drosophila melanogaster] >gi|440215507|gb|AGB94294.1| fhos, isoform I [Drosophila melanogaster] >gi|440215508|gb|ACZ94658.2| fhos, isoform J [Drosophila melanogaster]	NP_001261599	2.58e-26	70	112.849	108	76
callMF_m.12730	o- case	967	gi|195166152|ref|XP_002023899.1|GL27323 [Drosophila persimilis] >gi|194106059|gb|EDW28102.1| GL27323 [Drosophila persimilis]	XP_002023899	0	74	1123.61	971	725
callMF_m.12732	GK11027	474	gi|195445694|ref|XP_002070443.1|GK11027 [Drosophila willistoni] >gi|194166528|gb|EDW81429.1| GK11027 [Drosophila willistoni]	XP_002070443	7.7e-167	70	490.345	464	327
callMF_m.12733	smo_drome ame: full=protein smoothened ame: full=smoh ame: full=smooth ame: full=dsmo flags: precursor	525	gi|195434318|ref|XP_002065150.1|GK15298 [Drosophila willistoni] >gi|194161235|gb|EDW76136.1| GK15298 [Drosophila willistoni]	XP_002065150	8.99e-160	69	493.426	540	373
callMF_m.12734	krab box and zinc finger c2h2 type domain containing protein	222	gi|357624009|gb|EHJ74935.1|putative KRAB box and zinc finger C2H2 type domain containing protein [Danaus plexippus]	EHJ74935	9.57e-57	65	195.667	190	125
callMF_m.12735	krab box and zinc finger c2h2 type domain containing protein	502	gi|357624009|gb|EHJ74935.1|putative KRAB box and zinc finger C2H2 type domain containing protein [Danaus plexippus]	EHJ74935	2.46e-59	61	211.46	239	146
callMF_m.12736	krab box and zinc finger c2h2 type domain containing protein	220	gi|357624009|gb|EHJ74935.1|putative KRAB box and zinc finger C2H2 type domain containing protein [Danaus plexippus]	EHJ74935	4.48e-54	61	188.348	216	132
callMF_m.12737	isoform b	691	gi|386770785|ref|NP_001246665.1|CG7185, isoform B [Drosophila melanogaster] >gi|383291808|gb|AFH04336.1| CG7185, isoform B [Drosophila melanogaster]	NP_001246665	3.21e-73	73	258.84	248	182
callMF_m.1274	GJ14860	107	gi|195402021|ref|XP_002059609.1|GJ14860 [Drosophila virilis] >gi|194147316|gb|EDW63031.1| GJ14860 [Drosophila virilis]	XP_002059609	3.98e-45	87	152.525	100	87
callMF_m.12745	isoform b	814	gi|195162083|ref|XP_002021885.1|GL14282 [Drosophila persimilis] >gi|194103783|gb|EDW25826.1| GL14282 [Drosophila persimilis]	XP_002021885	0	77	791.571	617	481
callMF_m.12747	isoform c	409	gi|161077567|ref|NP_001036261.2|rugose, isoform C [Drosophila melanogaster] >gi|158031718|gb|ABI30968.2| rugose, isoform C [Drosophila melanogaster]	NP_001036261	0	99	815.839	380	379
callMF_m.12748	isoform c	396	gi|170041930|ref|XP_001848698.1|conserved hypothetical protein [Culex quinquefasciatus] >gi|167865510|gb|EDS28893.1| conserved hypothetical protein [Culex quinquefasciatus]	XP_001848698	0	92	682.174	361	333
callMF_m.12749	isoform f	571	gi|221329709|ref|NP_001138159.1|rugose, isoform F [Drosophila melanogaster] >gi|220901677|gb|ACL82891.1| rugose, isoform F [Drosophila melanogaster]	NP_001138159	0	96	1068.14	550	529
callMF_m.1275	scm-related gene containing four mbt isoform b	304	gi|194860915|ref|XP_001969678.1|GG10227 [Drosophila erecta] >gi|190661545|gb|EDV58737.1| GG10227 [Drosophila erecta]	XP_001969678	1.21e-21	66	104.76	139	92
callMF_m.12750	isoform f	584	gi|221329709|ref|NP_001138159.1|rugose, isoform F [Drosophila melanogaster] >gi|220901677|gb|ACL82891.1| rugose, isoform F [Drosophila melanogaster]	NP_001138159	0	96	1154.04	594	573
callMF_m.12751	isoform e	370	gi|195396793|ref|XP_002057013.1|GJ16846 [Drosophila virilis] >gi|194146780|gb|EDW62499.1| GJ16846 [Drosophila virilis]	XP_002057013	5.48e-141	94	454.907	264	249
callMF_m.12753	GF21330	1769	gi|194763773|ref|XP_001964007.1|GF21330 [Drosophila ananassae] >gi|190618932|gb|EDV34456.1| GF21330 [Drosophila ananassae]	XP_001964007	0	92	2239.15	1251	1153
callMF_m.12755	GF21330	1707	gi|194763773|ref|XP_001964007.1|GF21330 [Drosophila ananassae] >gi|190618932|gb|EDV34456.1| GF21330 [Drosophila ananassae]	XP_001964007	0	92	2310.41	1290	1189
callMF_m.12757	GF21330	1563	gi|194763773|ref|XP_001964007.1|GF21330 [Drosophila ananassae] >gi|190618932|gb|EDV34456.1| GF21330 [Drosophila ananassae]	XP_001964007	0	92	2295	1286	1186
callMF_m.12758	GF21330	1625	gi|194763773|ref|XP_001964007.1|GF21330 [Drosophila ananassae] >gi|190618932|gb|EDV34456.1| GF21330 [Drosophila ananassae]	XP_001964007	0	92	2234.14	1251	1153
callMF_m.12759	a-kinase anchor protein dakap550	536	gi|195340685|ref|XP_002036943.1|GM12392 [Drosophila sechellia] >gi|194131059|gb|EDW53102.1| GM12392 [Drosophila sechellia]	XP_002036943	0	97	652.899	321	312
callMF_m.12767	GA16540	375	gi|198472737|ref|XP_001356051.2|GA16540 [Drosophila pseudoobscura pseudoobscura] >gi|198139139|gb|EAL33110.2| GA16540 [Drosophila pseudoobscura pseudoobscura]	XP_001356051	0	97	738.413	368	359
callMF_m.12769	GF23064	445	gi|194765751|ref|XP_001964990.1|GF23064 [Drosophila ananassae] >gi|190617600|gb|EDV33124.1| GF23064 [Drosophila ananassae]	XP_001964990	2.55e-107	60	336.65	490	298
callMF_m.1277	GI17044	421	gi|195114498|ref|XP_002001804.1|GI17044 [Drosophila mojavensis] >gi|193912379|gb|EDW11246.1| GI17044 [Drosophila mojavensis]	XP_002001804	9.45e-168	74	496.123	396	296
callMF_m.12772	poor imd response upon knock-in	273	gi|194881968|ref|XP_001975085.1|GG20757 [Drosophila erecta] >gi|190658272|gb|EDV55485.1| GG20757 [Drosophila erecta]	XP_001975085	4.81e-30	82	121.324	89	73
callMF_m.12773	GH11794	401	gi|195092716|ref|XP_001997667.1|GH11794 [Drosophila grimshawi] >gi|193891431|gb|EDV90297.1| GH11794 [Drosophila grimshawi]	XP_001997667	1.49e-119	63	364.385	430	271
callMF_m.12775	glycerophosphoryl diester phosphodiesterase	344	gi|289740367|gb|ADD18931.1|glycerophosphoryl diester phosphodiesterase [Glossina morsitans morsitans]	ADD18931	0	92	570.852	343	316
callMF_m.12776	GI15033	970	gi|195130751|ref|XP_002009814.1|GI15033 [Drosophila mojavensis] >gi|193908264|gb|EDW07131.1| GI15033 [Drosophila mojavensis]	XP_002009814	0	60	628.632	858	520
callMF_m.12778	GF10670	304	gi|194751289|ref|XP_001957959.1|GF10670 [Drosophila ananassae] >gi|190625241|gb|EDV40765.1| GF10670 [Drosophila ananassae]	XP_001957959	4.22e-22	55	102.449	195	108
callMF_m.12780	GI10514	1623	gi|195112754|ref|XP_002000937.1|GI10514 [Drosophila mojavensis] >gi|193917531|gb|EDW16398.1| GI10514 [Drosophila mojavensis]	XP_002000937	0	76	1586.62	1314	1001
callMF_m.12789	isoform a	332	gi|195567783|ref|XP_002107438.1|GD15564 [Drosophila simulans] >gi|194204845|gb|EDX18421.1| GD15564 [Drosophila simulans]	XP_002107438	1.28e-13	72	79.7221	59	43
callMF_m.1279	genxds protein	102	gi|2708263|gb|AAB92391.1|genxDs protein [Drosophila subobscura]	AAB92391	1.3e-32	92	121.709	66	61
callMF_m.12794	isoform a	425	gi|195163321|ref|XP_002022499.1|GL12930 [Drosophila persimilis] >gi|194104491|gb|EDW26534.1| GL12930 [Drosophila persimilis]	XP_002022499	1.79e-76	89	266.929	142	127
callMF_m.12797	transposase	103	gi|1698453|gb|AAB47739.1|transposase [Bombyx mori]	AAB47739	4.23e-24	69	102.449	111	77
callMF_m.12798	cg5276-pa	458	gi|195329846|ref|XP_002031621.1|GM23945 [Drosophila sechellia] >gi|194120564|gb|EDW42607.1| GM23945 [Drosophila sechellia]	XP_002031621	0	77	573.548	433	337
callMF_m.12799	GE25105	286	gi|195498063|ref|XP_002096365.1|GE25105 [Drosophila yakuba] >gi|194182466|gb|EDW96077.1| GE25105 [Drosophila yakuba]	XP_002096365	9.32e-44	73	161.77	299	219
callMF_m.128	isoform c	101	gi|221459933|ref|NP_001036762.2|CG3339, isoform C [Drosophila melanogaster] >gi|220903234|gb|ABI31211.2| CG3339, isoform C [Drosophila melanogaster]	NP_001036762	3.73e-63	97	218.394	101	98
callMF_m.1280	s60466transposase - fruit fly (drosophila melanogaster) transposon element s	144	gi|383861356|ref|XP_003706152.1|PREDICTED: uncharacterized protein LOC100881508 [Megachile rotundata]	XP_003706152	2.1e-52	75	188.734	144	109
callMF_m.12801	GD25575	407	gi|195583786|ref|XP_002081697.1|GD25575 [Drosophila simulans] >gi|194193706|gb|EDX07282.1| GD25575 [Drosophila simulans]	XP_002081697	6.3e-79	60	265.003	308	186
callMF_m.12802	GD25575	348	gi|195583786|ref|XP_002081697.1|GD25575 [Drosophila simulans] >gi|194193706|gb|EDX07282.1| GD25575 [Drosophila simulans]	XP_002081697	5.55e-53	57	193.741	244	141
callMF_m.12803	GD25575	416	gi|195583786|ref|XP_002081697.1|GD25575 [Drosophila simulans] >gi|194193706|gb|EDX07282.1| GD25575 [Drosophila simulans]	XP_002081697	2.83e-79	59	266.159	320	191
callMF_m.12804	GD25575	378	gi|195583786|ref|XP_002081697.1|GD25575 [Drosophila simulans] >gi|194193706|gb|EDX07282.1| GD25575 [Drosophila simulans]	XP_002081697	1.2e-60	58	215.312	266	155
callMF_m.12806	AT11139p	238	gi|19527861|gb|AAL90045.1|AT11139p [Drosophila melanogaster]	AAL90045	9.67e-44	57	164.466	207	119
callMF_m.12808	GH19827	326	gi|195029655|ref|XP_001987687.1|GH19827 [Drosophila grimshawi] >gi|193903687|gb|EDW02554.1| GH19827 [Drosophila grimshawi]	XP_001987687	9.48e-33	47	135.961	348	166
callMF_m.1281	rnase h and integrase-like protein	142	gi|7768792|dbj|BAA95569.1|RNase H and integrase-like protein [Bombyx mori]	BAA95569	1.82e-26	58	113.62	141	83
callMF_m.12810	GG20424	349	gi|194883180|ref|XP_001975681.1|GG20424 [Drosophila erecta] >gi|190658868|gb|EDV56081.1| GG20424 [Drosophila erecta]	XP_001975681	7.02e-109	65	336.265	343	225
callMF_m.12811	GH23483	377	gi|195095681|ref|XP_001997844.1|GH23483 [Drosophila grimshawi] >gi|193905534|gb|EDW04401.1| GH23483 [Drosophila grimshawi]	XP_001997844	1.1e-40	48	160.614	385	187
callMF_m.12812	GM15157	627	gi|195338261|ref|XP_002035743.1|GM15157 [Drosophila sechellia] >gi|194129623|gb|EDW51666.1| GM15157 [Drosophila sechellia]	XP_002035743	0	94	1126.69	609	578
callMF_m.12814	GF24008	808	gi|194750128|ref|XP_001957482.1|GF24008 [Drosophila ananassae] >gi|190624764|gb|EDV40288.1| GF24008 [Drosophila ananassae]	XP_001957482	0	88	1369.76	815	722
callMF_m.12815	GF24008	645	gi|194750128|ref|XP_001957482.1|GF24008 [Drosophila ananassae] >gi|190624764|gb|EDV40288.1| GF24008 [Drosophila ananassae]	XP_001957482	0	86	1029.62	639	551
callMF_m.12816	GE20112	183	gi|195493873|ref|XP_002094600.1|GE20112 [Drosophila yakuba] >gi|194180701|gb|EDW94312.1| GE20112 [Drosophila yakuba]	XP_002094600	1.08e-112	96	350.132	176	169
callMF_m.1282	reverse transcriptase and rnase h-like protein	115	gi|38347729|dbj|BAD01589.1|hypothetical protein [Drosophila simulans]	BAD01589	2.71e-19	64	92.4337	98	63
callMF_m.12822	GK15111	406	gi|195433559|ref|XP_002064778.1|GK15111 [Drosophila willistoni] >gi|194160863|gb|EDW75764.1| GK15111 [Drosophila willistoni]	XP_002064778	1.65e-22	88	104.375	89	79
callMF_m.12824	GK15111	483	gi|195433559|ref|XP_002064778.1|GK15111 [Drosophila willistoni] >gi|194160863|gb|EDW75764.1| GK15111 [Drosophila willistoni]	XP_002064778	2.34e-43	68	164.466	209	144
callMF_m.1283	programmed cell death gene-5 protein	137	gi|195011881|ref|XP_001983365.1|GH15624 [Drosophila grimshawi] >gi|193896847|gb|EDV95713.1| GH15624 [Drosophila grimshawi]	XP_001983365	1.27e-55	93	181.03	136	127
callMF_m.12830	GK21796	179	gi|195430296|ref|XP_002063192.1|GK21796 [Drosophila willistoni] >gi|194159277|gb|EDW74178.1| GK21796 [Drosophila willistoni]	XP_002063192	6.73e-69	88	217.238	139	123
callMF_m.12834	sarcoplasmic calcium-binding isoform a	297	gi|195131103|ref|XP_002009990.1|GI15669 [Drosophila mojavensis] >gi|193908440|gb|EDW07307.1| GI15669 [Drosophila mojavensis]	XP_002009990	2.94e-129	79	380.948	305	241
callMF_m.12835	af237613_1 yellow-b	479	gi|195483997|ref|XP_002090519.1|GE12764 [Drosophila yakuba] >gi|194176620|gb|EDW90231.1| GE12764 [Drosophila yakuba]	XP_002090519	0	85	643.269	404	346
callMF_m.12836	c-type lectin	166	gi|89112793|gb|ABD60990.1|lectin [Glossina morsitans morsitans] >gi|289742911|gb|ADD20203.1| C-type lectin [Glossina morsitans morsitans]	ABD60990	2.21e-30	54	118.627	162	88
callMF_m.12839	GG21246	724	gi|194878788|ref|XP_001974128.1|GG21246 [Drosophila erecta] >gi|190657315|gb|EDV54528.1| GG21246 [Drosophila erecta]	XP_001974128	0	93	1259.59	712	666
callMF_m.1284	hypothetical protein DAPPUDRAFT_329602	104	gi|321457848|gb|EFX68926.1|hypothetical protein DAPPUDRAFT_329602 [Daphnia pulex]	EFX68926	5.96e-11	72	63.5438	59	43
callMF_m.12840	GI11351	601	gi|195129625|ref|XP_002009256.1|GI11351 [Drosophila mojavensis] >gi|193920865|gb|EDW19732.1| GI11351 [Drosophila mojavensis]	XP_002009256	0	69	561.607	559	388
callMF_m.12841	isoform a	425	gi|194909762|ref|XP_001982004.1|GG11280 [Drosophila erecta] >gi|190656642|gb|EDV53874.1| GG11280 [Drosophila erecta]	XP_001982004	0	91	694.115	402	366
callMF_m.12846	something that sticks like isoform b	1546	gi|386768546|ref|NP_001246487.1|something that sticks like glue, isoform B [Drosophila melanogaster] >gi|295855540|gb|ADG46060.1| MIP16350p [Drosophila melanogaster] >gi|383302674|gb|AFH08240.1| something that sticks like glue, isoform B [Drosophila melanogaster]	NP_001246487	7.86e-135	79	437.573	306	243
callMF_m.1285	lectin alpha-subunit	166	gi|298569354|gb|ADI87388.1|putative lectin alpha-subunit [Lucilia sericata]	ADI87388	1.88e-34	58	131.724	162	94
callMF_m.12853	sorting nexin protein snx27	500	gi|289724832|gb|ADD18357.1|sorting nexin protein sNX27 [Glossina morsitans morsitans]	ADD18357	1.26e-161	80	478.019	351	284
callMF_m.12854	GI24576	685	gi|195109935|ref|XP_001999537.1|GI24576 [Drosophila mojavensis] >gi|193916131|gb|EDW14998.1| GI24576 [Drosophila mojavensis]	XP_001999537	8.15e-108	52	351.673	696	365
callMF_m.12857	radiation insensitive 1	278	gi|195054417|ref|XP_001994121.1|GH23116 [Drosophila grimshawi] >gi|193895991|gb|EDV94857.1| GH23116 [Drosophila grimshawi]	XP_001994121	3.48e-114	77	340.887	261	203
callMF_m.12859	mitochondrial ribosomal protein s9	416	gi|289740059|gb|ADD18777.1|mitochondrial ribosomal protein S9 [Glossina morsitans morsitans]	ADD18777	0	86	659.448	399	346
callMF_m.1286	af267746_1 rad21 mitotic cohesin	733	gi|195156928|ref|XP_002019348.1|GL12358 [Drosophila persimilis] >gi|194115939|gb|EDW37982.1| GL12358 [Drosophila persimilis]	XP_002019348	0	76	850.892	743	565
callMF_m.12860	GD19955	342	gi|195569059|ref|XP_002102529.1|GD19955 [Drosophila simulans] >gi|194198456|gb|EDX12032.1| GD19955 [Drosophila simulans]	XP_002102529	4.38e-138	79	415.231	344	272
callMF_m.12862	wash complex subunit 7-like	457	gi|260810655|ref|XP_002600072.1|hypothetical protein BRAFLDRAFT_221115 [Branchiostoma floridae] >gi|229285357|gb|EEN56084.1| hypothetical protein BRAFLDRAFT_221115 [Branchiostoma floridae]	XP_002600072	1.03e-163	73	503.442	457	335
callMF_m.12863	af204280_1 relish	990	gi|73913071|gb|AAZ91474.1|relish [Glossina morsitans morsitans] >gi|94960141|gb|ABF47913.1| relish [Glossina morsitans morsitans]	AAZ91474	0	66	836.254	994	660
callMF_m.12864	CG8051	627	gi|18860533|ref|NP_573377.1|CG8051 [Drosophila melanogaster] >gi|17863058|gb|AAL40006.1| SD10554p [Drosophila melanogaster] >gi|22832556|gb|AAF48948.2| CG8051 [Drosophila melanogaster]	NP_573377	0	79	715.687	567	453
callMF_m.12868	inositol-requiring enzyme-1	856	gi|195395788|ref|XP_002056516.1|GJ10185 [Drosophila virilis] >gi|194143225|gb|EDW59628.1| GJ10185 [Drosophila virilis]	XP_002056516	0	84	1190.64	808	684
callMF_m.1287	cyclophilin a	103	gi|124256272|gb|ABM92916.1|cyclophilin A [Argopecten irradians]	ABM92916	4.38e-56	91	181.8	103	94
callMF_m.12871	isoform b	460	gi|21358611|ref|NP_651758.1|CG11504, isoform B [Drosophila melanogaster] >gi|24651240|ref|NP_733333.1| CG11504, isoform A [Drosophila melanogaster] >gi|28571925|ref|NP_788761.1| CG11504, isoform C [Drosophila melanogaster] >gi|7301877|gb|AAF56985.1| CG11504, isoform B [Drosophila melanogaster] >gi|15291787|gb|AAK93162.1| LD26477p [Drosophila melanogaster] >gi|23172640|gb|AAN14204.1| CG11504, isof…	NP_651758	2.07e-65	56	226.483	337	192
callMF_m.12876	GL18162	332	gi|195172504|ref|XP_002027037.1|GL18162 [Drosophila persimilis] >gi|194112815|gb|EDW34858.1| GL18162 [Drosophila persimilis]	XP_002027037	3.09e-15	49	84.7297	271	135
callMF_m.12878	isoform e	171	gi|390179586|ref|XP_003736930.1|GA18756, isoform E [Drosophila pseudoobscura pseudoobscura] >gi|388859905|gb|EIM53003.1| GA18756, isoform E [Drosophila pseudoobscura pseudoobscura]	XP_003736930	3.1e-106	95	334.339	171	164
callMF_m.12879	isoform d	435	gi|390179584|ref|XP_001360019.3|GA18756, isoform D [Drosophila pseudoobscura pseudoobscura] >gi|388859904|gb|EAL29171.3| GA18756, isoform D [Drosophila pseudoobscura pseudoobscura]	XP_001360019	0	93	677.937	438	408
callMF_m.1288	s00954pol polyprotein - fruit fly (drosophila melanogaster) transposon 1731	287	gi|195433631|ref|XP_002064813.1|GK15001 [Drosophila willistoni] >gi|194160898|gb|EDW75799.1| GK15001 [Drosophila willistoni]	XP_002064813	2.31e-102	72	335.109	278	201
callMF_m.12880	isoform b	379	gi|195357313|ref|XP_002044999.1|GM11752 [Drosophila sechellia] >gi|194128903|gb|EDW50946.1| GM11752 [Drosophila sechellia]	XP_002044999	0	96	674.47	342	330
callMF_m.12883	isoform e	387	gi|390179586|ref|XP_003736930.1|GA18756, isoform E [Drosophila pseudoobscura pseudoobscura] >gi|388859905|gb|EIM53003.1| GA18756, isoform E [Drosophila pseudoobscura pseudoobscura]	XP_003736930	0	93	719.153	388	363
callMF_m.12885	GL18235	975	gi|195170035|ref|XP_002025819.1|GL18235 [Drosophila persimilis] >gi|194110672|gb|EDW32715.1| GL18235 [Drosophila persimilis]	XP_002025819	1.29e-79	78	289.656	211	166
callMF_m.129	aurora borealis	185	gi|195126593|ref|XP_002007755.1|GI12212 [Drosophila mojavensis] >gi|193919364|gb|EDW18231.1| GI12212 [Drosophila mojavensis]	XP_002007755	6.12e-59	81	203.371	136	111
callMF_m.1290	MIP09557p	217	gi|225380632|gb|ACN88647.1|MIP09557p [Drosophila melanogaster]	ACN88647	3.14e-143	94	414.461	217	206
callMF_m.12901	GJ13177	916	gi|195376379|ref|XP_002046974.1|GJ13177 [Drosophila virilis] >gi|194154132|gb|EDW69316.1| GJ13177 [Drosophila virilis]	XP_002046974	0	86	1273.46	920	794
callMF_m.12902	isoform e	1030	gi|195376379|ref|XP_002046974.1|GJ13177 [Drosophila virilis] >gi|194154132|gb|EDW69316.1| GJ13177 [Drosophila virilis]	XP_002046974	0	79	1306.58	1073	857
callMF_m.12903	isoform b	324	gi|198465046|ref|XP_001353474.2|GA11778 [Drosophila pseudoobscura pseudoobscura] >gi|198149992|gb|EAL30985.2| GA11778 [Drosophila pseudoobscura pseudoobscura]	XP_001353474	3.28e-136	83	426.787	315	264
callMF_m.12904	hydrolase rp2	231	gi|289724719|gb|ADD18321.1|putative hydrolase Rp2 [Glossina morsitans morsitans]	ADD18321	5.54e-97	79	297.745	216	172
callMF_m.12905	zinc finger protein 91-like	363	gi|340377731|ref|XP_003387382.1|PREDICTED: histone-lysine N-methyltransferase PRDM9-like [Amphimedon queenslandica]	XP_003387382	4.01e-13	52	78.9518	142	74
callMF_m.1291	GJ12441	135	gi|195385420|ref|XP_002051404.1|GJ12441 [Drosophila virilis] >gi|194147861|gb|EDW63559.1| GJ12441 [Drosophila virilis]	XP_002051404	3.84e-73	90	245.743	133	121
callMF_m.12910	GI17486	771	gi|195116167|ref|XP_002002627.1|GI17486 [Drosophila mojavensis] >gi|193913202|gb|EDW12069.1| GI17486 [Drosophila mojavensis]	XP_002002627	0	79	711.835	517	410
callMF_m.12916	GJ20989	761	gi|195380535|ref|XP_002049026.1|GJ20989 [Drosophila virilis] >gi|194143823|gb|EDW60219.1| GJ20989 [Drosophila virilis]	XP_002049026	0	68	746.888	792	543
callMF_m.12917	GA21031	617	gi|125810725|ref|XP_001361596.1|GA21031 [Drosophila pseudoobscura pseudoobscura] >gi|195154214|ref|XP_002018017.1| GL16991 [Drosophila persimilis] >gi|54636772|gb|EAL26175.1| GA21031 [Drosophila pseudoobscura pseudoobscura] >gi|194113813|gb|EDW35856.1| GL16991 [Drosophila persimilis]	XP_001361596	0	89	971.459	574	516
callMF_m.12918	t-complex protein alpha subunit(tcp-1-alpha)(cct-alpha)	556	gi|71979889|dbj|BAE17115.1|T-complex protein 1, alpha subunit(TCP-1-alpha)(CCT-alpha) [Delia antiqua]	BAE17115	0	98	1088.17	555	547
callMF_m.1292	zgc:171318 protein	101	gi|195132484|ref|XP_002010673.1|GI21578 [Drosophila mojavensis] >gi|193907461|gb|EDW06328.1| GI21578 [Drosophila mojavensis]	XP_002010673	9.96e-12	57	68.9366	69	40
callMF_m.12921	GJ13107	719	gi|195376107|ref|XP_002046838.1|GJ13107 [Drosophila virilis] >gi|194153996|gb|EDW69180.1| GJ13107 [Drosophila virilis]	XP_002046838	1.32e-138	72	435.261	468	339
callMF_m.12925	GA25683	359	gi|198474844|ref|XP_002132787.1|GA25683 [Drosophila pseudoobscura pseudoobscura] >gi|198138572|gb|EDY70189.1| GA25683 [Drosophila pseudoobscura pseudoobscura]	XP_002132787	2.78e-158	77	469.544	367	284
callMF_m.12929	GI18639	166	gi|195123637|ref|XP_002006310.1|GI18639 [Drosophila mojavensis] >gi|193911378|gb|EDW10245.1| GI18639 [Drosophila mojavensis]	XP_002006310	8.61e-59	84	191.045	137	116
callMF_m.1293	isoform b	219	gi|386763502|ref|NP_001245441.1|CG17636, isoform B [Drosophila melanogaster] >gi|291621733|gb|ADE21080.1| MIP19773p [Drosophila melanogaster] >gi|383293109|gb|AFH07157.1| CG17636, isoform B [Drosophila melanogaster]	NP_001245441	5.39e-117	85	353.599	218	187
callMF_m.12930	hypothetical conserved protein	651	gi|289741383|gb|ADD19439.1|hypothetical conserved protein [Glossina morsitans morsitans]	ADD19439	0	82	852.432	661	546
callMF_m.12932	isoform g	629	gi|289741383|gb|ADD19439.1|hypothetical conserved protein [Glossina morsitans morsitans]	ADD19439	0	82	811.216	648	535
callMF_m.12934	GH16304	478	gi|195015370|ref|XP_001984188.1|GH16304 [Drosophila grimshawi] >gi|193897670|gb|EDV96536.1| GH16304 [Drosophila grimshawi]	XP_001984188	1.05e-15	53	88.9669	164	87
callMF_m.12935	salt-inducible kinase isoform a	1432	gi|195383156|ref|XP_002050292.1|GJ20287 [Drosophila virilis] >gi|194145089|gb|EDW61485.1| GJ20287 [Drosophila virilis]	XP_002050292	0	75	863.603	732	552
callMF_m.12938	salt-inducible kinase isoform a	1540	gi|195383156|ref|XP_002050292.1|GJ20287 [Drosophila virilis] >gi|194145089|gb|EDW61485.1| GJ20287 [Drosophila virilis]	XP_002050292	0	75	858.596	729	550
callMF_m.12940	isoform b	736	gi|195442009|ref|XP_002068753.1|GK17856 [Drosophila willistoni] >gi|194164838|gb|EDW79739.1| GK17856 [Drosophila willistoni]	XP_002068753	0	86	1207.97	743	640
callMF_m.12941	GF19021	345	gi|194769677|ref|XP_001966928.1|GF19021 [Drosophila ananassae] >gi|190618027|gb|EDV33551.1| GF19021 [Drosophila ananassae]	XP_001966928	1.46e-71	57	253.447	300	172
callMF_m.12942	isoform b	235	gi|195452912|ref|XP_002073555.1|GK13084 [Drosophila willistoni] >gi|194169640|gb|EDW84541.1| GK13084 [Drosophila willistoni]	XP_002073555	3.7e-55	65	200.29	218	142
callMF_m.12944	isoform b	874	gi|390178197|ref|XP_003736594.1|GA18857, isoform B [Drosophila pseudoobscura pseudoobscura] >gi|388859361|gb|EIM52667.1| GA18857, isoform B [Drosophila pseudoobscura pseudoobscura]	XP_003736594	0	78	1131.32	946	745
callMF_m.12945	krueppel target at isoform a	915	gi|195108357|ref|XP_001998759.1|GI23453 [Drosophila mojavensis] >gi|193915353|gb|EDW14220.1| GI23453 [Drosophila mojavensis]	XP_001998759	0	79	1196.42	969	766
callMF_m.12947	GH16743	507	gi|195019069|ref|XP_001984901.1|GH16743 [Drosophila grimshawi] >gi|193898383|gb|EDV97249.1| GH16743 [Drosophila grimshawi]	XP_001984901	0	85	735.717	473	405
callMF_m.12950	big brain	181	gi|399660021|gb|AFP49901.1|big brain [Glossina morsitans morsitans]	AFP49901	6.01e-73	85	242.276	170	146
callMF_m.12951	big brain	160	gi|195435423|ref|XP_002065689.1|GK15582 [Drosophila willistoni] >gi|194161774|gb|EDW76675.1| GK15582 [Drosophila willistoni]	XP_002065689	1.18e-15	73	82.8037	99	73
callMF_m.12952	big brain	187	gi|195116535|ref|XP_002002809.1|GI17582 [Drosophila mojavensis] >gi|193913384|gb|EDW12251.1| GI17582 [Drosophila mojavensis]	XP_002002809	1.25e-77	95	255.758	188	180
callMF_m.12954	hypothetical protein TcasGA2_TC008496	240	gi|270006315|gb|EFA02763.1|hypothetical protein TcasGA2_TC008496 [Tribolium castaneum]	EFA02763	3.63e-57	60	204.142	217	132
callMF_m.12955	GK18585	168	gi|195457474|ref|XP_002075580.1|GK18585 [Drosophila willistoni] >gi|194171665|gb|EDW86566.1| GK18585 [Drosophila willistoni]	XP_002075580	3.29e-60	75	202.216	167	126
callMF_m.12958	GJ14672	384	gi|195384985|ref|XP_002051190.1|GJ14672 [Drosophila virilis] >gi|194147647|gb|EDW63345.1| GJ14672 [Drosophila virilis]	XP_002051190	8.13e-66	62	223.787	374	233
callMF_m.12960	GA17447	615	gi|125984029|ref|XP_001355779.1|GA17447 [Drosophila pseudoobscura pseudoobscura] >gi|54644096|gb|EAL32838.1| GA17447 [Drosophila pseudoobscura pseudoobscura]	XP_001355779	0	76	731.095	616	472
callMF_m.12962	isoform b	368	gi|194763701|ref|XP_001963971.1|GF21308 [Drosophila ananassae] >gi|190618896|gb|EDV34420.1| GF21308 [Drosophila ananassae]	XP_001963971	1.79e-69	50	234.572	410	208
callMF_m.12964	eif3c_drops ame: full=eukaryotic translation initiation factor 3 subunit c short=eif3c ame: full=eukaryotic translation initiation factor 3 subunit 8	928	gi|125809622|ref|XP_001361196.1|GA18551 [Drosophila pseudoobscura pseudoobscura] >gi|121988299|sp|Q28Z41.1|EIF3C_DROPS RecName: Full=Eukaryotic translation initiation factor 3 subunit C; Short=eIF3c; AltName: Full=Eukaryotic translation initiation factor 3 subunit 8 >gi|54636371|gb|EAL25774.1| GA18551 [Drosophila pseudoobscura pseudoobscura]	XP_001361196	0	92	1375.53	852	785
callMF_m.12969	ionotropic receptor 75d	307	gi|194873818|ref|XP_001973283.1|GG13443 [Drosophila erecta] >gi|190655066|gb|EDV52309.1| GG13443 [Drosophila erecta]	XP_001973283	7.05e-134	85	404.831	285	243
callMF_m.1297	isoform c	151	gi|390177438|ref|XP_003736375.1|GA26704, isoform C [Drosophila pseudoobscura pseudoobscura] >gi|388859045|gb|EIM52448.1| GA26704, isoform C [Drosophila pseudoobscura pseudoobscura]	XP_003736375	2.73e-84	96	276.944	145	140
callMF_m.12971	GH23804	107	gi|195081780|ref|XP_001997358.1|GH23804 [Drosophila grimshawi] >gi|193905925|gb|EDW04792.1| GH23804 [Drosophila grimshawi]	XP_001997358	2.45e-23	80	102.449	70	56
callMF_m.12973	nadh dehydrogenase subunit 5	130	gi|409031785|gb|AFV08461.1|NADH dehydrogenase subunit 5 (mitochondrion) [Lucilia cuprina]	AFV08461	7.55e-62	98	208.764	129	127
callMF_m.12974	GF10239	482	gi|194749286|ref|XP_001957070.1|GF10239 [Drosophila ananassae] >gi|190624352|gb|EDV39876.1| GF10239 [Drosophila ananassae]	XP_001957070	0	99	904.82	443	439
callMF_m.12976	will decrease acetylation	659	gi|24649265|ref|NP_651136.1|will decrease acetylation [Drosophila melanogaster] >gi|7300980|gb|AAF56118.1| will decrease acetylation [Drosophila melanogaster] >gi|21430172|gb|AAM50764.1| LD16387p [Drosophila melanogaster] >gi|220950332|gb|ACL87709.1| wda-PA [synthetic construct]	NP_651136	0	72	733.406	673	486
callMF_m.12977	isoform d	177	gi|442626507|ref|NP_001260174.1|CG13784, isoform D [Drosophila melanogaster] >gi|440213475|gb|AGB92710.1| CG13784, isoform D [Drosophila melanogaster]	NP_001260174	1.5e-65	93	212.616	113	106
callMF_m.12978	isoform c	286	gi|221473361|ref|NP_001036343.2|CG13784, isoform C [Drosophila melanogaster] >gi|220901976|gb|ABI31297.2| CG13784, isoform C [Drosophila melanogaster]	NP_001036343	0	90	512.301	284	258
callMF_m.12981	GH18674	709	gi|195053924|ref|XP_001993876.1|GH18674 [Drosophila grimshawi] >gi|193895746|gb|EDV94612.1| GH18674 [Drosophila grimshawi]	XP_001993876	7.23e-82	78	283.108	216	169
callMF_m.12982	isoform a	792	gi|289740475|gb|ADD18985.1|dipeptidyl peptidase III [Glossina morsitans morsitans]	ADD18985	0	92	1285.78	723	666
callMF_m.12984	signal recognition particle subunit srp68	602	gi|289724810|gb|ADD18348.1|signal recognition particle subunit srp68 [Glossina morsitans morsitans]	ADD18348	0	92	1000.35	578	532
callMF_m.12985	GE11761	416	gi|195488328|ref|XP_002092267.1|GE11761 [Drosophila yakuba] >gi|194178368|gb|EDW91979.1| GE11761 [Drosophila yakuba]	XP_002092267	3.04e-46	61	181.03	266	164
callMF_m.12988	af238309_1nuclear receptor e78b	412	gi|198466632|ref|XP_001354071.2|GA14768 [Drosophila pseudoobscura pseudoobscura] >gi|198150690|gb|EAL29809.2| GA14768 [Drosophila pseudoobscura pseudoobscura]	XP_001354071	3e-168	70	506.138	462	326
callMF_m.1299	isoform a	126	gi|19921462|ref|NP_609843.1|CG5110, isoform A [Drosophila melanogaster] >gi|386769759|ref|NP_001246062.1| CG5110, isoform B [Drosophila melanogaster] >gi|195344706|ref|XP_002038922.1| GM17242 [Drosophila sechellia] >gi|195579774|ref|XP_002079736.1| GD24112 [Drosophila simulans] >gi|24418563|sp|Q9VJD2.1|LTOR3_DROME RecName: Full=Ragulator complex protein LAMTOR3 homolog; AltName: Full=Late endosom…	NP_609843	3.49e-67	90	209.534	124	112
callMF_m.12990	GJ21162	376	gi|195379951|ref|XP_002048734.1|GJ21162 [Drosophila virilis] >gi|194143531|gb|EDW59927.1| GJ21162 [Drosophila virilis]	XP_002048734	1.91e-110	84	352.443	245	207
callMF_m.12993	cellular repressor of transcription	286	gi|195391502|ref|XP_002054399.1|GJ22827 [Drosophila virilis] >gi|194152485|gb|EDW67919.1| GJ22827 [Drosophila virilis]	XP_002054399	4.08e-91	73	280.411	221	162
callMF_m.12995	GK14617	534	gi|195435101|ref|XP_002065540.1|GK14617 [Drosophila willistoni] >gi|194161625|gb|EDW76526.1| GK14617 [Drosophila willistoni]	XP_002065540	0	96	1010.75	533	512
callMF_m.130	gag polyprotein	155	gi|195576326|ref|XP_002078027.1|GD23229 [Drosophila simulans] >gi|194190036|gb|EDX03612.1| GD23229 [Drosophila simulans]	XP_002078027	1.16e-22	56	99.7525	146	82
callMF_m.13000	GF21970	386	gi|194768779|ref|XP_001966489.1|GF21970 [Drosophila ananassae] >gi|190617253|gb|EDV32777.1| GF21970 [Drosophila ananassae]	XP_001966489	8.58e-97	63	304.679	381	241
callMF_m.13002	GF21970	382	gi|194768779|ref|XP_001966489.1|GF21970 [Drosophila ananassae] >gi|190617253|gb|EDV32777.1| GF21970 [Drosophila ananassae]	XP_001966489	1.97e-92	63	293.508	367	232
callMF_m.13003	GI19383	781	gi|195120634|ref|XP_002004829.1|GI19383 [Drosophila mojavensis] >gi|193909897|gb|EDW08764.1| GI19383 [Drosophila mojavensis]	XP_002004829	0	76	965.296	785	601
callMF_m.13004	GL12521	419	gi|195157582|ref|XP_002019675.1|GL12521 [Drosophila persimilis] >gi|194116266|gb|EDW38309.1| GL12521 [Drosophila persimilis]	XP_002019675	1.34e-64	79	220.705	154	123
callMF_m.13005	hypothetical conserved protein	456	gi|289739719|gb|ADD18607.1|hypothetical conserved protein [Glossina morsitans morsitans]	ADD18607	4.09e-28	41	124.79	431	181
callMF_m.13006	hypothetical protein AaeL_AAEL014444	445	gi|157105238|ref|XP_001648778.1|hypothetical protein AaeL_AAEL014444 [Aedes aegypti] >gi|108869050|gb|EAT33275.1| AAEL014444-PA [Aedes aegypti]	XP_001648778	5.23e-142	73	449.899	463	342
callMF_m.13017	abnormal chemosensory jump isoform l	311	gi|386764471|ref|NP_001245687.1|abnormal chemosensory jump 6, isoform L [Drosophila melanogaster] >gi|383293413|gb|AFH07401.1| abnormal chemosensory jump 6, isoform L [Drosophila melanogaster]	NP_001245687	0	97	516.924	311	304
callMF_m.1302	CG3604	120	gi|24581509|ref|NP_608801.1|CG3604 [Drosophila melanogaster] >gi|7295773|gb|AAF51075.1| CG3604 [Drosophila melanogaster] >gi|21430388|gb|AAM50872.1| LP04037p [Drosophila melanogaster] >gi|220950168|gb|ACL87627.1| CG3604-PA [synthetic construct] >gi|220959198|gb|ACL92142.1| CG3604-PA [synthetic construct]	NP_608801	8.91e-28	66	108.612	109	72
callMF_m.13026	isoform c	485	gi|21357569|ref|NP_647771.1|CG11537, isoform C [Drosophila melanogaster] >gi|17862604|gb|AAL39779.1| LD40292p [Drosophila melanogaster] >gi|23092869|gb|AAN11532.1| CG11537, isoform C [Drosophila melanogaster] >gi|220946182|gb|ACL85634.1| CG11537-PC [synthetic construct] >gi|220955882|gb|ACL90484.1| CG11537-PC [synthetic construct]	NP_647771	0	85	691.804	495	425
callMF_m.13027	GH15673	765	gi|195011723|ref|XP_001983286.1|GH15673 [Drosophila grimshawi] >gi|193896768|gb|EDV95634.1| GH15673 [Drosophila grimshawi]	XP_001983286	0	78	692.189	580	457
callMF_m.13028	GA14181	744	gi|198475685|ref|XP_001357115.2|GA14181 [Drosophila pseudoobscura pseudoobscura] >gi|198137913|gb|EAL34181.2| GA14181 [Drosophila pseudoobscura pseudoobscura]	XP_001357115	0	83	1041.18	710	591
callMF_m.1303	GI10101	453	gi|195111278|ref|XP_002000206.1|GI10101 [Drosophila mojavensis] >gi|193916800|gb|EDW15667.1| GI10101 [Drosophila mojavensis]	XP_002000206	0	91	743.806	434	399
callMF_m.13030	su 3-7	1268	gi|71727333|gb|AAZ39808.1|suppressor of position effect variegation 3-7 [Drosophila virilis]	AAZ39808	1.97e-62	55	243.047	315	175
callMF_m.13032	isoform b	307	gi|195378670|ref|XP_002048106.1|GJ11527 [Drosophila virilis] >gi|194155264|gb|EDW70448.1| GJ11527 [Drosophila virilis]	XP_002048106	9.77e-63	61	221.861	238	146
callMF_m.13034	isoform a	744	gi|195128205|ref|XP_002008555.1|GI13558 [Drosophila mojavensis] >gi|193920164|gb|EDW19031.1| GI13558 [Drosophila mojavensis]	XP_002008555	0	89	771.926	494	443
callMF_m.13038	coq2_drops ame: full=4-hydroxybenzoate mitochondrial ame: full=coenzyme q biosynthesis protein 2 ame: full=para-hydroxybenzoate--polyprenyltransferase short=phb:polyprenyltransferase flags: precursor	413	gi|195452522|ref|XP_002073390.1|GK14102 [Drosophila willistoni] >gi|194169475|gb|EDW84376.1| GK14102 [Drosophila willistoni]	XP_002073390	2.76e-151	92	445.662	298	277
callMF_m.13039	tetraspanin 42ef	221	gi|194863936|ref|XP_001970688.1|GG23244 [Drosophila erecta] >gi|190662555|gb|EDV59747.1| GG23244 [Drosophila erecta]	XP_001970688	1.1e-90	78	276.944	220	173
callMF_m.1304	GK25857	164	gi|195448190|ref|XP_002071549.1|GK25857 [Drosophila willistoni] >gi|194167634|gb|EDW82535.1| GK25857 [Drosophila willistoni]	XP_002071549	8.21e-42	72	153.68	152	110
callMF_m.13041	isoform l	274	gi|21355931|ref|NP_648931.1|limpet, isoform L [Drosophila melanogaster] >gi|16768106|gb|AAL28272.1| GH17145p [Drosophila melanogaster] >gi|23093268|gb|AAF49397.2| limpet, isoform L [Drosophila melanogaster] >gi|220945544|gb|ACL85315.1| CG11915-PA [synthetic construct] >gi|220960368|gb|ACL92720.1| CG11915-PA [synthetic construct]	NP_648931	1e-23	61	109.768	136	84
callMF_m.13045	isoform l	402	gi|195494973|ref|XP_002095069.1|GE19886 [Drosophila yakuba] >gi|194181170|gb|EDW94781.1| GE19886 [Drosophila yakuba]	XP_002095069	2.27e-81	67	274.248	383	259
callMF_m.13046	isoform e	158	gi|195337771|ref|XP_002035499.1|GM14735 [Drosophila sechellia] >gi|194128592|gb|EDW50635.1| GM14735 [Drosophila sechellia]	XP_002035499	2.61e-65	75	217.624	158	120
callMF_m.13053	isoform d	373	gi|195337771|ref|XP_002035499.1|GM14735 [Drosophila sechellia] >gi|194128592|gb|EDW50635.1| GM14735 [Drosophila sechellia]	XP_002035499	2.1e-84	63	275.789	324	207
callMF_m.13055	GM10662	210	gi|195343558|ref|XP_002038363.1|GM10662 [Drosophila sechellia] >gi|194133384|gb|EDW54900.1| GM10662 [Drosophila sechellia]	XP_002038363	8.44e-32	100	127.487	55	55
callMF_m.13057	GM11721	644	gi|195356167|ref|XP_002044552.1|GM11721 [Drosophila sechellia] >gi|194132174|gb|EDW53801.1| GM11721 [Drosophila sechellia]	XP_002044552	0	83	810.446	520	432
callMF_m.13059	GI14141	578	gi|195115094|ref|XP_002002102.1|GI14141 [Drosophila mojavensis] >gi|193912677|gb|EDW11544.1| GI14141 [Drosophila mojavensis]	XP_002002102	0	68	583.178	595	407
callMF_m.13060	acid-sensitive two pore domain k+ channel dtask-7	345	gi|194741914|ref|XP_001953432.1|GF17764 [Drosophila ananassae] >gi|190626491|gb|EDV42015.1| GF17764 [Drosophila ananassae]	XP_001953432	0	92	616.69	340	313
callMF_m.13062	GL13670	129	gi|195158515|ref|XP_002020131.1|GL13670 [Drosophila persimilis] >gi|198450087|ref|XP_001357841.2| GA21730 [Drosophila pseudoobscura pseudoobscura] >gi|194116900|gb|EDW38943.1| GL13670 [Drosophila persimilis] >gi|198130888|gb|EAL26976.2| GA21730 [Drosophila pseudoobscura pseudoobscura]	XP_002020131	5.43e-71	94	226.483	118	112
callMF_m.13063	GJ13890	411	gi|195379062|ref|XP_002048300.1|GJ13890 [Drosophila virilis] >gi|194155458|gb|EDW70642.1| GJ13890 [Drosophila virilis]	XP_002048300	2.36e-101	65	316.235	328	215
callMF_m.13064	dim gamma-tubulin 3	586	gi|195393816|ref|XP_002055549.1|GJ18725 [Drosophila virilis] >gi|194150059|gb|EDW65750.1| GJ18725 [Drosophila virilis]	XP_002055549	0	69	548.125	575	401
callMF_m.13065	af303350_1dna-binding transcription factor net	386	gi|195443020|ref|XP_002069237.1|GK21091 [Drosophila willistoni] >gi|194165322|gb|EDW80223.1| GK21091 [Drosophila willistoni]	XP_002069237	1.1e-85	62	275.018	400	251
callMF_m.13066	isoform c	312	gi|195117324|ref|XP_002003199.1|GI23782 [Drosophila mojavensis] >gi|193913774|gb|EDW12641.1| GI23782 [Drosophila mojavensis]	XP_002003199	1.03e-176	89	502.671	311	279
callMF_m.13067	GK14353	1143	gi|195453663|ref|XP_002073885.1|GK14353 [Drosophila willistoni] >gi|194169970|gb|EDW84871.1| GK14353 [Drosophila willistoni]	XP_002073885	0	86	1722.98	1144	989
callMF_m.13068	GI16599	518	gi|195135431|ref|XP_002012136.1|GI16599 [Drosophila mojavensis] >gi|193918400|gb|EDW17267.1| GI16599 [Drosophila mojavensis]	XP_002012136	0	78	686.026	516	405
callMF_m.13069	conserved hypothetical protein	265	gi|170067540|ref|XP_001868521.1|conserved hypothetical protein [Culex quinquefasciatus] >gi|167863685|gb|EDS27068.1| conserved hypothetical protein [Culex quinquefasciatus]	XP_001868521	1.19e-136	88	396.741	224	199
callMF_m.13072	GI12329	502	gi|195126164|ref|XP_002007544.1|GI12329 [Drosophila mojavensis] >gi|193919153|gb|EDW18020.1| GI12329 [Drosophila mojavensis]	XP_002007544	6.48e-95	64	310.457	381	244
callMF_m.13076	GH16064	606	gi|195012799|ref|XP_001983749.1|GH16064 [Drosophila grimshawi] >gi|193897231|gb|EDV96097.1| GH16064 [Drosophila grimshawi]	XP_001983749	1.13e-98	71	325.094	309	222
callMF_m.1308	GM18195	169	gi|195342093|ref|XP_002037636.1|GM18195 [Drosophila sechellia] >gi|194132486|gb|EDW54054.1| GM18195 [Drosophila sechellia]	XP_002037636	5.72e-114	99	355.91	169	168
callMF_m.13083	GJ20581	609	gi|195387916|ref|XP_002052638.1|GJ20581 [Drosophila virilis] >gi|194149095|gb|EDW64793.1| GJ20581 [Drosophila virilis]	XP_002052638	0	92	1112.44	635	589
callMF_m.13087	btk family kinase at isoform a	597	gi|17136512|ref|NP_476746.1|Btk family kinase at 29A, isoform A [Drosophila melanogaster] >gi|24582767|ref|NP_723370.1| Btk family kinase at 29A, isoform C [Drosophila melanogaster] >gi|161076806|ref|NP_001097120.1| Btk family kinase at 29A, isoform F [Drosophila melanogaster] >gi|17862250|gb|AAL39602.1| LD18251p [Drosophila melanogaster] >gi|22947105|gb|AAF52631.3| Btk family kinase at 29A, isof…	NP_476746	0	90	1037.33	619	560
callMF_m.13089	uncharacterized conserved protein	222	gi|289743239|gb|ADD20367.1|uncharacterized conserved protein [Glossina morsitans morsitans]	ADD20367	1.52e-85	81	263.848	187	153
callMF_m.1309	GE24085	128	gi|195502368|ref|XP_002098193.1|GE24085 [Drosophila yakuba] >gi|194184294|gb|EDW97905.1| GE24085 [Drosophila yakuba]	XP_002098193	1.59e-85	99	268.855	128	127
callMF_m.13090	tpr repeat-containing protein c9orf52	629	gi|158289909|ref|XP_311530.4|AGAP010417-PA [Anopheles gambiae str. PEST] >gi|157018385|gb|EAA07239.5| AGAP010417-PA [Anopheles gambiae str. PEST]	XP_311530	0	79	675.241	559	443
callMF_m.13094	ssu72 isoform a	196	gi|194762702|ref|XP_001963473.1|GF20420 [Drosophila ananassae] >gi|190629132|gb|EDV44549.1| GF20420 [Drosophila ananassae]	XP_001963473	1.66e-111	90	327.791	195	176
callMF_m.13095	GH17458	490	gi|195055871|ref|XP_001994836.1|GH17458 [Drosophila grimshawi] >gi|193892599|gb|EDV91465.1| GH17458 [Drosophila grimshawi]	XP_001994836	0	78	632.869	475	375
callMF_m.13096	GA13274	286	gi|198464720|ref|XP_001353344.2|GA13274 [Drosophila pseudoobscura pseudoobscura] >gi|198149847|gb|EAL30847.2| GA13274 [Drosophila pseudoobscura pseudoobscura]	XP_001353344	1.47e-24	58	108.227	129	76
callMF_m.13098	conserved hypothetical protein	101	gi|170031585|ref|XP_001843665.1|conserved hypothetical protein [Culex quinquefasciatus] >gi|167870493|gb|EDS33876.1| conserved hypothetical protein [Culex quinquefasciatus]	XP_001843665	7.91e-35	76	125.176	98	75
callMF_m.13099	conserved hypothetical protein	276	gi|289742205|gb|ADD19850.1|conserved hypothetical protein [Glossina morsitans morsitans]	ADD19850	5.68e-34	53	134.42	272	145
callMF_m.13100	conserved hypothetical protein	248	gi|289742205|gb|ADD19850.1|conserved hypothetical protein [Glossina morsitans morsitans]	ADD19850	3.4e-31	52	125.946	257	135
callMF_m.13101	GJ16986	266	gi|195397265|ref|XP_002057249.1|GJ16986 [Drosophila virilis] >gi|194147016|gb|EDW62735.1| GJ16986 [Drosophila virilis]	XP_002057249	8.9e-177	96	519.62	266	257
callMF_m.13102	mcm6_drops ame: full=dna replication licensing factor mcm6	562	gi|195397265|ref|XP_002057249.1|GJ16986 [Drosophila virilis] >gi|194147016|gb|EDW62735.1| GJ16986 [Drosophila virilis]	XP_002057249	0	91	960.674	565	517
callMF_m.13103	GE18291	551	gi|195471266|ref|XP_002087926.1|GE18291 [Drosophila yakuba] >gi|194174027|gb|EDW87638.1| GE18291 [Drosophila yakuba]	XP_002087926	0	98	1100.12	549	541
callMF_m.13104	cp134_drome ame: full=probable cytochrome p450 313a4 ame: full=cypcccxiiia4	275	gi|198450647|ref|XP_002137133.1|GA27042 [Drosophila pseudoobscura pseudoobscura] >gi|198131127|gb|EDY67691.1| GA27042 [Drosophila pseudoobscura pseudoobscura]	XP_002137133	1.59e-53	60	191.045	288	173
callMF_m.13106	GL20827	459	gi|195169722|ref|XP_002025668.1|GL20827 [Drosophila persimilis] >gi|194109161|gb|EDW31204.1| GL20827 [Drosophila persimilis]	XP_002025668	0	89	535.413	320	286
callMF_m.13107	GJ16883	438	gi|195396913|ref|XP_002057073.1|GJ16883 [Drosophila virilis] >gi|194146840|gb|EDW62559.1| GJ16883 [Drosophila virilis]	XP_002057073	8.61e-132	74	397.127	317	237
callMF_m.13111	gdp-fucose transporter	341	gi|289743089|gb|ADD20292.1|GDP-fucose transporter [Glossina morsitans morsitans]	ADD20292	0	88	541.576	339	299
callMF_m.13112	GJ20141	675	gi|195383666|ref|XP_002050547.1|GJ20141 [Drosophila virilis] >gi|194145344|gb|EDW61740.1| GJ20141 [Drosophila virilis]	XP_002050547	3.05e-86	78	296.975	214	168
callMF_m.13115	period protein	1001	gi|5262948|emb|CAB45872.1|period protein [Lucilia cuprina]	CAB45872	0	95	1697.95	1036	986
callMF_m.13117	period protein	1034	gi|5262948|emb|CAB45872.1|period protein [Lucilia cuprina]	CAB45872	0	98	1781.53	1036	1018
callMF_m.1312	minichromosome maintenance 5	225	gi|195038734|ref|XP_001990801.1|GH18059 [Drosophila grimshawi] >gi|193894997|gb|EDV93863.1| GH18059 [Drosophila grimshawi]	XP_001990801	4.36e-135	92	407.912	225	209
callMF_m.13122	GH14471	135	gi|195021969|ref|XP_001985492.1|GH14471 [Drosophila grimshawi] >gi|193898974|gb|EDV97840.1| GH14471 [Drosophila grimshawi]	XP_001985492	3.82e-23	86	103.219	75	65
callMF_m.13124	GH14471	474	gi|195021969|ref|XP_001985492.1|GH14471 [Drosophila grimshawi] >gi|193898974|gb|EDV97840.1| GH14471 [Drosophila grimshawi]	XP_001985492	0	76	595.119	481	367
callMF_m.13126	GH19921	342	gi|195029307|ref|XP_001987515.1|GH19921 [Drosophila grimshawi] >gi|193903515|gb|EDW02382.1| GH19921 [Drosophila grimshawi]	XP_001987515	1.66e-122	89	385.571	297	265
callMF_m.13127	GH19921	357	gi|195029307|ref|XP_001987515.1|GH19921 [Drosophila grimshawi] >gi|193903515|gb|EDW02382.1| GH19921 [Drosophila grimshawi]	XP_001987515	2.08e-143	90	440.654	324	292
callMF_m.13128	GK17445	285	gi|195456870|ref|XP_002075324.1|GK17445 [Drosophila willistoni] >gi|194171409|gb|EDW86310.1| GK17445 [Drosophila willistoni]	XP_002075324	0	92	513.072	284	262
callMF_m.13129	GL19529	1009	gi|195148278|ref|XP_002015101.1|GL19529 [Drosophila persimilis] >gi|194107054|gb|EDW29097.1| GL19529 [Drosophila persimilis]	XP_002015101	0	92	1840.85	1011	939
callMF_m.13132	gtp-binding protein drg2	265	gi|289741485|gb|ADD19490.1|GTP-binding protein DRG2 [Glossina morsitans morsitans]	ADD19490	0	98	533.872	264	261
callMF_m.13133	cccp_drome ame: full=circadian clock-controlled protein flags: precursor	259	gi|194763941|ref|XP_001964090.1|GF21371 [Drosophila ananassae] >gi|190619015|gb|EDV34539.1| GF21371 [Drosophila ananassae]	XP_001964090	7.6e-33	52	130.183	228	119
callMF_m.13135	GM24924	599	gi|195326081|ref|XP_002029758.1|GM24924 [Drosophila sechellia] >gi|194118701|gb|EDW40744.1| GM24924 [Drosophila sechellia]	XP_002029758	0	76	739.184	609	466
callMF_m.13136	hydroxysteroid dehydrogenase 12 17-beta	321	gi|289743167|gb|ADD20331.1|hydroxysteroid dehydrogenase 12 17-beta [Glossina morsitans morsitans]	ADD20331	3.02e-165	82	474.552	320	265
callMF_m.13138	camp-dependent protein kinase	329	gi|289740607|gb|ADD19051.1|CAMP-dependent protein kinase [Glossina morsitans morsitans]	ADD19051	0	98	637.106	320	316
callMF_m.13139	camp-dependent protein kinase	363	gi|289740607|gb|ADD19051.1|CAMP-dependent protein kinase [Glossina morsitans morsitans]	ADD19051	0	98	635.95	319	315
callMF_m.1314	mothers against isoform a	458	gi|195161242|ref|XP_002021477.1|GL26531 [Drosophila persimilis] >gi|198472462|ref|XP_002133053.1| GA28973 [Drosophila pseudoobscura pseudoobscura] >gi|194103277|gb|EDW25320.1| GL26531 [Drosophila persimilis] >gi|198139026|gb|EDY70455.1| GA28973 [Drosophila pseudoobscura pseudoobscura]	XP_002021477	0	96	832.402	457	439
callMF_m.13140	camp-dependent protein kinase isoform aa	379	gi|320546118|ref|NP_001189147.1|cAMP-dependent protein kinase R1, isoform AA [Drosophila melanogaster] >gi|320546120|ref|NP_001189148.1| cAMP-dependent protein kinase R1, isoform AB [Drosophila melanogaster] >gi|320546122|ref|NP_001189149.1| cAMP-dependent protein kinase R1, isoform AC [Drosophila melanogaster] >gi|1209411|emb|CAA34841.1| cAMP-dependent protein kinase [Drosophila melanogaster] >g…	NP_001189147	0	96	704.516	374	360
callMF_m.13144	isoform a	407	gi|198477449|ref|XP_002136605.1|GA22497 [Drosophila pseudoobscura pseudoobscura] >gi|390177525|ref|XP_003736403.1| GA27090, isoform B [Drosophila pseudoobscura pseudoobscura] >gi|198142896|gb|EDY71609.1| GA22497 [Drosophila pseudoobscura pseudoobscura] >gi|388859078|gb|EIM52476.1| GA27090, isoform B [Drosophila pseudoobscura pseudoobscura]	XP_002136605	2.31e-119	65	363.999	397	262
callMF_m.13145	isoform a	415	gi|195108921|ref|XP_001999041.1|GI24298 [Drosophila mojavensis] >gi|193915635|gb|EDW14502.1| GI24298 [Drosophila mojavensis]	XP_001999041	5.19e-113	64	348.206	398	256
callMF_m.13146	gtpase-activating protein	389	gi|289724769|gb|ADD18336.1|GTPase-activating protein [Glossina morsitans morsitans]	ADD18336	0	92	687.567	384	355
callMF_m.13149	GA25466	615	gi|198476780|ref|XP_002132448.1|GA25466 [Drosophila pseudoobscura pseudoobscura] >gi|198137850|gb|EDY69850.1| GA25466 [Drosophila pseudoobscura pseudoobscura]	XP_002132448	0	93	572.778	333	310
callMF_m.13150	ribonuclease isoform a	331	gi|2677845|gb|AAC47810.1|ribonuclease H1 [Drosophila melanogaster]	AAC47810	2.32e-121	71	363.614	325	233
callMF_m.13151	GD10688	341	gi|195582000|ref|XP_002080816.1|GD10688 [Drosophila simulans] >gi|194192825|gb|EDX06401.1| GD10688 [Drosophila simulans]	XP_002080816	1.66e-143	77	420.624	312	241
callMF_m.13152	PREDICTED: similar to polyprotein	119	gi|189242324|ref|XP_001811332.1|PREDICTED: similar to polyprotein [Tribolium castaneum]	XP_001811332	6.9e-34	70	134.42	118	83
callMF_m.13153	GG21004	374	gi|194880919|ref|XP_001974600.1|GG21004 [Drosophila erecta] >gi|190657787|gb|EDV55000.1| GG21004 [Drosophila erecta]	XP_001974600	3.2e-155	90	452.21	253	229
callMF_m.13154	PREDICTED: similar to polyprotein	108	gi|189242324|ref|XP_001811332.1|PREDICTED: similar to polyprotein [Tribolium castaneum]	XP_001811332	1.74e-26	68	112.849	103	71
callMF_m.13155	GM19938	315	gi|195335438|ref|XP_002034372.1|GM19938 [Drosophila sechellia] >gi|194126342|gb|EDW48385.1| GM19938 [Drosophila sechellia]	XP_002034372	1.27e-92	68	290.812	241	164
callMF_m.13159	GJ13187	341	gi|195376429|ref|XP_002046999.1|GJ13187 [Drosophila virilis] >gi|194154157|gb|EDW69341.1| GJ13187 [Drosophila virilis]	XP_002046999	7.83e-138	73	406.757	340	251
callMF_m.1316	GM12259	275	gi|195341133|ref|XP_002037166.1|GM12259 [Drosophila sechellia] >gi|194131282|gb|EDW53325.1| GM12259 [Drosophila sechellia]	XP_002037166	8.28e-51	56	177.948	274	155
callMF_m.13160	isoform b	1192	gi|194866110|ref|XP_001971761.1|GG15143 [Drosophila erecta] >gi|190653544|gb|EDV50787.1| GG15143 [Drosophila erecta]	XP_001971761	0	70	1219.14	1110	786
callMF_m.13162	GJ17555	1016	gi|195387564|ref|XP_002052464.1|GJ17555 [Drosophila virilis] >gi|194148921|gb|EDW64619.1| GJ17555 [Drosophila virilis]	XP_002052464	0	79	1285.01	1010	798
callMF_m.13164	s35e1_drome ame: full=solute carrier family 35 member e1 homolog	343	gi|195482362|ref|XP_002102017.1|GE17936 [Drosophila yakuba] >gi|194189541|gb|EDX03125.1| GE17936 [Drosophila yakuba]	XP_002102017	0	92	549.28	338	311
callMF_m.13165	trm1_drome ame: full=probable trna (guanine -n )-dimethyltransferase ame: full=trna -dimethylguanosine-26 methyltransferase ame: full=trna(guanine- -n ) methyltransferase ame: full=trna(m( )g26)dimethyltransferase	266	gi|195472369|ref|XP_002088473.1|GE18588 [Drosophila yakuba] >gi|194174574|gb|EDW88185.1| GE18588 [Drosophila yakuba]	XP_002088473	2.32e-101	82	318.161	235	194
callMF_m.13166	isoform c	382	gi|28574278|ref|NP_724256.2|spire, isoform C [Drosophila melanogaster] >gi|28380431|gb|AAN11072.2| spire, isoform C [Drosophila melanogaster] >gi|201065661|gb|ACH92240.1| FI03875p [Drosophila melanogaster]	NP_724256	3.28e-131	76	400.979	358	275
callMF_m.13168	isoform c	314	gi|28574278|ref|NP_724256.2|spire, isoform C [Drosophila melanogaster] >gi|28380431|gb|AAN11072.2| spire, isoform C [Drosophila melanogaster] >gi|201065661|gb|ACH92240.1| FI03875p [Drosophila melanogaster]	NP_724256	1.73e-51	94	189.119	94	89
callMF_m.13169	GI20868	670	gi|195118640|ref|XP_002003844.1|GI20868 [Drosophila mojavensis] >gi|193914419|gb|EDW13286.1| GI20868 [Drosophila mojavensis]	XP_002003844	0	95	1198.73	652	622
callMF_m.1317	PREDICTED: uncharacterized protein LOC101240999, partial	115	gi|449690086|ref|XP_004212236.1|PREDICTED: uncharacterized protein LOC101240999, partial [Hydra magnipapillata]	XP_004212236	3.69e-34	69	130.183	114	79
callMF_m.13171	GF13877	311	gi|194770489|ref|XP_001967325.1|GF13877 [Drosophila ananassae] >gi|190618087|gb|EDV33611.1| GF13877 [Drosophila ananassae]	XP_001967325	1.15e-67	68	222.631	212	146
callMF_m.13172	ubiquitin regulatory protein	436	gi|195431275|ref|XP_002063672.1|GK15789 [Drosophila willistoni] >gi|194159757|gb|EDW74658.1| GK15789 [Drosophila willistoni]	XP_002063672	0	82	541.962	413	340
callMF_m.13174	snare protein tlg1 syntaxin 6	237	gi|289742989|gb|ADD20242.1|SNARE protein TLG1/syntaxin 6 [Glossina morsitans morsitans]	ADD20242	1.48e-61	70	203.756	220	154
callMF_m.13175	reverse transcriptase	218	gi|432431|gb|AAA53489.1|putative reverse transcriptase [Anopheles gambiae]	AAA53489	2.7e-15	51	83.5741	224	116
callMF_m.13176	GK17499	473	gi|195428605|ref|XP_002062362.1|GK17499 [Drosophila willistoni] >gi|194158447|gb|EDW73348.1| GK17499 [Drosophila willistoni]	XP_002062362	0	91	802.742	453	415
callMF_m.13178	isoform e	222	gi|45552459|ref|NP_995752.1|Eb1, isoform E [Drosophila melanogaster] >gi|4689344|gb|AAD27859.1|AF132560_1 LD08743p [Drosophila melanogaster] >gi|45445430|gb|AAS64780.1| Eb1, isoform E [Drosophila melanogaster] >gi|220950444|gb|ACL87765.1| Eb1-PE [synthetic construct]	NP_995752	5.72e-93	80	285.419	208	168
callMF_m.13179	isoform e	294	gi|45552459|ref|NP_995752.1|Eb1, isoform E [Drosophila melanogaster] >gi|4689344|gb|AAD27859.1|AF132560_1 LD08743p [Drosophila melanogaster] >gi|45445430|gb|AAS64780.1| Eb1, isoform E [Drosophila melanogaster] >gi|220950444|gb|ACL87765.1| Eb1-PE [synthetic construct]	NP_995752	2.72e-162	85	464.537	296	254
callMF_m.1318	dromyosuppressin receptor isoform a	117	gi|125980027|ref|XP_001354046.1|GA12540 [Drosophila pseudoobscura pseudoobscura] >gi|54641032|gb|EAL29783.1| GA12540 [Drosophila pseudoobscura pseudoobscura]	XP_001354046	2.49e-23	90	102.064	60	54
callMF_m.13180	isoform f	197	gi|281360236|ref|NP_724495.2|Eb1, isoform F [Drosophila melanogaster] >gi|267844940|gb|ACY79584.1| FI12926p [Drosophila melanogaster] >gi|272432357|gb|AAM70825.2| Eb1, isoform F [Drosophila melanogaster]	NP_724495	8.1e-56	69	189.119	200	138
callMF_m.13181	GI20415	351	gi|195121618|ref|XP_002005317.1|GI20415 [Drosophila mojavensis] >gi|193910385|gb|EDW09252.1| GI20415 [Drosophila mojavensis]	XP_002005317	6.31e-86	60	281.952	326	197
callMF_m.13183	GF14163	518	gi|194761518|ref|XP_001962976.1|GF14163 [Drosophila ananassae] >gi|190616673|gb|EDV32197.1| GF14163 [Drosophila ananassae]	XP_001962976	8.24e-170	66	500.36	516	341
callMF_m.13185	low density lipoprotein receptor adaptor protein 1	300	gi|289740421|gb|ADD18958.1|low density lipoprotein receptor adaptor protein 1 [Glossina morsitans morsitans]	ADD18958	5.38e-139	81	405.216	292	238
callMF_m.13188	patched protein	306	gi|195122950|ref|XP_002005973.1|GI18803 [Drosophila mojavensis] >gi|193911041|gb|EDW09908.1| GI18803 [Drosophila mojavensis]	XP_002005973	2.31e-66	89	235.343	142	127
callMF_m.13189	zinc finger cchc domain-containing protein 4	288	gi|195122972|ref|XP_002005984.1|GI18794 [Drosophila mojavensis] >gi|193911052|gb|EDW09919.1| GI18794 [Drosophila mojavensis]	XP_002005984	2.57e-98	69	307.375	288	200
callMF_m.1319	GJ17674	133	gi|195387964|ref|XP_002052662.1|GJ17674 [Drosophila virilis] >gi|194149119|gb|EDW64817.1| GJ17674 [Drosophila virilis]	XP_002052662	4.71e-69	91	235.728	136	124
callMF_m.13191	af223353_1 nucleolar kke d repeat protein	502	gi|195502575|ref|XP_002098284.1|GE24041 [Drosophila yakuba] >gi|194184385|gb|EDW97996.1| GE24041 [Drosophila yakuba]	XP_002098284	0	91	825.469	493	449
callMF_m.13194	isoform a	354	gi|195447772|ref|XP_002071363.1|GK25173 [Drosophila willistoni] >gi|194167448|gb|EDW82349.1| GK25173 [Drosophila willistoni]	XP_002071363	0	92	554.288	359	331
callMF_m.13197	protein tyrosine phosphatase-erk enhancer of ras1	1544	gi|195486433|ref|XP_002091508.1|GE13693 [Drosophila yakuba] >gi|194177609|gb|EDW91220.1| GE13693 [Drosophila yakuba]	XP_002091508	0	61	941.799	1187	732
callMF_m.13198	adam metalloprotease cg1964	1312	gi|195112445|ref|XP_002000783.1|GI10418 [Drosophila mojavensis] >gi|193917377|gb|EDW16244.1| GI10418 [Drosophila mojavensis]	XP_002000783	0	70	1402.88	1207	849
callMF_m.1320	isoform b	155	gi|195023648|ref|XP_001985725.1|GH20926 [Drosophila grimshawi] >gi|193901725|gb|EDW00592.1| GH20926 [Drosophila grimshawi]	XP_001985725	3.16e-104	98	308.145	154	152
callMF_m.13201	sarcophaga-derived rel ankyrin molecule	353	gi|8574431|dbj|BAA96798.1|sarcophaga-derived Rel/Ankyrin molecule [Sarcophaga peregrina]	BAA96798	2.51e-50	53	186.808	343	184
callMF_m.13202	sarcophaga-derived rel ankyrin molecule	259	gi|8574431|dbj|BAA96798.1|sarcophaga-derived Rel/Ankyrin molecule [Sarcophaga peregrina]	BAA96798	1.7e-52	60	189.504	235	143
callMF_m.13204	af318285_1 rhomboid-4	391	gi|195134775|ref|XP_002011812.1|GI14374 [Drosophila mojavensis] >gi|193909066|gb|EDW07933.1| GI14374 [Drosophila mojavensis]	XP_002011812	0	90	623.624	397	359
callMF_m.13205	srebp cleavage activating protein	232	gi|21430890|gb|AAM51123.1|SD23366p [Drosophila melanogaster]	AAM51123	4.63e-153	97	436.032	219	213
callMF_m.13206	dfr1 protein	233	gi|195389843|ref|XP_002053583.1|GJ23974 [Drosophila virilis] >gi|194151669|gb|EDW67103.1| GJ23974 [Drosophila virilis]	XP_002053583	1.87e-37	71	147.517	113	81
callMF_m.13208	isoform a	621	gi|21392030|gb|AAM48369.1|LD44182p [Drosophila melanogaster]	AAM48369	1.35e-89	70	301.597	353	250
callMF_m.13212	isoform a	703	gi|21392030|gb|AAM48369.1|LD44182p [Drosophila melanogaster]	AAM48369	3.2e-92	71	310.842	358	255
callMF_m.13213	isoform a	474	gi|194859259|ref|XP_001969341.1|GG10053 [Drosophila erecta] >gi|190661208|gb|EDV58400.1| GG10053 [Drosophila erecta]	XP_001969341	0	96	728.398	370	357
callMF_m.13215	GL17686	154	gi|195155009|ref|XP_002018399.1|GL17686 [Drosophila persimilis] >gi|194114195|gb|EDW36238.1| GL17686 [Drosophila persimilis]	XP_002018399	2.36e-51	72	171.4	145	105
callMF_m.13216	GL16773	258	gi|195155051|ref|XP_002018420.1|GL16773 [Drosophila persimilis] >gi|194114216|gb|EDW36259.1| GL16773 [Drosophila persimilis]	XP_002018420	1.57e-81	68	256.144	263	181
callMF_m.13217	GF20988	648	gi|194763661|ref|XP_001963951.1|GF20988 [Drosophila ananassae] >gi|190618876|gb|EDV34400.1| GF20988 [Drosophila ananassae]	XP_001963951	0	77	863.218	668	520
callMF_m.13219	locomotion isoform b	923	gi|195444562|ref|XP_002069924.1|GK11781 [Drosophila willistoni] >gi|194166009|gb|EDW80910.1| GK11781 [Drosophila willistoni]	XP_002069924	0	57	611.298	940	539
callMF_m.13220	GM25818	510	gi|195328889|ref|XP_002031144.1|GM25818 [Drosophila sechellia] >gi|194120087|gb|EDW42130.1| GM25818 [Drosophila sechellia]	XP_002031144	0	72	582.022	481	351
callMF_m.13221	hypothetical conserved protein	311	gi|289740889|gb|ADD19192.1|hypothetical conserved protein [Glossina morsitans morsitans]	ADD19192	5.88e-94	70	293.508	320	225
callMF_m.13222	transposon-derived buster3 transposase-like protein	284	gi|307168259|gb|EFN61481.1|Transposon-derived Buster3 transposase-like protein [Camponotus floridanus]	EFN61481	2.63e-36	51	143.28	261	135
callMF_m.13223	transposon-derived buster3 transposase-like protein	298	gi|307168259|gb|EFN61481.1|Transposon-derived Buster3 transposase-like protein [Camponotus floridanus]	EFN61481	4.02e-36	53	143.28	263	141
callMF_m.13224	GE11994	567	gi|195487359|ref|XP_002091876.1|GE11994 [Drosophila yakuba] >gi|194177977|gb|EDW91588.1| GE11994 [Drosophila yakuba]	XP_002091876	2.65e-66	48	236.498	566	272
callMF_m.13225	GK13392	423	gi|195451605|ref|XP_002072996.1|GK13392 [Drosophila willistoni] >gi|194169081|gb|EDW83982.1| GK13392 [Drosophila willistoni]	XP_002072996	7.75e-79	58	268.855	369	216
callMF_m.13227	GA12749	288	gi|198463729|ref|XP_001352927.2|GA12749 [Drosophila pseudoobscura pseudoobscura] >gi|198151386|gb|EAL30428.2| GA12749 [Drosophila pseudoobscura pseudoobscura]	XP_001352927	2.75e-67	58	221.476	299	175
callMF_m.13229	liquid isoform i	654	gi|195428208|ref|XP_002062166.1|GK17392 [Drosophila willistoni] >gi|194158251|gb|EDW73152.1| GK17392 [Drosophila willistoni]	XP_002062166	0	75	717.613	648	486
callMF_m.1323	transposase	110	gi|58698412|ref|ZP_00373323.1|transposase [Wolbachia endosymbiont of Drosophila ananassae] >gi|58535067|gb|EAL59155.1| transposase [Wolbachia endosymbiont of Drosophila ananassae]	ZP_00373323	9.69e-32	76	123.635	109	83
callMF_m.13235	zinc finger protein 28-like	310	gi|432963774|ref|XP_004086830.1|PREDICTED: zinc finger protein 28-like [Oryzias latipes]	XP_004086830	5.33e-45	63	167.162	170	108
callMF_m.13236	oxysterol-binding protein	224	gi|289742397|gb|ADD19946.1|oxysterol-binding protein [Glossina morsitans morsitans]	ADD19946	1.9e-143	92	410.994	223	206
callMF_m.13237	GJ19902	457	gi|195384547|ref|XP_002050976.1|GJ19902 [Drosophila virilis] >gi|194145773|gb|EDW62169.1| GJ19902 [Drosophila virilis]	XP_002050976	0	79	556.214	413	329
callMF_m.13238	GF12812	196	gi|194754060|ref|XP_001959323.1|GF12812 [Drosophila ananassae] >gi|190620621|gb|EDV36145.1| GF12812 [Drosophila ananassae]	XP_001959323	9.21e-20	76	97.0561	141	108
callMF_m.1324	GK17256	134	gi|195427709|ref|XP_002061919.1|GK17256 [Drosophila willistoni] >gi|194158004|gb|EDW72905.1| GK17256 [Drosophila willistoni]	XP_002061919	2.09e-58	85	206.453	134	114
callMF_m.13240	GL18308	472	gi|195169949|ref|XP_002025776.1|GL18308 [Drosophila persimilis] >gi|194110629|gb|EDW32672.1| GL18308 [Drosophila persimilis]	XP_002025776	2.49e-76	56	269.626	441	248
callMF_m.13241	GF15156	349	gi|194759159|ref|XP_001961817.1|GF15156 [Drosophila ananassae] >gi|190615514|gb|EDV31038.1| GF15156 [Drosophila ananassae]	XP_001961817	9.79e-90	72	284.648	316	228
callMF_m.13244	atypical protein kinase isoform g	163	gi|390179736|ref|XP_003736960.1|GA15867 [Drosophila pseudoobscura pseudoobscura] >gi|388859950|gb|EIM53033.1| GA15867 [Drosophila pseudoobscura pseudoobscura]	XP_003736960	1.35e-21	55	98.9821	161	89
callMF_m.13245	isoform a	205	gi|194765665|ref|XP_001964947.1|GF22838 [Drosophila ananassae] >gi|190617557|gb|EDV33081.1| GF22838 [Drosophila ananassae]	XP_001964947	2.94e-21	52	101.293	171	89
callMF_m.13248	helicase 89b	1510	gi|281361889|ref|NP_732097.2|helicase 89B [Drosophila melanogaster] >gi|272477008|gb|AAF55260.3| helicase 89B [Drosophila melanogaster]	NP_732097	0	79	2001.1	1519	1215
callMF_m.13250	GJ16384	370	gi|195397499|ref|XP_002057366.1|GJ16384 [Drosophila virilis] >gi|194147133|gb|EDW62852.1| GJ16384 [Drosophila virilis]	XP_002057366	2.84e-79	64	268.47	320	205
callMF_m.13251	GJ16384	333	gi|195397499|ref|XP_002057366.1|GJ16384 [Drosophila virilis] >gi|194147133|gb|EDW62852.1| GJ16384 [Drosophila virilis]	XP_002057366	5.68e-79	61	266.544	335	207
callMF_m.13253	SD20577p, partial	764	gi|25013151|gb|AAN71688.1|SD20577p, partial [Drosophila melanogaster]	AAN71688	0	75	753.821	584	440
callMF_m.13254	isoform a	426	gi|289739983|gb|ADD18739.1|phosphoribosylamidoimidazole-succinocarboxamide synthase [Glossina morsitans morsitans]	ADD18739	0	93	772.311	423	394
callMF_m.13259	hypothetical protein AaeL_AAEL004043	283	gi|157104345|ref|XP_001648364.1|hypothetical protein AaeL_AAEL004043 [Aedes aegypti] >gi|108880348|gb|EAT44573.1| AAEL004043-PA [Aedes aegypti]	XP_001648364	2.68e-20	49	96.6709	245	122
callMF_m.1326	isoform b	189	gi|198450695|ref|XP_001358089.2|GA30096, isoform B [Drosophila pseudoobscura pseudoobscura] >gi|198131149|gb|EAL27226.2| GA30096, isoform B [Drosophila pseudoobscura pseudoobscura]	XP_001358089	2.57e-101	94	315.079	189	178
callMF_m.13260	chloride channel-b	820	gi|195582805|ref|XP_002081216.1|GD10902 [Drosophila simulans] >gi|194193225|gb|EDX06801.1| GD10902 [Drosophila simulans]	XP_002081216	0	88	1141.33	720	636
callMF_m.13261	coq4_anoga ame: full=ubiquinone biosynthesis protein coq4 mitochondrial ame: full=coenzyme q biosynthesis protein 4 homolog flags: precursor	277	gi|158292744|ref|XP_314100.4|AGAP005199-PB [Anopheles gambiae str. PEST] >gi|158292746|ref|XP_001688523.1| AGAP005199-PA [Anopheles gambiae str. PEST] >gi|263416965|sp|Q7Q9J8.4|COQ4_ANOGA RecName: Full=Ubiquinone biosynthesis protein COQ4 homolog, mitochondrial; AltName: Full=Coenzyme Q biosynthesis protein 4 homolog; Flags: Precursor >gi|157017136|gb|EAA09384.4| AGAP005199-PB [Anopheles gambiae …	XP_314100	7.84e-123	86	363.229	227	197
callMF_m.13262	GA17742	360	gi|125979525|ref|XP_001353795.1|GA17742 [Drosophila pseudoobscura pseudoobscura] >gi|54640778|gb|EAL29529.1| GA17742 [Drosophila pseudoobscura pseudoobscura]	XP_001353795	0	91	554.673	327	299
callMF_m.13266	GH16745	318	gi|195019077|ref|XP_001984903.1|GH16745 [Drosophila grimshawi] >gi|193898385|gb|EDV97251.1| GH16745 [Drosophila grimshawi]	XP_001984903	7.92e-172	94	490.73	312	294
callMF_m.13267	tetraspanin isoform a	349	gi|195058061|ref|XP_001995379.1|GH22668 [Drosophila grimshawi] >gi|193899585|gb|EDV98451.1| GH22668 [Drosophila grimshawi]	XP_001995379	2.37e-145	79	426.787	354	281
callMF_m.1327	GK24445	129	gi|195437480|ref|XP_002066668.1|GK24445 [Drosophila willistoni] >gi|194162753|gb|EDW77654.1| GK24445 [Drosophila willistoni]	XP_002066668	1.02e-24	77	108.227	77	60
callMF_m.13271	soluble guanylyl cyclase 1	674	gi|32492898|gb|AAP85539.1|soluble guanylyl cyclase 1 [Bactrocera dorsalis]	AAP85539	0	91	1155.97	675	618
callMF_m.13273	GK12912	387	gi|195453655|ref|XP_002073881.1|GK12912 [Drosophila willistoni] >gi|194169966|gb|EDW84867.1| GK12912 [Drosophila willistoni]	XP_002073881	2.05e-139	72	413.69	366	266
callMF_m.13275	GJ19872	841	gi|195384627|ref|XP_002051016.1|GJ19872 [Drosophila virilis] >gi|194145813|gb|EDW62209.1| GJ19872 [Drosophila virilis]	XP_002051016	0	74	1017.3	875	653
callMF_m.13277	cytochrome p450 cyp6a37	507	gi|109628393|gb|ABG34552.1|cytochrome P450 CYP6A37 [Musca domestica]	ABG34552	0	81	678.322	499	408
callMF_m.13279	tmx2_drome ame: full=thioredoxin-related transmembrane protein 2 homolog ame: full=thioredoxin domain-containing protein 14 homolog flags: precursor	277	gi|194881381|ref|XP_001974826.1|GG21982 [Drosophila erecta] >gi|190658013|gb|EDV55226.1| GG21982 [Drosophila erecta]	XP_001974826	3.24e-149	89	429.869	269	242
callMF_m.13280	GK22686	372	gi|195449595|ref|XP_002072140.1|GK22686 [Drosophila willistoni] >gi|194168225|gb|EDW83126.1| GK22686 [Drosophila willistoni]	XP_002072140	1.53e-156	84	456.447	370	312
callMF_m.13281	GF17048	514	gi|194742638|ref|XP_001953808.1|GF17048 [Drosophila ananassae] >gi|190626845|gb|EDV42369.1| GF17048 [Drosophila ananassae]	XP_001953808	0	81	717.998	518	422
callMF_m.13283	GJ12473	411	gi|195375385|ref|XP_002046482.1|GJ12473 [Drosophila virilis] >gi|194153640|gb|EDW68824.1| GJ12473 [Drosophila virilis]	XP_002046482	0	80	565.844	405	324
callMF_m.13286	GJ24617	581	gi|195392190|ref|XP_002054742.1|GJ24617 [Drosophila virilis] >gi|194152828|gb|EDW68262.1| GJ24617 [Drosophila virilis]	XP_002054742	0	87	677.552	437	384
callMF_m.13290	cg3024-pa	359	gi|223968759|emb|CAR94110.1|CG3024-PA [Drosophila melanogaster]	CAR94110	9.38e-140	76	412.149	318	242
callMF_m.13291	isoform e	546	gi|195456880|ref|XP_002075328.1|GK15791 [Drosophila willistoni] >gi|194171413|gb|EDW86314.1| GK15791 [Drosophila willistoni]	XP_002075328	1.58e-116	72	369.392	338	244
callMF_m.13292	lethal 02640	581	gi|195014661|ref|XP_001984055.1|GH15218 [Drosophila grimshawi] >gi|193897537|gb|EDV96403.1| GH15218 [Drosophila grimshawi]	XP_001984055	0	71	715.687	628	448
callMF_m.13295	GK20069	713	gi|195432502|ref|XP_002064262.1|GK20069 [Drosophila willistoni] >gi|194160347|gb|EDW75248.1| GK20069 [Drosophila willistoni]	XP_002064262	1.19e-56	50	211.46	445	225
callMF_m.13297	MIP14708p	137	gi|287580745|gb|ADC41871.1|MIP14708p [Drosophila melanogaster]	ADC41871	6.34e-40	75	142.895	120	90
callMF_m.13298	MIP14708p	107	gi|287580745|gb|ADC41871.1|MIP14708p [Drosophila melanogaster]	ADC41871	3.09e-28	81	111.309	85	69
callMF_m.1330	multi drug resistance isoform a	126	gi|195485157|ref|XP_002090973.1|GE13408 [Drosophila yakuba] >gi|194177074|gb|EDW90685.1| GE13408 [Drosophila yakuba]	XP_002090973	2.2e-28	78	119.013	124	97
callMF_m.13301	isoform e	379	gi|324096404|gb|ADY17731.1|AT12761p [Drosophila melanogaster]	ADY17731	8.25e-120	77	366.696	292	225
callMF_m.13303	af220261_1transcription elongation factor tfiis	324	gi|195385615|ref|XP_002051500.1|TfIIS [Drosophila virilis] >gi|194147957|gb|EDW63655.1| TfIIS [Drosophila virilis]	XP_002051500	2.01e-136	81	401.364	324	265
callMF_m.13305	synaptotagmin isoform a	311	gi|198471199|ref|XP_001355531.2|GA10439 [Drosophila pseudoobscura pseudoobscura] >gi|198145811|gb|EAL32590.2| GA10439 [Drosophila pseudoobscura pseudoobscura]	XP_001355531	1.02e-178	87	524.628	311	273
callMF_m.13306	GJ13974	430	gi|195379358|ref|XP_002048446.1|GJ13974 [Drosophila virilis] >gi|194155604|gb|EDW70788.1| GJ13974 [Drosophila virilis]	XP_002048446	1.72e-149	69	441.81	423	293
callMF_m.13307	GD20025	309	gi|195569327|ref|XP_002102662.1|GD20025 [Drosophila simulans] >gi|194198589|gb|EDX12165.1| GD20025 [Drosophila simulans]	XP_002102662	0	100	577.4	308	308
callMF_m.13308	isoform c	375	gi|24583352|ref|NP_723565.1|CG4995, isoform C [Drosophila melanogaster] >gi|442627211|ref|NP_001260325.1| CG4995, isoform D [Drosophila melanogaster] >gi|7297660|gb|AAF52912.1| CG4995, isoform C [Drosophila melanogaster] >gi|220950302|gb|ACL87694.1| CG4995-PC [synthetic construct] >gi|220959286|gb|ACL92186.1| CG4995-PC [synthetic construct] >gi|440213643|gb|AGB92860.1| CG4995, isoform D [Drosophi…	NP_723565	1.11e-136	79	405.601	294	234
callMF_m.13309	isoform a	563	gi|92109994|gb|ABE73321.1|IP03437p [Drosophila melanogaster]	ABE73321	0	85	795.038	506	434
callMF_m.1331	GA10930	129	gi|125773375|ref|XP_001357946.1|GA10930 [Drosophila pseudoobscura pseudoobscura] >gi|195165852|ref|XP_002023752.1| GL27239 [Drosophila persimilis] >gi|54637680|gb|EAL27082.1| GA10930 [Drosophila pseudoobscura pseudoobscura] >gi|194105912|gb|EDW27955.1| GL27239 [Drosophila persimilis]	XP_001357946	4.67e-52	82	184.111	134	111
callMF_m.13315	isoform d	457	gi|390179635|ref|XP_003736947.1|GA18338, isoform D [Drosophila pseudoobscura pseudoobscura] >gi|388859930|gb|EIM53020.1| GA18338, isoform D [Drosophila pseudoobscura pseudoobscura]	XP_003736947	0	73	596.275	495	365
callMF_m.13317	truncated ca2+ binding protein	231	gi|94469336|gb|ABF18517.1|truncated Ca2+ binding protein [Aedes aegypti]	ABF18517	2.8e-82	81	254.988	191	156
callMF_m.13318	isoform c	436	gi|347971398|ref|XP_003436734.1|AGAP004179-PC [Anopheles gambiae str. PEST] >gi|333468651|gb|EGK97009.1| AGAP004179-PC [Anopheles gambiae str. PEST]	XP_003436734	0	80	591.267	443	357
callMF_m.13319	truncated ca2+ binding protein	250	gi|189234066|ref|XP_970272.2|PREDICTED: similar to conserved hypothetical protein [Tribolium castaneum]	XP_970272	1.29e-77	73	251.521	219	162
callMF_m.1332	GJ23176	139	gi|195390183|ref|XP_002053748.1|GJ23176 [Drosophila virilis] >gi|194151834|gb|EDW67268.1| GJ23176 [Drosophila virilis]	XP_002053748	2.43e-32	90	130.954	73	66
callMF_m.13320	isoform c	271	gi|347971398|ref|XP_003436734.1|AGAP004179-PC [Anopheles gambiae str. PEST] >gi|333468651|gb|EGK97009.1| AGAP004179-PC [Anopheles gambiae str. PEST]	XP_003436734	7.56e-90	76	284.648	246	188
callMF_m.13322	isopeptidase-t- isoform b	549	gi|195431640|ref|XP_002063836.1|GK15885 [Drosophila willistoni] >gi|194159921|gb|EDW74822.1| GK15885 [Drosophila willistoni]	XP_002063836	9.89e-177	78	522.316	422	331
callMF_m.13325	GI12342	208	gi|195115940|ref|XP_002002514.1|GI12342 [Drosophila mojavensis] >gi|193913089|gb|EDW11956.1| GI12342 [Drosophila mojavensis]	XP_002002514	9.45e-105	87	311.612	206	180
callMF_m.13327	GI15251	406	gi|195129930|ref|XP_002009407.1|GI15251 [Drosophila mojavensis] >gi|193907857|gb|EDW06724.1| GI15251 [Drosophila mojavensis]	XP_002009407	0	92	729.169	405	374
callMF_m.13328	isoform c	442	gi|24762783|ref|NP_726498.1|CG30427, isoform C [Drosophila melanogaster] >gi|386768628|ref|NP_001246512.1| CG30427, isoform G [Drosophila melanogaster] >gi|21645094|gb|AAM70799.1| CG30427, isoform C [Drosophila melanogaster] >gi|383302701|gb|AFH08265.1| CG30427, isoform G [Drosophila melanogaster] >gi|384475978|gb|AFH89822.1| FI20130p1 [Drosophila melanogaster]	NP_726498	0	91	750.74	438	401
callMF_m.13329	mitochondrial carrier protein	319	gi|289741519|gb|ADD19507.1|mitochondrial carrier protein [Glossina morsitans morsitans]	ADD19507	6.45e-162	82	465.692	316	260
callMF_m.13330	transposase	142	gi|1708652|gb|AAB61384.1|transposase [Girardia tigrina]	AAB61384	3.92e-80	91	244.202	138	126
callMF_m.13331	odorant-binding protein	136	gi|446512492|dbj|BAM78536.1|odorant-binding protein [Phormia regina]	BAM78536	8.23e-69	85	214.542	135	115
callMF_m.13338	GI14705	386	gi|195131931|ref|XP_002010397.1|GI14705 [Drosophila mojavensis] >gi|193908847|gb|EDW07714.1| GI14705 [Drosophila mojavensis]	XP_002010397	0	87	543.888	348	305
callMF_m.13339	GI14705	373	gi|195131931|ref|XP_002010397.1|GI14705 [Drosophila mojavensis] >gi|193908847|gb|EDW07714.1| GI14705 [Drosophila mojavensis]	XP_002010397	0	91	590.882	355	325
callMF_m.1334	GJ14688	243	gi|195402255|ref|XP_002059722.1|GJ14688 [Drosophila virilis] >gi|194155936|gb|EDW71120.1| GJ14688 [Drosophila virilis] >gi|263359651|gb|ACY70487.1| hypothetical protein DVIR88_6g0024 [Drosophila virilis]	XP_002059722	8.69e-45	66	171.785	188	125
callMF_m.13340	GI14705	351	gi|195131931|ref|XP_002010397.1|GI14705 [Drosophila mojavensis] >gi|193908847|gb|EDW07714.1| GI14705 [Drosophila mojavensis]	XP_002010397	0	88	551.206	352	311
callMF_m.13341	GI14705	408	gi|195131931|ref|XP_002010397.1|GI14705 [Drosophila mojavensis] >gi|193908847|gb|EDW07714.1| GI14705 [Drosophila mojavensis]	XP_002010397	0	91	584.334	351	321
callMF_m.13344	isoform g	895	gi|195108327|ref|XP_001998744.1|GI23460 [Drosophila mojavensis] >gi|193915338|gb|EDW14205.1| GI23460 [Drosophila mojavensis]	XP_001998744	0	80	771.541	578	466
callMF_m.13348	isoform d	806	gi|85816294|ref|NP_996180.2|CG17816, isoform D [Drosophila melanogaster] >gi|281361293|ref|NP_731191.2| CG17816, isoform H [Drosophila melanogaster] >gi|27819994|gb|AAO25032.1| LD14577p [Drosophila melanogaster] >gi|84796143|gb|AAS65123.2| CG17816, isoform D [Drosophila melanogaster] >gi|272476853|gb|AAN13383.2| CG17816, isoform H [Drosophila melanogaster]	NP_996180	0	84	684.485	489	412
callMF_m.13352	isoform d	654	gi|85816294|ref|NP_996180.2|CG17816, isoform D [Drosophila melanogaster] >gi|281361293|ref|NP_731191.2| CG17816, isoform H [Drosophila melanogaster] >gi|27819994|gb|AAO25032.1| LD14577p [Drosophila melanogaster] >gi|84796143|gb|AAS65123.2| CG17816, isoform D [Drosophila melanogaster] >gi|272476853|gb|AAN13383.2| CG17816, isoform H [Drosophila melanogaster]	NP_996180	0	81	647.121	485	397
callMF_m.13354	isoform i	743	gi|442617899|ref|NP_731192.2|CG17816, isoform I [Drosophila melanogaster] >gi|440217170|gb|AAF54155.2| CG17816, isoform I [Drosophila melanogaster]	NP_731192	0	80	866.685	696	560
callMF_m.13358	polya-binding isoform a	644	gi|289742137|gb|ADD19816.1|polyA-binding protein [Glossina morsitans morsitans]	ADD19816	0	86	879.396	652	563
callMF_m.13361	d-aspartate oxidase	345	gi|289724684|gb|ADD18311.1|d-aspartate oxidase [Glossina morsitans morsitans]	ADD18311	9.69e-173	84	495.352	330	278
callMF_m.13363	GJ13389	326	gi|195377142|ref|XP_002047351.1|GJ13389 [Drosophila virilis] >gi|194154509|gb|EDW69693.1| GJ13389 [Drosophila virilis]	XP_002047351	1.2e-85	64	273.092	314	201
callMF_m.13364	GL14945	225	gi|195166872|ref|XP_002024258.1|GL14945 [Drosophila persimilis] >gi|194107631|gb|EDW29674.1| GL14945 [Drosophila persimilis]	XP_002024258	6.16e-84	70	268.085	228	161
callMF_m.13366	isoform a	755	gi|195108049|ref|XP_001998605.1|GI24069 [Drosophila mojavensis] >gi|193915199|gb|EDW14066.1| GI24069 [Drosophila mojavensis]	XP_001998605	4.97e-30	49	135.961	524	258
callMF_m.13372	isoform a	611	gi|195389204|ref|XP_002053267.1|GJ23789 [Drosophila virilis] >gi|194151353|gb|EDW66787.1| GJ23789 [Drosophila virilis]	XP_002053267	0	95	1135.17	613	584
[truncated: 12,197 more rows]
