# Supplementary material for: Chemosensory genes identified in the antennal transcriptome of the blowfly Calliphora stygia
Source: BMC Genomics. 2015 Mar 31;16(1):255. doi: 10.1186/s12864-015-1466-8 (PMC4392625; doi:10.1186/s12864-015-1466-8)
Supplement: Additional file 2: — Candidate C. stygia antennal chemosensory genes. Tables outline gene name, length, best BLASTx hit, and predicted domains. [file 12864_2015_1466_MOESM2_ESM.xlsx]

## Sheet: Tables 1-3
Table 1: Candidate odorant receptor transcripts identified in adult male and female Calliphora stygia antennal transcriptomes.
Transcript Name	Contig (bp)	ORF (aa)	BLASTx best hit (GenBank acsession/name/species)	E value	Similarity (%)	Full Length	Predicted Domains^			Sexual Sepcificity
							TMD (No.)	Pfam	PANTHER★
CstyOrco	1437	479	AEA30005.2|odorant receptor 1 [Lucilia sericata]	0	99	Yes	7	PF02949	PTHR21137	no
CstyOR2a	1448	394	EDV32777.1|GF21970 - putative odorant receptor [Drosophila ananassae]	4.08e-135	68	Yes	5	PF02949	PTHR21137	no
CstyOR7a.1	1310	395	ADK48058.1|odorant receptor 7a [Drosophila melanogaster]	1.25355e-109	64	Yes	5	PF02949	PTHR21137	no
CstyOR13a	1540	360	EDV98582.1|GH22378 - putative odorant receptor [Drosophila grimshawi]	2.27e-155	78	Yes	6	PF02949	−	no
CstyOR30a.1	1591	374	AAF52748.3|odorant receptor 30a [Drosophila melanogaster]	5.31e-161	80	Yes	4	PF02949	PTHR21137	no
CstyOR42b	1555	422	EDV59865.1|GG10847 - putative odorant receptor [Drosophila erecta]	3.14e-84	64	Yes	4	PF02949	PTHR21137	no
CstyOR43a.1	1803	376	EDW60087.1|GJ21288 - putative odorant receptor [Drosophila virilis]	2.39e-145	78	Yes	6	PF02949	PTHR21137	no
CstyOR49b	1264	375	AAF58452.1|odorant receptor 49b [Drosophila melanogaster]	8.9737e-167	80	Yes	6	PF02949	PTHR21137	no
CstyOR59a.1	1419	392	EDV36632.1|GF11849 - putative odorant receptor [Drosophila ananassae]	3.15e-131	70	Yes	8	PF02949	PTHR21137	no
CstyOR69a	1433	430	EDW70788.1|GJ13974 - putative odorant receptor [Drosophila virilis]	9.57e-149	69	Yes	6	PF02949	−	no
CstyOR74a	1417	406	EDW94741.1|GE22164 - putative odorant receptor [Drosophila yakuba]	1.14e-124	64	Yes	6	PF02949	−	no
CstyOR82a	1624	383	EDW37939.1|GL12310 - putative odorant receptor [Drosophila persimilis]	1.04e-116	66	Yes	5	PF02949	−	no
CstyOR83a.1	1520	446	EAL28512.2|Or83a [Drosophila pseudoobscura pseudoobscura]	4.26e-173	72	Yes	6	PF02949	PTHR21137	no
CstyOR67c	436	112	EDW80068.1|GK24073 − putative odorant receptor [Drosophila willistoni]	1.26e-45	82	No	1	PF02949	PTHR21137	no
CstyOR85b	1123	374	XP_004518348.1|PREDICTED: putative odorant receptor 85c-like [Ceratitis capitata]	1.85322e-129	74	No	5	PF02949	PTHR21137	no
CstyOR88a	701	233	EDW59330.1|GJ10340 - putative odorant receptor [Drosophila virilis]	3.9e-39	57	No	4	PF02949	−	no
CstyOR63a	1441	436	ACO83222.1|putative odorant receptor [Stomoxys calcitrans]	0	89	No	7	PF02949	PTHR21137	no
CstyOR49a	1892	416	EDY69041.1|Or49a1 [Drosophila pseudoobscura pseudoobscura]	7.99e-59	55	No	6	PF02949	PTHR21137	no
CstyOR67d	1519	401	EAL29504.2|Or67d [Drosophila pseudoobscura pseudoobscura]	1.57e-111	64	No	6	PF02949	PTHR21137	no
CstyOR10a	1270	417	EDW29762.1|GL14989 - putative odorant receptor [Drosophila persimilis]	2.41e-142	69	No	6	PF02949	−	no
CstyOR46a	1225	402	AAF58834.3|odorant receptor 46a, isoform A [Drosophila melanogaster]	1.45e-87	61	No	6	PF02949	−	no
CstyOR47b	1404	441	EDW77106.1|GK22104 - putative odorant receptor [Drosophila willistoni]	1.29e-66	54	No	6	PF02949	PTHR21137	no
CstyOR56a	1269	383	EDW60306.1|GJ21406 - putative odorant receptor [Drosophila virilis]	8.22e-141	73	No	4	PF02949	−	no
CstyOR99	311	103	N/A	−	−	No	1	PF02949	−	no
CstyOR100	1496	434	EDW08399.1|GI19601 - putative odorant receptor [Drosophila mojavensis]	4.62e-72	58	Yes	5	PF02949	PTHR21137	no
CstyOR101	522	139	EDW01067.1|GH20655 - putative odorant receptor [Drosophila grimshawi]	1.33e-20	56	No	2	PF02949	−	no
CstyOR30a.2	991	307	EDV58336.1|GG25332 - putative odorant receptor [Drosophila erecta]	1.58e-132	78	No	7	PF02949	−	no
CstyOR102	1677	386	EDV32777.1|GF21970 - putative odorant receptor [Drosophila ananassae]	1.09e-94	63	Yes	3	PF02949	PTHR21137	no
CstyOR43a.2	1728	373	ACH69151.1|odorant receptor 10 [Anopheles stephensi]	2.62e-49	53	Yes	6	PF02949	PTHR21137	no
CstyOR59a.2	1424	394	EDV36632.1|GF11849 - putative odorant receptor [Drosophila ananassae]	2.51e-91	61	Yes	7	PF02949	PTHR21137	no
CstyOR103	1387	436	ACO83222.1|putative odorant receptor [Stomoxys calcitrans]	4.82e-88	61	No	7	PF02949	PTHR21137	no
CstyOR83a.2	1115	371	EDV41928.1|GF17714 - putative odorant receptor [Drosophila ananassae]	5.45e-129	72	No	6	PF02949	−	no
CstyOR104	1389	420	ADG96063.1|putative odorant receptor [Stomoxys calcitrans]	8.08e-96	66	No	6	PF02949	PTHR21137	no
CstyOR105	1324	390	ADG96063.1|putative odorant receptor [Stomoxys calcitrans]	1.90426e-96	65	yes	6	PF02949	PTHR21137	no
CstyOR106	1231	385	EDW89492.1|GE19271 - putative odorant receptor [Drosophila yakuba]	5.59e-44	49	No	2	PF02949	−	no
CstyOR107	1405	398	EDX12245.1|GD20073 - putative odorant receptor [Drosophila simulans]	4.03e-35	49	Yes	7	PF02949	PTHR21137	no
CstyOR108	496	138	EDW01067.1|GH20655 - putative odorant receptor [Drosophila grimshawi]	2.6e-33	58	No	2	PF02949	PTHR21137	no
CstyOR109	2348	403	EDW80538.1|GK11513 - putative odorant receptor [Drosophila willistoni]	4.32e-37	50	Yes	5	PF02949	−	no
CstyOR110	1625	403	EDX00771.1|GE16605 - putative odorant receptor [Drosophila yakuba]	8.98e-30	45	No	6	PF02949	PTHR21137	no
CstyOR111	985	214	ACD56234.1|OR33B [Drosophila simulans]	1.12e-40	61	No	4	PF02949	PTHR21137	no
CstyOR112	1754	411	ADK48058.1|odorant receptor 7a [Drosophila melanogaster]	5.43e-76	57	Yes	7	PF02949	PTHR21137	no
CstyOR113	1365	393	EAL25642.2|Or45a [Drosophila pseudoobscura pseudoobscura]	4.84e-52	50	Yes	5	PF02949	PTHR21137	no
CstyOR114	1494	396	EAL25642.2|Or45a [Drosophila pseudoobscura pseudoobscura]	5e-51	51	Yes	5	PF02949	PTHR21137	no
CstyOR115	2246	388	ADG96063.1|putative odorant receptor [Stomoxys calcitrans]	4.14e-88	64	Yes	6	PF02949	PTHR21137	no
CstyOR7a.2	1770	402	EDW82318.1|GK25734 - putative odorant receptor [Drosophila willistoni]	5.63e-87	61	No	6	PF02949	PTHR21137	no
CstyOR116	423	104	N/A	−	−	No	1	PF02949	−	no
CstyOR117	1442	428	EDY73962.1|odorant receptor N [Drosophila pseudoobscura pseudoobscura]	9.28e-108	65	No	6	PF02949	PTHR21137	no
CstyOR118	394	131	EDW01499.1|GH20416 - putative odorant receptor[Drosophila grimshawi]	8.83e-25	68	No	1	PF02949	PTHR21137	female
CstyOR119	255	85	EDW75532.1|GK23908 - putative odorant receptor [Drosophila willistoni]	3.81e-32	81	No	0	PF02949	−	female
CstyOR120	763	254	XP_004537973.1|PREDICTED: odorant receptor 59a-like [Ceratitis capitata]	3.37721e-48	62	No	4	PF02949	PTHR21137	no
^ Protein domains predicted using InterPro protein sequence analysis & classification database as implemated in Geneious
 TMD − transmembrane domains
 Pfam − PF02949 (7tm_6; odorant receptor, Drosophila)
★ PANTHER − PTHR21137 (odorant receptor, Drosophila)
Table 2: Candidate gustatory receptor genes identified in adult male and female C. stygia antennal transcriptomes.
Transcript Name	Contig (bp)	ORF (aa)	BLASTx best hit (GenBank acsession/name/species)	E value	Similarity (%)	Full Length	Predicted Domains^			Sexual Sepcificity
							TMD (No.)	Pfam	PANTHER★
CstyGR64e	1558	467	EDV39564.1|GF10089 - putative gustatory receptor [Drosophila ananassae]	3.22145e-168	72	yes	8	PF06151	PTHR21421	no
CstyGR63a	1706	490	AFH96945.1|gustatory receptor 2 [Chrysomya megacephala]	0	92	yes	8	PF08395	PTHR21143	no
CstyGR21a	1840	453	AFH96947.1|gustatory receptor 1 [Chrysomya megacephala]	0	96	yes	6	PF08395	PTHR21143	no
CstyGR10a	339	112	EDX01976.1|GE17299 - putative gustatory receptor [Drosophila yakuba]	4.4778e-21	60	no	2	−	PTHR21143	no
CstyGR66a	330	109	EDW40684.1|GM24952 - putative gustatory receptor [Drosophila sechellia]	1.76266e-41	85	no	1	−	PTHR21143	no
CstyGR64a	374	124	EDW93333.1|GE21397 - putative gustatory receptor [Drosophila yakuba]	4.46494e-73	94	no	2	PF06151	PTHR21421	no
CstyGR64b	860	286	EAL31181.1|Gr64b [Drosophila pseudoobscura pseudoobscura]	3.44198e-114	76	no	3	PF06151	PTHR21421	no
CstyGR93a	347	115	EDV42546.1|GF18046 - putative gustatory receptor [Drosophila ananassae]	1.35642e-28	69	no	2	PF08395	−	no
CstyGR28b	972	262	AAS64650.1|gustatory receptor 28b, isoform D [Drosophila melanogaster]	1.44508e-158	85	no	5	PF08395	PTHR21143	no
CstyGR28a	935	262	EDY69826.1|Gr28a [Drosophila pseudoobscura pseudoobscura]	1.98971e-118	82	no	4	PF08395	PTHR21143	no
CstyGR43a	475	158	AAY55521.1|IP03729p - gustatory receptor 43a [Drosophila melanogaster]	2.76426e-67	87	no	2	PF08395	PTHR21143	no
CstyGR99	1434	435	EAA08342.2|AGAP003098-PA - putative gustatory receptor [Anopheles gambiae str. PEST]	0	84	yes	7	PF08395	PTHR21143	no
CstyGR100	394	131	EDW09995.1|GI20824 - putative gustatory receptor [Drosophila mojavensis]	2.20685e-32	63	no	1	−	PTHR21143	no
CstyGR101	533	177	AAF52519.2|gustatory receptor 28a [Drosophila melanogaster]	1.13183e-50	89	no	3	PF08395	PTHR21143	no
CstyGR102	1515	414	EAA08342.2|AGAP003098-PA - putative gustatory receptor [Anopheles gambiae str. PEST]	3.68539e-131	80	yes	8	PF08395	PTHR21143	no
CstyGR103	312	104	EDW62286.1|GJ16715 - putative gustatory receptor [Drosophila virilis]	1.07036e-29	68	no	0	PF06151	−	no
CstyGR104	246	81	EDW89169.1|GE24092 - putative gustatory receptor [Drosophila yakuba]	1.1073e-29	83	no	1	−	PTHR21143	male
CstyGR105	245	81	EDW62286.1|GJ16715 - putative gustatory receptor [Drosophila virilis]	2.34575e-27	86	no	2	PF06151	PTHR21421	female
CstyGR106	228	75	EDW70120.1|GJ11734 - putative gustatory receptor [Drosophila virilis]	2.40513e-20	78	no	2	PF06151	PTHR21421	no
CstyGR107	243	80	EDW16848.1|GI22003 - putative gustatory receptor [Drosophila mojavensis]	8.97556e-18	73	no	1	−	−	no
CstyGR108	219	72	EDW19619.1|GI13884 - putative gustatory receptor [Drosophila mojavensis]	2.8649e-31	91	no	0	PF06151	PTHR21421	no
^ Protein domains predicted using InterPro protein sequence analysis & classification database as implemated in Geneious
 TMD − transmembrane domains
Pfam − PF06151 (trehalose_receptor [gustatory receptor]); PF08395 (invertebrate gustatory receptor)
★ PANTHER − PTHR21421 (invertebrate gustatory receptor)
Table 3: Candidate ionotropic receptor genes identified in adult male and female C. stygia antennal transcriptomes.
Transcript Name	Contig (bp)	ORF (aa)	BLASTx best hit (GenBank acsession/name/species)	E value	Similarity (%)	Full Length	Predicted Domains^		Sexual Sepcificity
							TMD (No.)	Domains✚
CstyIR8a	3116	930	EDW82417.1|GK25795 - putative ionotropic glutamate receptor activity [Drosophila willistoni]	0	77	yes	3	S1 M1-M3	no
CstyIR25a	3135	941	AFP89966.1|ionotropic receptor 25a [Musca domestica]	0	97	yes	3	S1 M1-M3	no
CstyIR31a	2227	666	AGB92881.1|ionotropic recepotr 31a, isoform C [Drosophila melanogaster]	0	68	no	3	M1-M3	no
CstyIR40a	2613	884	EDW63461.1|GJ15132 - putative ionotropic glutamate receptor activity [Drosophila virilis]	0	75	yes	1	M1-M3	no
CstyIR41a	2259	652	EDW61237.1|GJ21918 - putative ionotropic glutamate receptor activity [Drosophila virilis]	0	70	yes	2	M1-M3	no
CstyIR64a	4043	1258	EDV40349.1|GF10464 - putative ionotropic glutamate receptor activity [Drosophila ananassae]	0	68	no	4	M1-M3	no
CstyIR75d	1141	307	EDX11012.1| GD12319 - putative ionotropic glutamate receptor activity [Drosophila simulans]	2.48177e-132	83	no	3	M1-M3	no
CstyIR76a.1	2158	673	ABW08571.3|ionotropic receptor 76a, isoform E [Drosophila melanogaster]	0	64	no	5	M1-M3	no
CstyIR76a.2	1690	563	EDW61237.1|GJ21918 - putative ionotropic glutamate receptor activity [Drosophila virilis]	2.83179e-144	66	no	2	M1-M3	no
CstyIR76b	2556	649	EDW70384.1|GJ11565 - putative ionotropic glutamate receptor activity [Drosophila virilis]	0	78	yes	4	M1-M3	no
CstyIR92a	1915	502	EDW24331.1|GL23463 - putative ionotropic glutamate receptor activity [Drosophila persimilis]	0	74	no	2	M1-M3	no
CstyIR93a	973	324	EDW67658.1|GJ24269 - putative ionotropic glutamate receptor activity[Drosophila virilis]	9.97854e-179	87	no	3	M1-M3	no
CstyIR101	424	141	EDV30811.1|GF14861 - putative ionotropic glutamate receptor activity [Drosophila ananassae]	2.29686e-73	90	no	0	−	no
CstyIR102	704	234	EDW82672.1|GK25012 [Drosophila willistoni]	3.27712e-25	50	no	1	−	no
CstyIR103	422	140	EDW71706.1|GK16054 [Drosophila willistoni]	1.71836e-22	67	no	3	−	no
CstyIR104	423	140	EDW53658.1|GM11977 - putative ionotropic glutamate receptor activity [Drosophila sechellia]	6.19389e-34	65	no	0	−	no
CstyIR105	1133	377	EDW04401.1|GH23483 [Drosophila grimshawi]	1.27856e-40	48	no	3	−	no
CstyIR106	391	129	EDV30811.1|GF14861 - putative ionotropic glutamate receptor activity [Drosophila ananassae]	1.28974e-61	85	no	1	−	no
CstyIR107	485	161	EDW95396.1|GE22546 - putative ionotropic glutamate receptor activity [Drosophila yakuba]	5.76226e-96	92	no	0	−	no
CstyIR108	983	311	EDW69926.1|GJ13526 - putative ionotropic glutamate receptor activity [Drosophila virilis]	7.22962e-78	64	no	0	−	no
CstyIR109	537	107	EDW69926.1|GJ13526 - putative ionotropic glutamate receptor activity [Drosophila virilis]	6.33899e-23	52	no	0	−	no
CstyIR110	1459	437	EAL28917.3|GA30031 - putative ionotropic glutamate receptor activity [Drosophila pseudoobscura pseudoobscura]	1.68712e-58	58	no	1	−	no
^ Protein domains predicted using InterPro protein sequence analysis & classification database as implemated in Geneious
 TMD − transmembrane domains
✚ S1 corresponds to Pfam domain PF10613; M1 to M3 corresponds to PF00060 Pram domain

## Sheet: Tables 4-7
Table 4: Candidate sensory neuron membrane proteins identified in adult male and female C. stygia antennal transcriptomes.
Transcript Name	Contig (bp)	ORF (aa)	BLASTx best hit (GenBank acsession/name/species)	E value	Similarity (%)	Full Length	Predicted Domains^				Sexual Specificity
							Signal Peptide	Pfam	Prints✪	Panther★
CstySNMP1	3121	532	EAL28804.2|sensory neuron membrane protein 1 [Drosophila pseudoobscura pseudoobscura]	0	78	yes	yes	PF01130	PR01609	PTHR11923	no
CstySNMP2	697	232	ABL75726.1|IP17322p – sensory neuron membrane protein 2 [Drosophila melanogaster]	1.84144e-148	91	no	no	PF01130	PR01609	PTHR11923	no
CstySNMP3	1382	430	EDW66921.1|GJ23858 – CD36 family [Drosophila virilis]	1.11309e-160	74	yes	yes	PF01130	PR01609	PTHR11923	no
^ Protein domains predicted using InterPro protein sequence analysis & classification database as implemated in Geneious
 Pfam − PF01130 (CD36)
✪ Prints − PR01609 (CD36 family)
★ PANTHER − PTHR11923 (scavenger receptor class B type-1 [CD36 antigen])
Table 5: Candidate odorant-binding receptors identified in adult male and female C. stygia antennal transcriptomes.
Transcript Name	Contig (bp)	ORF (aa)	BLASTx best hit (GenBank acsession/name/species)	E value	Similarity (%)	Full Length	Csyteine Motif	Predicted Domains^					Sexual Specificity
								Signal Peptide	Pfam	Superfamily✚	Panther★	Smart✪
CstyOBP1	229	76	BAD83398.1|CRLBP homologous protein [Phormia regina]	9.445e-39	93	no	Classic	no	PF01395	SSF47565	PTHR13051	−	no
CstyOBP2	690	149	BAI82447.1|odorant binding protein 7 [Delia antiqua]	6.77218e-64	94	yes	Classic	yes	PF01395	SSF47565	−	SM00708	no
CstyOBP3	796	148	BAI82445.1|odorant binding protein 5 [Delia antiqua]	9.15013e-73	85	yes	Classic	yes	PF01395	SSF47565	−	SM00708	no
CstyOBP4	1180	150	EDW56283.1|GM23030 – odorant-binding protein 19b [Drosophila sechellia]	2.71655e-34	65	yes	Classic	yes	PF01395	SSF47565	−	SM00708	no
CstyOBP5	1445	139	AAB34768.1|chemical-sense-related lipophilic-ligand-binding protein [Phormia regina]	2.84534e-58	80	yes	Classic	yes	PF01395	SSF47565	−	SM00708	no
CstyOBP6	653	149	BAD83398.1|CRLBP homologous protein [Phormia regina]	1.63019e-85	92	yes	Classic	yes	PF01395	SSF47565	−	SM00708	no
CstyOBP7	837	142	CBA11305.1|odorant binding protein 1 [Glossina morsitans morsitans]	4.92248e-73	92	yes	Classic	yes	PF01395	SSF47565	−	SM00708	no
CstyOBP8	589	135	BAI82444.1|odorant binding protein 4 [Delia antiqua]	4.04333e-27	67	yes	Classic	yes	PF01395	SSF47565	−	SM00708	no
CstyOBP9	6980	147	AAS65014.1|sodium chloride cotransporter 69, isoform G [Drosophila melanogaster]	0	89	yes	Classic	yes	PF01395	SSF47565	−	SM00708	no
CstyOBP10	864	153	dbj|BAI82443.1|odorant binding protein 3 [Delia antiqua]	7.46669e-90	91	yes	Classic	yes	PF01395	SSF47565	PTHR13051	SM00708	no
CstyOBP11	808	175	EDW38137.1|GL12188 – odorant-binding protein 84a [Drosophila persimilis]	7.40946e-38	66	yes	Classic	yes	PF01395	SSF47565	−	SM00708	no
CstyOBP12	1217	164	ADG96057.1|putative odorant binding protein [Stomoxys calcitrans]	7.32372e-56	75	yes	Classic	yes	PF01395	SSF47565	−	SM00708	no
CstyOBP13	464	154	EDV36857.1|GF13167 – odorant-binding protein 56d [Drosophila ananassae]	2.61947e-34	62	no	Classic	yes	PF01395	SSF47565	−	SM00708	no
CstyOBP14	1129	154	ACO83214.1|putative odorant binding protein [Stomoxys calcitrans]	5.21464e-75	93	yes	Classic	yes	PF01395	SSF47565	−	SM00708	no
CstyOBP15	683	144	AAB34768.1|chemical-sense-related lipophilic-ligand-binding protein [Phormia regina]	9.09426e-68	87	yes	Classic	yes	PF01395	SSF47565	−	SM00708	no
CstyOBP16	1571	136	AAA66077.1|transposase [Mayetiola destructor]	5.7387e-117	87	yes	Classic	yes	PF01395	SSF47565	−	SM00708	no
CstyOBP17	610	187	ADG96060.1|putative odorant binding protein [Stomoxys calcitrans]	2.59971e-105	87	no	Classic	no	PF01395	SSF47565	−	SM00708	no
CstyOBP18	381	126	BAM78536.1|odorant-binding protein [Phormia regina]	8.25999e-56	80	no	Classic	no	PF01395	SSF47565	−	SM00708	no
CstyOBP19	910	237	BAI82446.1|odorant binding protein 6 [Delia antiqua]	3.65037e-48	94	no	Classic	no	PF01395	SSF47565	−	−	no
CstyOBP20	820	144	AAB34768.1|chemical-sense-related lipophilic-ligand-binding protein [Phormia regina]	1.2581e-56	85	yes	Classic	yes	PF01395	SSF47565	−	SM00708	no
CstyOBP21	511	131	BAM78536.1|odorant-binding protein [Phormia regina]	7.31046e-52	81	no	Classic	yes	PF01395	SSF47565	−	SM00708	no
CstyOBP22	284	94	CAF02088.1|putative dimer odorant-binding protein OBP13939 [Drosophila pseudoobscura]	1.93719e-28	72	no	Plus-C	no	−	−	−	−	no
CstyOBP23	735	190	EDW90003.1|GE13025 – odorant-binding protein 47b [Drosophila yakuba]	2.60127e-66	70	yes	Plus-C	yes	−	−	−	−	no
CstyOBP24	793	240	EDW73987.1|GK21689 – odorant-binding protein 49a [Drosophila willistoni]	1.09641e-24	47	no	Plus-C	yes	PF01395	−	−	−	no
CstyOBP25	667	151	EDW39104.1|GL13581 – odorant-binding protein 99c [Drosophila persimilis]	5.67423e-52	75	yes	Minus-C	yes	PF01395	SSF47565	−	SM00708	no
CstyOBP26	598	146	CBA11326.1|odorant binding protein 22 [Glossina morsitans morsitans]	3.52555e-52	83	no	Minus-C	yes	PF01395	SSF47565	−	SM00708	no
CstyOBP27	616	151	EDW39104.1|GL13581 – odorant-binding protein 99c [Drosophila persimilis]	1.69345e-36	65	yes	Minus-C	yes	PF01395	SSF47565	−	SM00708	no
CstyOBP28	359	97	BAD83398.1|CRLBP homologous protein [Phormia regina]	4.92513e-36	79	no	−	no	PF01395	SSF47565	PTHR13051	SM00708	no
^ Protein domains predicted using InterPro protein sequence analysis & classification database as implemated in Geneious
Pfam − PF01395 (pheromone/general odorant binding protein, PBP/GOBP)
✚ Superfamily − SSF47565 (insect pheromone/odorant-binding proteins)
★ PANTHER − PTHR13051 (odorant-binding related)
 Smart − SM00708 (insect pheromone/odorant binding protein domain)
Table 6: Candidate chemosensory proteins identified in adult male and female C. stygia antennal transcriptomes.
Transcript Name	Contig (bp)	ORF (aa)	BLASTx best hit (GenBank acsession/name/species)	E value	Similarity (%)	Full Length	Predicted Domains^				Sexual Specificity
							Signal Peptide	Pfam	Superfamily✚	Panther★
CstyCSP1	554	122	CBA11330.1|chemosensory protein 4 [Glossina morsitans morsitans]	4.28048e-59	94	yes	yes	PF03392	SSF100910	PTHR11257	no
CstyCSP2	502	111	CBA11331.1|chemosensory protein 5 [Glossina morsitans morsitans]	3.84461e-61	95	no	yes	PF03392	SSF100910	PTHR11257	no
CstyCSP3	1123	128	EDV36290.1|GF12892 – insect pheromone-binding features [Drosophila ananassae]	5.38952e-53	90	yes	yes	PF03392	SSF100910	PTHR11257	no
CstyCSP4	846	147	BAI82450.1|chemosensory protein 2 [Delia antiqua]	6.01374e-64	84	yes	yes	PF03392	SSF100910	PTHR11257	no
^ Protein domains predicted using InterPro protein sequence analysis & classification database as implemated in Geneious
wPfam − PF03392 (insect pheromone-binding protein, A10/OS-D)
✚ Superfamily − SSF100910 (chemosensory protein Csp2)
★ PANTHER − PTHR11257 (chemosensory protein-related)
Table 7: Candidate esterase and Cytochrome P450 genes identified in adult male and female C. stygia antennal transcriptomes.
Transcript Name	Contig (bp)	ORF (aa)	BLASTx best hit (GenBank acsession/name/species)	E value	Similarity (%)	Full Length	Predicted Domains^				Sexual Specificity
							Signal Peptide	Pfam	Superfamily✚	Panther★
CstyEst1	4996	717	AED89579.1|acetylcholinesterase [Lucilia cuprina]	0	96	yes	no	PF00135	SSF53474	PTHR11559	no
CstyEst2	2200	565	EDW38157.1|GL12177 – putative carboxylesterase [Drosophila persimilis]	0	76	yes	no	PF00135	SSF53474	PTHR11559	no
CstyEst3	2153	574	ADD19961.1|alpha-esterase 2 [Glossina morsitans morsitans]	0	71	yes	no	PF00135	SSF53474	PTHR11559	no
CstyEst4	1978	541	XP_001953265.1|GF17292 – putative carboxylesterase [Drosophila ananassae]	0	72	yes	no	PF00135	SSF53474	PTHR11559	no
CstyEst5	2141	537	EDV41847.1|GF17294 – putative carboxylesterase [Drosophila ananassae]	5.77337e-168	65	yes	no	PF00135	SSF53474	PTHR11559	no
CstyEst6	1697	549	EDW81348.1|GK11073 – putative carboxylesterase [Drosophila willistoni]	0	76	no	no	PF00135	SSF53474	PTHR11559	no
CstyEst7	1952	571	AAB67728.1|E3 [Lucilia cuprina]	0	95	yes	no	PF00135	SSF53474	PTHR11559	no
CstyEst8	3129	685	EDV93368.1|GH19271 – putative carboxylesterase [Drosophila grimshawi]	0	84	yes	no	PF00135	SSF53474	PTHR11559	no
CstyEst9	1953	570	AAF54014.2| alpha-Esterase-9, isoform C [Drosophila melanogaster]	0	90	yes	no	PF00135	SSF53474	PTHR11559	no
CstyEst10	4106	761	EDW83932.1|GK13419 – putative carboxylesterase [Drosophila willistoni]	0	87	yes	yes	PF00135	SSF53474	PTHR11559	no
CstyEst11	690	230	EDW01947.1|GH21718 – putative carboxylesterase [Drosophila grimshawi]	3.28983e-99	79	no	no	PF00135	SSF53474	PTHR11559	no
CstyEst12	3952	1040	ACZ94958.1| CG34139, isoform D – putative carboxylesterase [Drosophila melanogaster]	0	86	no	no	PF00135	SSF53474	PTHR11559	no
CstyEst13	3510	1029	EDW11631.1|GJ18005 – putative carboxylesterase [Drosophila virilis]	0	89	yes	yes	PF00135	SSF53474	PTHR11559	no
CstyEst14	1890	561	ADD20425.1|carboxylesterase [Glossina morsitans morsitans]	0	76	yes	yes	PF00135	SSF53474	PTHR11559	no
CstyEst15	2290	682	EDW75902.1|GK15185 – putative carboxylesterase [Drosophila willistoni]	0	87	yes	yes	PF00135	SSF53474	PTHR11559	no
CstyEst16	1963	604	AAF45912.2| CG6414 – putative carboxylesterase [Drosophila melanogaster]	0	81	yes	no	PF00135	SSF53474	PTHR11559	no
CstyEst17	2450	752	EDW63758.1|GJ11279 – putative carboxylesterase [Drosophila virilis]	0	74	yes	yes	PF00135	SSF53474	PTHR11559	no
CstyEst18	771	256	EDW03512.1| GH11276 – putative carboxylesterase [Drosophila grimshawi]	6.62363e-125	87	no	no	PF00135	SSF53474	PTHR11559	no
CstyEst19	3279	847	XP_001352826.1|GA21977 – putative carboxylesterase [Drosophila pseudoobscura pseudoobscura]	0	78	yes	no	PF00135	SSF53474	PTHR11559	no
CstyEst20	1829	575	AFJ00068.1|carboxylesterase [Bactrocera dorsalis]	0	72	no	no	PF00135	SSF53474	PTHR11559	no
CstyEst21	1806	562	AAB70223.1| carboxylesterase-5B [Drosophila persimilis]	0	70	no	yes	PF00135	SSF53474	PTHR11559	no
CstyEst22	1788	568	XP_002095315.1|GE19762 – putative carboxylesterase [Drosophila yakuba]	0	75	no	yes	PF00135	SSF53474	PTHR11559	no
CstyEst23	3373	566	EDW74344.1|GK21864 – putative carboxylesterase [Drosophila willistoni]	8.48433e-147	62	yes	yes	PF00135	SSF53474	PTHR11559	no
CstyEst24	487	126	EDW09768.1|GI20686 – putative carboxylesterase [Drosophila mojavensis]	1.38998e-39	70	no	no	PF00135	SSF53474	PTHR11559	no
CstyEst25	477	158	EDY68527.2|GA26210, partial – putative carboxylesterase [Drosophila pseudoobscura pseudoobscura]	3.5915e-82	93	no	no	PF00135	SSF53474	PTHR11559	no
CstyEst26	1883	576	EDW14182.1|GI23476 – putative carboxylesterase [Drosophila mojavensis]	4.04246e-173	64	yes	no	PF00135	SSF53474	PTHR11559	no
CstyEst27	1689	563	XP_001814500.1|PREDICTED: similar to CG4382 CG4382-PA – putative carboxylesterase [Tribolium castaneum]	3.02532e-93	53	no	yes	PF00135	SSF53474	PTHR11559	no
CstyEst28	840	277	EDV58285.1|GG24058 – putative carboxylesterase [Drosophila erecta]	2.65616e-118	78	no	no	PF00135	SSF53474	PTHR11559	no
CstyEst29	233	77	EDW03514.1|GH10463 – putative carboxylesterase [Drosophila grimshawi]	6.72204e-35	90	no	no	PF00135	SSF53474	PTHR11559	female
CstyEst30	269	89	ABW97511.1|alpha-esterase 7 [Ceratitis capitata]	5.55983e-21	67	no	no	PF00135	SSF53474	PTHR11559	no
CstyEst31	210	70	EDW85900.1|GK22895 – putative carboxylesterase [Drosophila willistoni]	3.35871e-20	76	no	no	PF00135	SSF53474	PTHR11559	male
CstyEst32	316	105	ADD20425.1|carboxylesterase [Glossina morsitans morsitans]	7.31641e-27	70	no	no	PF00135	SSF53474	PTHR11559	no
CstyEst33	334	111	ADD20425.1|carboxylesterase [Glossina morsitans morsitans]	5.06167e-35	71	no	no	PF00135	SSF53474	PTHR11559	no
CstyEst34	475	158	EDW74344.1|GK21864 – putative carboxylesterase [Drosophila willistoni]	2.46916e-50	71	no	no	PF00135	SSF53474	PTHR11559	no
CstyEst35	1085	361	AAB67728.1|E3 [Lucilia cuprina]	2.17074e-116	69	no	no	PF00135	SSF53474	PTHR11559	no
CstyEst36	314	104	ABC86516.1|AT29264p – putative carboxylesterase [Drosophila melanogaster]	2.86364e-64	100	no	no	PF00135	SSF53474	PTHR11559	no
CstyEst37	1265	421	ABO52857.1|IP18510p – putative carboxylesterase [Drosophila melanogaster]	0	90	no	no	PF00135	SSF53474	PTHR11559	no
CstyEst38	390	130	ADD20425.1|carboxylesterase [Glossina morsitans morsitans]	1.08566e-59	83	no	no	PF00135	SSF53474	PTHR11559	no
CstyEst39	604	201	EDW81356.1|GK11063 – putative carboxylesterase [Drosophila willistoni]	3.02243e-82	89	no	no	−	−	PTHR11559	no
CstyCyp1	306	101	EDV55968.1|GG22387 – putative cytochrome P450 [Drosophila erecta]	4.49137e-33	78	no	yes	PF00067	SSF48264	PTHR24292	no
CstyCyp2	453	150	EDW12197.1|GI17558 – putative cytochrome P450 [Drosophila mojavensis]	1.62652e-45	68	no	no	PF00067	SSF48264	PTHR24292	no
CstyCyp3	390	104	EDV46625.1|GG18098– putative cytochrome P450 [Drosophila erecta]	1.46905e-47	85	no	yes	PF00067	SSF48264	PTHR24300	no
CstyCyp4	662	220	AF240400_1cytochrome P450 CYP6A7 [Musca domestica]	2.86333e-83	73	no	no	PF00067	SSF48264	PTHR24292	no
CstyCyp5	1674	548	ABK91493.1|CYP12A7 [Lucilia cuprina]	0	79	no	no	PF00067	SSF48264	PTHR24305	no
CstyCyp6	1845	524	EDX06559.1|GD25945 – putative cytochrome P450 [Drosophila simulans]	0	71	yes	yes	PF00067	SSF48264	PTHR24305	no
CstyCyp7	1676	532	EDV35667.1|GF12588 – putative cytochrome P450 [Drosophila ananassae]	0	83	yes	yes	PF00067	SSF48264	PTHR24305	no
CstyCyp8	1164	368	EDW05776.1|GI11220 – putative cytochrome P450 [Drosophila mojavensis]	4.85672e-40	60	no	no	PF00067	SSF48264	PTHR24305	no
CstyCyp9	632	219	EDV92546.1|GH18831 – putative cytochrome P450 [Drosophila grimshawi]	3.93533e-73	73	no	no	PF00067	SSF48264	PTHR24307	no
CstyCyp10	914	275	EDY67691.1|GA27042 – putative cytochrome P450 [Drosophila pseudoobscura pseudoobscura]	5.39362e-57	58	no	no	PF00067	SSF48264	PTHR24305	no
CstyCyp11	1628	507	ABG34552.1|cytochrome P450 CYP6A37 [Musca domestica]	0	81	yes	yes	PF00067	SSF48264	PTHR24292	no
CstyCyp12	1310	398	ABK91491.1|CYP6A28 [Lucilia cuprina]	0	84	no	yes	PF00067	SSF48264	PTHR24292	no
CstyCyp13	1796	437	AFH54193.1|cytochrome P450, partial [Bactrocera dorsalis]	0	98	yes	no	PF00067	SSF48264	PTHR24300	no
CstyCyp14	1021	329	EDW89361.1|GE22940 – putative cytochrome P450 [Drosophila yakuba]	1.04644e-139	77	no	no	PF00067	SSF48264	PTHR24292	no
CstyCyp15	872	255	AAC98528.1|cytochrome P450 CYP12A3 [Musca domestica]	9.37851e-138	86	no	no	PF00067	SSF48264	PTHR24305	no
CstyCyp16	644	182	EDW60861.1|GJ21719 – putative cytochrome P450 [Drosophila virilis]	1.70265e-68	77	no	yes	PF00067	SSF48264	PTHR24292	no
CstyCyp17	870	262	ABK91493.1|CYP12A7 [Lucilia cuprina]	1.64122e-100	83	no	no	PF00067	SSF48264	PTHR24305	no
CstyCyp18	1832	572	EDV39598.1|GF24397 – putative NADPH-cytochrome P450 reductase [Drosophila ananassae]	0	71	no	no	PF00667	SSF52218	PTHR19384	no
CstyCyp19	1159	376	ABK91490.1|CYP6A27 [Lucilia cuprina]	3.67153e-180	82	no	no	PF00067	SSF48264	PTHR24292	no
CstyCyp20	1444	474	EDW88952.1|GE25311 – putative cytochrome P450 [Drosophila yakuba]	3.17183e-109	60	no	no	PF00067	SSF48264	PTHR24292	no
CstyCyp21	1195	398	XP_002054726.1|GJ22648 – putative cytochrome P450 [Drosophila virilis]	5.39634e-133	72	no	no	PF00067	SSF48264	PTHR24305	no
CstyCyp22	528	140	ABG34552.1|cytochrome P450 CYP6A37 [Musca domestica]	5.74358e-61	90	no	yes	PF00067	SSF48264	PTHR24292	no
CstyCyp23	1041	332	EDW42462.1|GM26014 – putative cytochrome P450 [Drosophila sechellia]	6.85938e-129	71	no	no	PF00067	SSF48264	PTHR24292	no
CstyCyp24	1626	504	EDY72996.1|GA24287 – putative cytochrome P450 [Drosophila pseudoobscura pseudoobscura]	0	70	yes	yes	PF00067	SSF48264	PTHR24292	no
CstyCyp25	429	143	EDV42369.1|GF17048 – putative cytochrome P450 [Drosophila ananassae]	2.24291e-34	68	no	no	PF00067	SSF48264	PTHR24292	no
CstyCyp26	349	113	ABK91491.1|CYP6A28 [Lucilia cuprina]	5.74877e-38	72	no	no	PF00067	SSF48264	PTHR24292	female
CstyCyp27	1907	499	ABK91491.1|CYP6A28 [Lucilia cuprina]	0	95	yes	yes	PF00067	SSF48264	PTHR24292	no
CstyCyp28	834	278	EDW40113.1|GL21304 – putative cytochrome P450 [Drosophila persimilis]	3.38788e-178	93	no	no	PF00067	SSF48264	PTHR24305	no
CstyCyp29	1824	517	ADD19880.1|cytochrome P450 [Glossina morsitans morsitans]	0	82	yes	yes	PF00067	SSF48264	PTHR24303	no
CstyCyp30	1702	492	EDW49830.1|GM16187 – putative cytochrome P450 [Drosophila sechellia]	0	79	no	yes	PF00067	SSF48264	PTHR24303	no
CstyCyp31	1790	504	AAF48876.2|Cyp308a1 [Drosophila melanogaster]	1.66715e-141	62	yes	yes	PF00067	SSF48264	PTHR24292	no
CstyCyp32	1659	508	AAA82161.1|cytochrome P450 [Musca domestica]	0	81	yes	yes	PF00067	SSF48264	PTHR24292	no
CstyCyp33	1000	493	EDW67259.1|GJ24057 – putative cytochrome P450 [Drosophila virilis]	1.76102e-70	63	yes	no	PF00067	SSF48264	PTHR24305	no
CstyCyp34	1626	492	EDW84316.1|GK14074 – putative cytochrome P450 [Drosophila willistoni]	0	78	no	yes	PF00067	SSF48264	PTHR24305	no
CstyCyp35	1664	535	EDW74194.1|GK21517 – putative cytochrome P450 [Drosophila willistoni]	2.93974e-179	67	yes	no	PF00067	SSF48264	PTHR24305	no
CstyCyp36	2307	402	EDY71844.1|GA28723 – putative cytochrome P450 [Drosophila pseudoobscura pseudoobscura]	5.07544e-161	65	no	yes	PF00067	SSF48264	PTHR24292	no
CstyCyp37	1271	275	ADD19150.1|cytochrome P450-4d1 [Glossina morsitans morsitans]	1.65762e-87	72	no	yes	PF00067	SSF48264	PTHR24305	no
CstyCyp38	1772	540	AFH54196.1|cytochrome P450 [Bactrocera dorsalis]	4.61834e-159	65	no	yes	PF00067	SSF48264	PTHR24292	no
CstyCyp39	1708	500	EDV55968.1|GG22387 – putative cytochrome P450 [Drosophila erecta]	0	78	yes	yes	PF00067	SSF48264	PTHR24292	no
CstyCyp40	1357	452	EDW88952.1|GE25311 – putative cytochrome P450 [Drosophila yakuba]	1.21829e-128	65	no	no	PF00067	SSF48264	PTHR24292	no
CstyCyp41	1608	508	EDW01979.1|GH21738 – putative cytochrome P450 [Drosophila grimshawi]	0	74	no	yes	PF00067	SSF48264	PTHR24290	no
CstyCyp42	1769	508	ABV48807.1|cytochrome P450 CYP4D4v2 [Musca domestica]	0	74	yes	yes	PF00067	SSF48264	PTHR24305	no
CstyCyp43	1232	410	AAA82163.1|cytochrome P450, partial [Musca domestica]	4.89666e-178	83	no	yes	PF00067	SSF48264	PTHR24292	no
CstyCyp44	525	148	EDW88945.1|GE25361 – putative cytochrome P450 [Drosophila yakuba]	4.97612e-50	79	no	yes	−	SSF48264	PTHR24305	no
CstyCyp45	2516	365	EDW88947.1|GE25343 – putative cytochrome P450 [Drosophila yakuba]	8.66817e-161	80	no	no	PF00067	SSF48264	PTHR24305	no
CstyCyp46	500	166	AFH54196.1|cytochrome P450 [Bactrocera dorsalis]	8.37412e-59	76	no	no	PF00067	SSF48264	PTHR24292	no
CstyCyp47	1579	502	ADD19432.1|cytochrome P450 [Glossina morsitans morsitans]	0	78	yes	yes	PF00067	SSF48264	PTHR24292	no
CstyCyp48	1862	465	AFH54196.1|cytochrome P450 [Bactrocera dorsalis]	2.79818e-124	65	no	no	PF00067	SSF48264	PTHR24292	no
CstyCyp49	1452	451	ABK91490.1|CYP6A27 [Lucilia cuprina]	0	95	no	yes	PF00067	SSF48264	PTHR24292	no
CstyCyp50	1899	513	AAB71169.1|cytochrome P450, partial [Drosophila melanogaster]	0	73	no	yes	PF00067	SSF48264	PTHR24305	no
CstyCyp51	2103	541	ABK91493.1|CYP12A7 [Lucilia cuprina]	0	77	no	no	PF00067	SSF48264	PTHR24305	no
CstyCyp52	1586	497	ABK91493.1|CYP12A7 [Lucilia cuprina]	0	87	no	no	PF00067	SSF48264	PTHR24305	no
CstyCyp53	1770	518	EDX15543.1|GD15240 – putative cytochrome P450 [Drosophila simulans]	0	67	yes	no	PF00067	SSF48264	PTHR24292	no
CstyCyp54	1604	494	EDW03070.1|GH11040 – putative cytochrome P450 [Drosophila grimshawi]	9.00945e-166	70	no	yes	PF00067	SSF48264	PTHR24292	no
CstyCyp55	418	139	EDV37334.1|GF13394 – putative cytochrome P450 [Drosophila ananassae]	1.79701e-72	89	no	no	−	SSF48264	PTHR24305	no
CstyCyp56	423	140	XP_001660339.1|cytochrome P450 [Aedes aegypti]	8.33025e-54	76	no	no	PF00067	SSF48264	PTHR24303	no
CstyCyp57	2017	514	EDW86241.1|GK16044 – putative cytochrome P450 [Drosophila willistoni]	0	72	yes	yes	PF00067	SSF48264	PTHR24305	no
CstyCyp58	1707	529	ABV48806.1|cytochrome P450 CYP4D3v2 [Musca domestica]	0	82	yes	yes	PF00067	SSF48264	PTHR24290	no
CstyCyp59	1655	531	EDV32760.1|GF22196 – putative cytochrome P450 [Drosophila ananassae]	0	85	no	yes	PF00067	SSF48264	PTHR24305	no
CstyCyp60	1961	587	AAF48049.1|Cyp4g15, isoform A [Drosophila melanogaster]	0	89	yes	yes	PF00067	SSF48264	PTHR24290	no
CstyCyp61	1582	504	ADC44461.2|cytochrome P450 family 4 [Bactrocera dorsalis]	0	76	no	yes	PF00067	SSF48264	PTHR24290	no
CstyCyp62	1586	488	EDW78415.1|GK16415 – putative cytochrome P450 [Drosophila willistoni]	0	87	no	yes	PF00067	SSF48264	PTHR24305	no
CstyCyp63	792	264	EDW12197.1|GI17558 – putative cytochrome P450 [Drosophila mojavensis]	5.79065e-92	70	no	yes	PF00067	SSF48264	PTHR24292	no
CstyCyp64	1786	581	EAL26335.1|GA14913, isoform a – putative cytochrome P450 [Drosophila pseudoobscura pseudoobscura]	0	79	no	no	PF00067	SSF48264	PTHR24305	no
CstyCyp65	331	102	EDV41963.1|GF17734 – putative cytochrome P450 [Drosophila ananassae]	3.01524e-33	74	no	no	PF00067	SSF48264	PTHR24305	no
CstyCyp66	337	112	EDW00775.1|GH21074 – putative cytochrome P450 [Drosophila grimshawi]	2.51596e-36	85	no	no	PF00067	SSF48264	PTHR24305	male
CstyCyp67	343	105	EAL32280.1|GA17510 – putative cytochrome P450 [Drosophila pseudoobscura pseudoobscura]	2.83383e-35	79	no	no	PF00067	SSF48264	PTHR24305	no
CstyCyp68	201	67	ABK91492.1|CYP6G3 [Lucilia cuprina]	1.59711e-36	98	no	no	PF00067	SSF48264	PTHR24292	no
CstyCyp69	251	83	EDW28136.1|GL27339 – putative cytochrome P450 [Drosophila persimilis]	6.76991e-20	74	no	no	PF00067	SSF48264	PTHR24305	no
CstyCyp70	1820	108	EDV53461.1|GG12139 – spore germination (amino acid transmembrane transporter activity) [Drosophila erecta]	0	94	no	no	PF00067	SSF48264	PTHR24305	no
CstyCyp71	258	85	AAA82163.1|cytochrome P450, partial [Musca domestica]	1.31601e-36	85	no	no	PF00067	SSF48264	PTHR24292	no
CstyCyp72	303	99	AAC98528.1|cytochrome P450 CYP12A3 [Musca domestica]	5.62812e-50	94	no	no	PF00067	SSF48264	PTHR24305	no
CstyCyp73	257	85	ABK91491.1|CYP6A28 [Lucilia cuprina]	7.6646e-40	88	no	no	PF00067	SSF48264	PTHR24292	no
CstyCyp74	747	168	ADD18325.1|cytochrome P450 [Glossina morsitans morsitans]	1.02068e-72	69	no	no	PF00067	SSF48264	PTHR24292	no
CstyCyp75	253	84	AFH54196.1|cytochrome P450 [Bactrocera dorsalis]	3.07797e-37	82	no	no	PF00067	SSF48264	PTHR24292	no
CstyCyp76	292	87	EDW96537.1|GE24840 – putative cytochrome P450 [Drosophila yakuba]	3.1584e-22	80	no	yes	−	SSF48264	PTHR24305	no
CstyCyp77	255	84	EDW03795.1|GH10311 – putative cytochrome P450 [Drosophila grimshawi]	4.28662e-43	88	no	yes	−	−	PTHR24303	female
CstyCyp78	204	67	EAL26721.1|GA12945 – putative cytochrome P450 [Drosophila pseudoobscura pseudoobscura]	1.57361e-31	91	no	no	−	−	PTHR24290	male
CstyCyp79	320	106	AAU93476.1|cytochrome P450 [Anopheles gambiae]	4.76066e-38	74	no	no	PF00067	SSF48264	PTHR24303	no
CstyCyp80	1398	466	ABG34552.1|cytochrome P450 CYP6A37 [Musca domestica]	0	84	no	yes	PF00067	SSF48264	PTHR24292	no
CstyCyp81	1742	514	AAA81513.1|cytochrome P450 [Musca domestica]	0	86	yes	yes	PF00067	SSF48264	PTHR24292	no
CstyCyp82	1923	511	ACR19218.1|cytochrome P450-6D8 [Musca domestica]	0	87	yes	yes	PF00067	SSF48264	PTHR24292	no
CstyCyp83	2440	518	ABK91492.1|CYP6G3 [Lucilia cuprina]	0	96	yes	yes	PF00067	SSF48264	PTHR24292	no
CstyCyp84	1595	520	EDW60583.1|GJ21557 – putative cytochrome P450 [Drosophila virilis]	0	80	no	yes	PF00067	SSF48264	PTHR24292	no
CstyCyp85	2387	496	EDW09598.1|GI20591 – putative cytochrome P450 [Drosophila mojavensis]	5.7601e-157	68	no	yes	PF00067	SSF48264	PTHR24292	no
CstyCyp86	2004	503	ADD18795.1|putative cytochrome p450 6u1 [Glossina morsitans morsitans]	3.24134e-143	67	yes	yes	PF00067	SSF48264	PTHR24292	no
CstyCyp87	1760	521	ADD19579.1|cytochrome P450 [Glossina morsitans morsitans]	0	81	yes	yes	PF00067	SSF48264	PTHR24292	no
CstyCyp88	990	329	EDW59837.1|GJ10058 – putative cytochrome P450 [Drosophila virilis]	2.85724e-42	55	no	no	PF00067	SSF48264	PTHR24305	no
CstyCyp89	1512	450	ADD20066.1|NADP/FAD-dependent oxidoreductase [Glossina morsitans morsitans]	1.59525e-126	64	no	no	PF00667	SSF63380	PTHR19384:SF12	no
CstyCyp90	615	196	ABV48807.1|cytochrome P450 CYP4D4v2 [Musca domestica]	8.85017e-85	83	yes	no	PF00067	SSF48264	PTHR24305	no
CstyCyp91	2115	514	EDV42369.1|GF17048 – putative cytochrome P450 [Drosophila ananassae]	0	81	yes	yes	PF00067	SSF48264	PTHR24292	no
CstyCyp92	1950	528	EDW79018.1|GK10770 – putative cytochrome P450 [Drosophila willistoni]	0	83	no	no	PF00067	SSF48264	PTHR24305	no
CstyCyp93	1587	504	AFH54200.1|cytochrome P450 [Bactrocera dorsalis]	0	75	yes	no	PF00067	SSF48264	PTHR24305	no
CstyCyp94	3145	673	AAA29295.1|NADPH cytochrome P450 reductase [Musca domestica]	0	96	yes	yes	PF00258	SSF52218	PTHR19384	no
CstyCyp95	658	210	AFU24704.1|shadow, partial [Drosophila pachea]	6.61333e-65	80	no	yes	PF00067	SSF48264	PTHR24307	no
CstyCyp96	1986	316	EDW70225.1|GJ13686 – putative cytochrome P450 [Drosophila virilis]	0	89	yes	yes	PF00067	SSF48264	PTHR24305	no
CstyCyp97	680	226	EDW33909.1|GL21970 – putative cytochrome P450 [Drosophila persimilis]	4.05752e-80	72	no	no	PF00067	SSF48264	PTHR24303	no
^ Protein domains predicted using InterPro protein sequence analysis & classification database as implemated in Geneious
wPfam − PF00135 (carboxylesterase, tybe B); PF00067 (cytochrome P450); PF00258 (flavodoxin_1); PF0067 (flaodoxin_1/nitric oxide synthase)
✚ Superfamily − SSF53474 (alpha/beta-hydrolases); SSF48264 (cytochrome P450); SSF52218 (flavoproteins); SSF63380 (riboflavin synthase domain-like beta-barrel)
★ PANTHER − PTHR11559 (carboxylesterase); PTHR24… (family not named); PTHR19384 (flavodoxin-related); PTHR19384 (flavadoxin-related); PTHR19384:SF12 (NADH Fad oxidoreductase)
