# Supplementary material for: Chemosensory genes identified in the antennal transcriptome of the blowfly Calliphora stygia
Source: BMC Genomics. 2015 Mar 31;16(1):255. doi: 10.1186/s12864-015-1466-8 (PMC4392625; doi:10.1186/s12864-015-1466-8)
Supplement: Additional file 3: — Antennal expression levels of candidate C. stygia odorant receptors. [file 12864_2015_1466_MOESM3_ESM.xlsx]

## Sheet: Sheet1
Table 1: Expression levels of candidate C. stygia odorant receptors.
Transcript Name	FPKM		FPKM - Normalised to CstyOrco
	Male	Female	Male	Female
CstyOrco	351.63	301.71	100	100
CstyOR42b	111.41	129.27	31.6839	42.8458
CstyOR100	54.28	59.07	15.4367	19.5784
CstyOR67d	46.96	49.21	13.3549	16.3104
CstyOR109	24.79	47.96	7.05002	15.8961
CstyOR104	78.54	40.1	22.336	13.2909
CstyOR43a.2	21.18	38.37	6.02338	12.7175
CstyOR7a.1	4.39	32.63	1.24847	10.815
CstyOR56a	20	28.97	5.6878	9.60194
CstyOR47b	11.05	23.22	3.14251	7.69613
CstyOR30a.1	41.33	22.37	11.7538	7.4144
CstyOR115	33.71	19.87	9.58678	6.58579
CstyOR114	0.61	17.83	0.173478	5.90965
CstyOR102	17.84	14.11	5.07351	4.67668
CstyOR107	47.95	12.52	13.6365	4.14968
CstyOR30a.2	18.09	12.29	5.14461	4.07345		Figure S1: Normalised antennal expression levels of candidate C. stygia odorant receptors. CstyOrco-normalised antennal expression of candidate C. stygia odorant receptors identified in male (light blue) and female (dark blue) antennae. Expression levels are expressed in terms of FPKM (fragments per kilobase per million reads).
CstyOR49a	30.71	10.76	8.73361	3.56634
CstyOR83a.1	21.92	10.59	6.23383	3.50999
CstyOR63a	21.06	10.05	5.98925	3.33101
CstyOR10a	13.71	9.95	3.89898	3.29787
CstyOR108	20.33	9.89	5.78165	3.27798
CstyOR43a.1	11.86	7.65	3.37286	2.53555
CstyOR110	13.67	7.46	3.88761	2.47257
CstyOR111	8.66	7.24	2.46282	2.39966
CstyOR7a.2	17.41	6.74	4.95123	2.23393
CstyOR13a	13.36	6.45	3.79945	2.13781
CstyOR74a	6.31	6.27	1.7945	2.07815
CstyOR69a	9.54	6.21	2.71308	2.05827
CstyOR113	6.96	5.04	1.97935	1.67048
CstyOR82a	14.52	4.38	4.12934	1.45173
CstyOR83a.2	5.16	4.08	1.46745	1.35229
CstyOR103	7.77	3.7	2.20971	1.22634
CstyOR101	3.42	3.26	0.972613	1.08051
CstyOR59a.2	7.29	3.2	2.0732	1.06062
CstyOR105	7.87	2.96	2.23815	0.981075
CstyOR46a	9.11	2.81	2.59079	0.931358
CstyOR112	2.72	2.31	0.77354	0.765636
CstyOR2a	3.72	2	1.05793	0.662888
CstyOR117	4.18	1.85	1.18875	0.613172
CstyOR67c	1.6	1.85	0.455024	0.613172
CstyOR106	4.03	1.72	1.14609	0.570084
CstyOR120	1.88	1.66	0.534653	0.550197
CstyOR119	0	1.64	0	0.543568
CstyOR116	0.21	1.23	0.0597219	0.407676
CstyOR59a.1	2.29	1.21	0.651253	0.401047
CstyOR88a	1.83	1.15	0.520433	0.381161
CstyOR85b	1.01	0.91	0.287234	0.301614
CstyOR99	0.81	0.21	0.230356	0.0696033
CstyOR118	0	0.08	0	0.0265155
