# Supplementary material for: Chemosensory genes identified in the antennal transcriptome of the blowfly Calliphora stygia
Source: BMC Genomics. 2015 Mar 31;16(1):255. doi: 10.1186/s12864-015-1466-8 (PMC4392625; doi:10.1186/s12864-015-1466-8)
Supplement: Additional file 4: — GenBank accession numbers of chemosensory genes, from organisms other than C. stygia, used in phylogenetic analyses. [file 12864_2015_1466_MOESM4_ESM.xlsx]

## Sheet: Sheet1
Table 1: Transcripts utilised for the phylogenetic analyses with Calliphora stygia candidate chemosensory genes.
Transcript Name	Annotation ID	GenBank Accession Number
Odorant and Gustatory Receptors
DmelOR1a	CG17885	AAF45495.2
DmelOR2a	CG3206	AAF45759.1
DmelOR7a	CG10759	AAF46342.1
DmelOR9a	CG15302	AAF46589.1
DmelOR10a	CG17867	AAF48042.1
DmelOR13a	CG12697	AAF48549.2
DmelOR19a	CG18859	AAG22450.2
DmelOR19b	CG32825	AAN08991.1
DmelOR22a	CG12193	AAF51364.1
DmelOR22b	CG4231	AAF51363.1
DmelOR22c	CG15377	AAF51309.2
DmelOR23a	CG9880	AAF51230.3
DmelOR24a	CG11767	AAF51040.3
DmelOR30a	CG13106	AAF52748.3
DmelOR33a	CG16960	AAF53131.1
DmelOR33b	CG16961	AAF53132.1
DmelOR33c	CG5006	AAF53133.1
DmelOR35a	CG17868	AAN10901.1
DmelOR42a	CG17250	AAF57307.2
DmelOR42b	CG12754	AAF57305.2
DmelOR43a	CG1854	AAF59280.1
DmelOR43b	CG17853	AAF59173.2
DmelOR45a	CG1978	AAF58951.3
DmelOR45b	CG12931	AAF58928.1
DmelOR46a	CG33478	AAM68774.1
DmelOR47a	CG13225	AAD39006.1
DmelOR47b	CG13206	AAF58667.3
DmelOR49a	CG13158	AAF58519.3
DmelOR49b	CG17584	AAF58452.1
DmelOR56a	CG12501	AAF57517.2
DmelOR59a	CG9820	AAF47004.1
DmelOR59b	CG3569	AAF47008.1
DmelOR59c	CG17226	AAF47009.1
DmelOR63a	CG9969	AAF47697.2
DmelOR65a	CG32401	AAN12091.1
DmelOR65b	CG32402	AAN12092.3
DmelOR65c	CG32403	AAN12093.2
DmelOR67a	CG12526	AAF50248.2
DmelOR67b	CG14176	AAF50236.2
DmelOR67c	CG14156	AAF50163.2
DmelOR67d	CG14157	AAF50161.3
DmelOR69a	CG33264	AAF49864.3
DmelOR71a	CG17871	AAN11784.1
DmelOR74a	CG13726	AAF49358.1
DmelOR82a	CG31519	AAN13335.1
DmelOR83a	CG10612	AAF52033.2
DmelOR83c	CG15581	AAF51921.2
DmelOR85a	CG7454	AAF54225.1
DmelOR85b	CG11735	AAF54244.2
DmelOR85c	CG17911	AAF54245.2
DmelOR85d	CG11742	AAF54249.1
DmelOR85e	CG9700	AGB95756.1
DmelOR85f	CG16755	AAF54368.1
DmelOR88a	CG14360	AAF55018.2
DmelOR92a	CG17916	AAF55769.2
DmelOR94a	CG17241	AAF56076.1
DmelOR94b	CG6679	AAF56077.1
DmelOR98a	CG5540	AAF56753.2
DmelOR98b	CG1867	AAF56788.3
DmelOrco	CG10609	AAF52031.2
CmegOrco	−	AEA30004.2
CrufOrco	−	AFH96943.1
LserOR1	−	AEA30005.2
CvicOR2	−	CAD88246.1
MdomOrco	−	AFH96944.1
ScalOrco	−	ACF21677.1
ScalOR1	−	ACO83222.1
ScalOR2	−	ADG96063.1
DmelGR21a	CG13948	AAF51461.2
DmelGR28a	CG13787	AAF52519.2
DmelGR28b	CG13788	AAF52520.2
DmelGR63a	CG14979	ACL83239.1
DmelGR64b	CG32257	AAN11577.1
DmelGR64e	CG32258	AAN11578.2
CmegGR2	−	AFH96945.1
CmegGR1	−	AFH96947.1
Ionotropic and Glutamate Receptors
AgamIR100a	AGAP000140	EAA06777.4
AgamIR100h	AGAP000293	EDO64349.2
AgamIR100i	AGAP004475	EAA09044.4
AgamIR101	AGAP013425	EGK97108.1
AgamIR133	AGAP005677	EDO63709.1
AgamIR134	AGAP005678	EDO63710.1
AgamIR135	AGAP005679	EDO63711.1
AgamIR136	AGAP006440	EDO63874.1
AgamIR139	AGAP006691	EDO63962.1
AgamIR140.1	AGAP013242	EGK96215.1
AgamIR140.2	AGAP013436	EGK96216.1
AgamIR141	AGAP013473	EGK96642.1
AgamIR142	AGAP006407	EAU76595.1
AgamIR21a	AGAP008511	EAA12208.3
AgamIR25a	AGAP010272	EAA13931.5
AgamIR31a	AGAP009014	EAL39014.2
AgamIR40a	AGAP004021	EAA13593.5
AgamIR41a	AGAP002904	EAA07564.6
AgamIR41b	AGAP008759	EAA10086.3
AgamIR41c	AGAP012951	EGK97053.1
AgamIR41n	AGAP003531	EAA08967.4
AgamIR41t.1	AGAP004432	EAA44585.4
AgamIR41t.2	AGAP012969	EGK97165.1
AgamIR60a	AGAP011943	EDO63339.1
AgamIR64a	AGAP004923	EAA10462.5
AgamIR68a	AGAP007951	EAA12883.4
AgamIR75d	AGAP004969	EAA10453.4
AgamIR75g	AGAP013085	EGK97462.1
AgamIR75h.1	AGAP001811	EAA01475.5
AgamIR75h.2	AGAP001812	EAA01428.5
AgamIR75k	AGAP007498	EAA04525.5
AgamIR75l	AGAP005466	EAA11187.5
AgamIR76b	AGAP011968	EAA00639.3
AgamIR7h.1	AGAP013154	EGK96577.1
AgamIR7i	AGAP013363	EGK96780.1
AgamIR7n	AGAP000714	EAU77213.3
AgamIR7s	AGAP013409	EGK96578.1
AgamIR7t	AGAP002763	EAU77087.3
AgamIR7u	AGAP013285	EGK96779.1
AgamIR7w	AGAP013416	EGK96778.1
AgamIR7x	AGAP013520	EGK96579.1
AgamIR7y	AGAP013172	EGK96580.1
AgamIR8a	AGAP010411	EAA07123.4
AgamIR93a	AGAP000256	EAA06694.5
MdomIR25a	−	AFP89966.1
DmelIR100a	CG11575	AAF57202.2
DmelIR10a	CG34143	ABW09389.1
DmelIR11a	CG15732	AAF48158.2
DmelIR20a	CG14584	AAF50808.1
DmelIR21a	CG2657	AAF51569.2
DmelIR25a	CG15627	AAF50976.2
DmelIR31a	CG31718	AAN10751.2
DmelIR40a	CG42352	AAF57255.4
DmelIR41a	CG33492	AAS64776.4
DmelIR47a	CG12900	AAF58803.1
DmelIR48b	CG13195	AAF58625.2
DmelIR48c	CG12444	AAM68696.1
DmelIR51b	CG30081	AAM68524.1
DmelIR52a	CG12960	AAF58132.2
DmelIR52b	CG30469	AAM70972.2
DmelIR52c	CG30468	AAM70973.1
DmelIR52d	CG30464	AAF58131.3
DmelIR54a	CG14487	AAF57800.2
DmelIR56a	CG30125	AAM68433.1
DmelIR56b	CG15121	AAF57539.1
DmelIR56c	CG15122	AAF57538.1
DmelIR56d	CG15904	AAF57537.1
DmelIR60a	CG13576	AAF47186.1
DmelIR60b	CG42289	ACL83208.1
DmelIR60d	CG42291	ACL83210.2
DmelIR60e	CG13592	AAF47222.3
DmelIR62a	CG33971	ABC66126.1
DmelIR64a	CG10633	AAF50781.1
DmelIR67b	CG12303	AAF50158.1
DmelIR67c	CG32058	AAN11914.1
DmelIR68a	CG6185	AAF50075.2
DmelIR68b	CG17152	AAF49960.1
DmelIR75a	CG14585	AAF49300.2
DmelIR75b	CG42643	ACL83321.2
DmelIR75c	CG42642	AAF49299.3
DmelIR75d	CG14076	AAF49210.2
DmelIR76a	CG42584	AAF49113.3
DmelIR76b	CG7385	AAF49071.1
DmelIR7a	CG12663	AAF46273.1
DmelIR7b	CG15326	AAF46277.2
DmelIR7c	CG15324	AAF46279.1
DmelIR7d	CG42294	ACL82907.1
DmelIR7e	CG42293	ACL82908.1
DmelIR7f	CG42292	ACL82909.1
DmelIR7g	CG15325	AAF46281.2
DmelIR84a	CG10101	AAF54020.2
DmelIR85a	CG11775	AAF54290.1
DmelIR87a	CG14376	AAF54949.2
DmelIR8a	CG32704	AAF46470.2
DmelIR92a	CG15685	AAF55757.4
DmelIR93a	CG42315	AAF55817.3
DmelIR94a	CG31164	AAN13902.1
DmelIR94b	CG31424	AAN13903.2
DmelIR94c	CG31423	AAN13904.2
DmelIR94d	CG42297	ACL83555.1
DmelIR94e	CG42298	AAN13947.2
DmelIR94f	CG31225	AAF56137.2
DmelIR94g	CG17381	AAF56138.2
DmelIR94h	CG17382	AAF56138.3
DmelGluRIIA	CG6992	AAF52268.1
DmelCG3822	CG3822	AAF55818.1
DmelCG5621	CG5621	AAF55821.2
DmelCG9935	CG9935	AAF59326.3
DmelCG11155	CG11155	AAF59382.3
DmelClumsy	CG8681	AAF53980.2
DmelGluR-1	CG8442	AAF50652.2
DmelGluR-1B	CG43743	AAF50306.2
DmelGluRIIB	CG7234	AAF52269.3
DmelGluRIIC	CG4226	AAF51433.4
DmelGluRIID	CG18039	AAV54101.1
DmelGluRIIE	CG31201	ABI31184.1
DmelNmdar.1	CG2902	AAF52016.1
DmelNmdar.2	CG33513	AAN09051.2
Odorant-Binding Proteins
DmelOBP8a	CG12665	ACY92702.1
DmelOBP18a	CG15883	AAF48918.2
DmelOBP19a	CG11748	ACY93109.1
DmelOBP19b	CG1670	ACY93373.1
DmelOBP19c	CG15457	AAF50908.1
DmelOBP19d	CG1668	ACY93965.1
DmelOBP22a	CG31941	AAX53590.1
DmelOBP28a	CG6641	AAF52525.1
DmelOBP44a	CG2297	AAF59126.1
DmelOBP46a	CG12905	AAF58810.2
DmelOBP47a	CG12944	AAF58726.2
DmelOBP47b	CG13208	AAF58672.1
DmelOBP49a	CG30052	AAF58469.2
DmelOBP50a	CG30067	AAM71002.1
DmelOBP50b	CG30073	AAM71003.1
DmelOBP50c	CG30072	AAM71004.2
DmelOBP50d	CG30074	AAM71005.2
DmelOBP50e	CG13939	AAF58251.2
DmelOBP51a	CG30473	AAM68544.1
DmelOBP56a	CG11797	AAF57522.1
DmelOBP56b	CG30129	AAM68426.1
DmelOBP56c	CG30128	AAS64805.1
DmelOBP56d	CG11218	ABW77863.1
DmelOBP56e	CG8462	AAF57519.1
DmelOBP56f	CG30450	AAM68412.1
DmelOBP56g	CG13873	ABW78061.1
DmelOBP56h	CG13874	ABW78111.1
DmelOBP56i	CG30448	ADV37226.1
DmelOBP57a	CG30141	AAM68410.1
DmelOBP57b	CG30142	AAM68409.1
DmelOBP57c	CG13421	AAF57467.1
DmelOBP57d	CG30150	BAD83907.1
DmelOBP57e	CG30145	AAF57460.2
DmelOBP58b	CG13518	AAF46891.3
DmelOBP58c	CG13524	AAF46892.1
DmelOBP58d	CG13519	AAF46893.1
DmelOBP59a	CG13517	AAO41344.1
DmelOBP69a	CG10436	AAF49925.1
DmelOBP73a	CG13027	AAS64983.2
DmelOBPLUSH	CG8807	AAB58940.1
DmelOBP83a	CG11421	AAF51929.2
DmelOBP83b	CG11422	AAF51928.1
DmelOBP83cd	CG15582	AAF51919.2
DmelOBP83ef	CG31557	AAF51918.2
DmelOBP83g	CG31558	AAN13232.1
DmelOBP84a	CG1176	AAF54039.1
DmelOBP85a	CG11732	AAF54242.3
DmelOBP93a	CG17284	AAF55855.2
DmelOBP99a	CG18111	AAF56912.2
DmelOBP99b	CG7592	AAF56921.1
DmelOBP99c	CG7584	AAF56918.1
DmelOBP99d	CG15505	AAF56920.1
Sensory Neuron Membrane Proteins
AgamSNMP1	AGAP002451	Q7QC49.2
AgamSNMP2	AGAP005716	Q7Q6R1.3
DmelSNMP1	CG7000	AAF55863.2
DmelSNMP2	CG7422	ABI31242.1
Esterases
Dmel αE1	CG1031	AAF54002.3
Dmel αE2	CG2505	AAF54003.2
Dmel αE1-o	CG6018	AAF46856.1
Dmel αE5	CG1089	AAF54006.3
Dmel αE10	CG1131	AAG22202.3
Dmel αE7	CG1112	AAF54010.1
Dmel αE9	CG1128	AAF54014.2
Dmel αE8	CG1121	AAF54012.2
Dmel αE3	CG1257	AAF54004.2
Dmel αE6	CG1108	AAF54009.1
Dmel αE4	CG1082	AAF54005.1
Dmel cricklet	CG9858	AAF46738.1
Dmel CG10175	CG10175	AAF56142.2
Dmel CG6414	CG6414	AAF45912.2
Dmel Jhe	CG8425	AAF58061.3
Dmel Jhedup	CG8424	AAF58062.2
Dmel Est6	CG6917	AAF49946.1
Dmel Est7	CG17148	AAF49945.1
Dmel CG5397	CG5397	AAF51389.1
Dmel CG4382	CG4382	AAF52792.2
Dmel CG4757	CG4757	AAF54592.1
Dmel CG3841	CG3841	AAF52791.1
Dmel EstQ	CG7529	AAF51734.1
Dmel Glutactin	CG9280	AAN10678.1
Dmel CG9287	CG9287	AAF52698.1
Dmel CG9289	CG9289	AAF52699.1
Dmel AChE	CG17907	AAF54915.1
Dmel CG10339	CG10339	AAF47159.1
Dmel Gliotactin	CG3903	AAF53482.2
Dmel CG31146	CG31146	AAF53998.3
Dmel Neuroglin	CG13772	AAF52450.2
Dmel CG34139	CG34139	ACZ94957.1
Dmel CG34127	CG34127	AAF53999.3
Dmel CG12869	CG12869	AAF58235.2
Dmel Neurotactin	CG9704	AAF49416.1
Cytochrome P450s
DmelCypCpr	CG11567	AAF52367.1
DmelCyp12a4	CG6042	AAF55636.2
DmelCyp12a5	CG11821	AAF55635.1
DmelCyp12b2	CG15077	AAF57642.2
DmelCyp12c1	CG4120	AAF49240.2
DmelCyp12d1-d	CG33503	AAG22287.3
DmelCyp12d1-p	CG30489	AAM68745.1
DmelCyp12e1	CG14680	AAF54532.4
DmelCyp18a1	CG6816	AAN09473.1
DmelCyp28a5	CG8864	AAF53365.1
DmelCyp28c1	CG1895	AAF48100.1
DmelCyp28d1	CG10833	AAF52226.1
DmelCyp28d2	CG6081	AAF52225.1
DmelCyp301a1	CG8587	AAF58492.1
DmelCyp303a1	CG4163	AAF53514.1
DmelCyp304a1	CG7241	AAG22150.1
DmelCyp305a1	CG8733	AAF49108.1
DmelCyp307a1	CG10594	AAF50766.3
DmelCyp308a1	CG6585	AAF48876.2
DmelCyp309a1	CG9964	AAF51243.4
DmelCyp309a2	CG18559	AAF51242.3
DmelCyp310a1	CG10391	AAF53683.1
DmelCyp311a1	CG1488	AAN09641.1
DmelCyp312a1	CG5137	AAF49275.1
DmelCyp313a1	CG3360	AAF55065.2
DmelCyp313a2	CG10094	AAF54769.4
DmelCyp313a3	CG10093	AAF54770.3
DmelCyp313a4	CG6802	AAF54850.4
DmelCyp313a5	CG15807	AAF54768.2
DmelCyp313b1	CG9716	AAF54257.2
DmelCyp314a1	CG13478	AAS65010.1
DmelCyp315a1	CG14728	AAF54711.1
DmelCyp316a1	CG8540	AAF50550.3
DmelCyp317a1	CG17453	AAF58184.1
DmelCyp318a1	CG1786	AAF48136.3
DmelCyp49a1	CG18377	AAF58791.3
DmelCyp4aa1	CG8302	AAF58091.2
DmelCyp4ac1	CG14032	AAF52232.1
DmelCyp4ac2	CG17970	AAF52233.4
DmelCyp4ac3	CG14031	AAF52234.2
DmelCyp4ad1	CG2110	AAF59092.1
DmelCyp4ae1	CG10755	AAF45742.1
DmelCyp4c3	CG1438	AAF57098.1
DmelCyp4d1	CG3656	AAF45736.1
DmelCyp4d14	CG3540	AAF45740.1
DmelCyp4d2	CG3466	AAF45741.1
DmelCyp4d20	CG16761	AAF47649.1
DmelCyp4d21	CG6730	AAF52531.1
DmelCyp4d8	CG4321	AAF50549.2
DmelCyp4e1	CG2062	AAF59090.1
DmelCyp4e2	CG2060	AAF59091.1
DmelCyp4e3	CG4105	AAF52804.1
DmelCyp4g1	CG3972	AAF45503.1
DmelCyp4g15	CG11715	AAF48049.1
DmelCyp4p1	CG10842	AAF58962.1
DmelCyp4p2	CG1944	AAF58963.1
DmelCyp4p3	CG10843	AAF58961.2
DmelCyp4s3	CG9081	AAF48426.1
DmelCyp6a13	CG2397	AAF59076.1
DmelCyp6a14	CG8687	AHN55997.1
DmelCyp6a17	CG10241	AAF58190.1
DmelCyp6a18	CG13977	AAF56712.1
DmelCyp6a19	CG10243	AAG22266.1
DmelCyp6a2	CG9438	AAM70832.1
DmelCyp6a20	CG10245	AAF58187.2
DmelCyp6a21	CG10247	AAF58186.1
DmelCyp6a22	CG10240	AAF58191.1
DmelCyp6a23	CG10242	AAF58189.2
DmelCyp6a8	CG10248	AAF58185.2
DmelCyp6a9	CG10246	AAF58188.2
DmelCyp6d2	CG4373	AAF46877.1
DmelCyp6d4	CG12800	AAF56044.1
DmelCyp6d5	CG3050	AAF55009.1
DmelCyp6g1	CG8453	AAF58557.1
DmelCyp6g2	CG8859	AAF58556.1
DmelCyp6t1	CG1644	AAF50807.1
DmelCyp6t3	CG8457	AAF58555.1
DmelCyp6u1	CG3567	AAF57417.2
DmelCyp6v1	CG1829	AAF50889.1
DmelCyp6w1	CG8345	AAF57277.1
DmelCyp9b1	CG4485	AAF59291.1
DmelCyp9b2	CG4486	AAF59290.1
DmelCyp9c1	CG3616	AAF47247.1
DmelCyp9f2	CG11466	AAF54803.1
DmelCyp9h1	CG17577	AAF58453.1
